# Supplementary material for: Genome-wide RNA sequencing of ocular fibroblasts from glaucomatous and normal eyes: Implications for glaucoma management
Source: PLoS One. 2024 Jul 11;19(7):e0307227. doi: 10.1371/journal.pone.0307227 (PMC11239048; doi:10.1371/journal.pone.0307227)
Supplement: S1 Table — This table contains fold-change (log2FC), false discovery rate (FDR), p-value and counts per million mapped reads (CPM) for all genes expressed above a threshold of 100 reads averaged over samples. (XLSX) [file pone.0307227.s005.xlsx]

## Sheet: genes
gene_id	gene_symb	logFC	logCPM	F	PValue	FDR
ENSG00000198910	L1CAM	-6.68515	5.82997	927.378	3.90384e-13	4.38284e-09
ENSG00000143195	ILDR2	-7.32204	4.37077	305.261	3.54264e-10	1.98866e-06
ENSG00000076554	TPD52	-6.86606	4.38055	226.713	2.21191e-09	7.41967e-06
ENSG00000085276	MECOM	-5.73879	4.61196	199.06	4.7805e-09	7.41967e-06
ENSG00000120756	PLS1	-4.63498	4.44332	197.043	4.86352e-09	7.41967e-06
ENSG00000058335	RASGRF1	-6.71483	4.55726	194.997	5.53033e-09	7.41967e-06
ENSG00000101057	MYBL2	-5.18018	7.46914	193.812	5.59662e-09	7.41967e-06
ENSG00000144355	DLX1	-5.22751	2.64584	191.58	5.74372e-09	7.41967e-06
ENSG00000062038	CDH3	-6.47194	3.34405	187.751	6.47139e-09	7.41967e-06
ENSG00000124920	MYRF	-5.3998	4.46413	187.62	6.60878e-09	7.41967e-06
ENSG00000144354	CDCA7	-5.33199	5.23579	178.357	9.30865e-09	8.92801e-06
ENSG00000105767	CADM4	-3.07659	4.33741	175.775	9.54272e-09	8.92801e-06
ENSG00000171208	NETO2	-5.61592	6.89069	175.855	1.08745e-08	9.39136e-06
ENSG00000143061	IGSF3	-5.90574	4.97328	166.292	1.48412e-08	1.16116e-05
ENSG00000147536	GINS4	-4.15693	5.39543	162.491	1.55139e-08	1.16116e-05
ENSG00000196584	XRCC2	-3.94557	4.4708	156.444	1.88861e-08	1.32268e-05
ENSG00000250115	AK3P2	-7.02999	5.8196	158.884	2.09791e-08	1.32268e-05
ENSG00000152078	TLCD4	-5.50161	4.45951	154.636	2.12062e-08	1.32268e-05
ENSG00000104899	AMH	-4.0748	3.46799	149.326	2.47738e-08	1.46387e-05
ENSG00000137941	TTLL7	-2.55181	4.93354	146.36	2.78376e-08	1.46725e-05
ENSG00000272405	ENSG00000272405	-5.3128	4.82409	147.901	2.82868e-08	1.46725e-05
ENSG00000129682	FGF13	-5.37771	3.72617	144.044	3.0752e-08	1.46725e-05
ENSG00000159263	SIM2	-6.83945	3.89482	145.185	3.08257e-08	1.46725e-05
ENSG00000125885	MCM8	-3.55201	4.78897	142.058	3.30992e-08	1.46725e-05
ENSG00000197822	OCLN	-5.91469	3.69528	142.373	3.34489e-08	1.46725e-05
ENSG00000101412	E2F1	-3.71024	5.40332	141.744	3.40249e-08	1.46725e-05
ENSG00000161692	DBF4B	-2.97632	5.12552	139.333	3.70291e-08	1.46725e-05
ENSG00000160957	RECQL4	-3.51877	6.05266	138.602	3.87338e-08	1.46725e-05
ENSG00000179456	ZBTB18	-1.72016	5.38349	138.15	3.89012e-08	1.46725e-05
ENSG00000093009	CDC45	-4.24352	5.25561	138.415	3.99929e-08	1.46725e-05
ENSG00000125966	MMP24	-2.7389	3.85092	137.183	4.05136e-08	1.46725e-05
ENSG00000166831	RBPMS2	-4.45803	2.85174	136.082	4.24446e-08	1.48914e-05
ENSG00000143375	CGN	-5.35188	3.23898	134.63	4.51569e-08	1.53629e-05
ENSG00000143033	MTF2	-2.69191	5.40984	133.193	4.80418e-08	1.57716e-05
ENSG00000094804	CDC6	-3.98651	6.07304	133.716	4.91678e-08	1.57716e-05
ENSG00000167767	KRT80	-5.30043	6.22245	134.765	5.17757e-08	1.61468e-05
ENSG00000166822	TMEM170A	-1.91575	4.47395	128.402	5.93259e-08	1.69653e-05
ENSG00000122952	ZWINT	-3.6068	6.19301	129.074	5.97628e-08	1.69653e-05
ENSG00000145287	PLAC8	-4.99321	3.50536	128.195	5.98776e-08	1.69653e-05
ENSG00000143476	DTL	-4.11028	5.63717	129.146	6.04445e-08	1.69653e-05
ENSG00000163935	SFMBT1	-2.95983	4.42131	126.233	6.54276e-08	1.75297e-05
ENSG00000213160	KLHL23	-4.78999	4.24538	126.999	6.55782e-08	1.75297e-05
ENSG00000111602	TIMELESS	-3.05262	6.56735	124.773	6.99774e-08	1.7636e-05
ENSG00000197299	BLM	-4.72588	4.12043	125.186	7.06824e-08	1.7636e-05
ENSG00000154639	CXADR	-6.51244	4.38965	127.44	7.06887e-08	1.7636e-05
ENSG00000159873	CCDC117	-1.14301	5.35256	122.074	7.92856e-08	1.88691e-05
ENSG00000142731	PLK4	-3.98059	4.73489	122.053	8.20928e-08	1.88691e-05
ENSG00000127328	RAB3IP	-3.63154	4.36598	121.155	8.27869e-08	1.88691e-05
ENSG00000173705	SUSD5	-2.83113	4.17841	120.928	8.36803e-08	1.88691e-05
ENSG00000182134	TDRKH	-3.54437	3.90997	120.658	8.4758e-08	1.88691e-05
ENSG00000174371	EXO1	-4.02741	5.10417	120.47	8.88625e-08	1.88691e-05
ENSG00000206341	HLA-H	2.33791	4.1859	119.617	8.9064e-08	1.88691e-05
ENSG00000163006	CCDC138	-3.2132	3.29783	119.614	8.90766e-08	1.88691e-05
ENSG00000171517	LPAR3	-4.78609	4.17752	118.916	9.54602e-08	1.96655e-05
ENSG00000101003	GINS1	-4.31598	5.48851	119.742	9.76561e-08	1.96655e-05
ENSG00000104738	MCM4	-3.57244	8.17276	116.734	1.02422e-07	1.96655e-05
ENSG00000144554	FANCD2	-3.63615	5.42121	117.332	1.03027e-07	1.96655e-05
ENSG00000167889	MGAT5B	-5.64103	4.30355	118.54	1.04603e-07	1.96655e-05
ENSG00000105011	ASF1B	-4.33437	5.84773	118.491	1.05032e-07	1.96655e-05
ENSG00000203995	ZYG11A	-3.15503	2.94785	116.198	1.05097e-07	1.96655e-05
ENSG00000176208	ATAD5	-3.18613	4.12609	115.596	1.08255e-07	1.99243e-05
ENSG00000151503	NCAPD3	-2.71327	6.62217	114.438	1.14645e-07	2.076e-05
ENSG00000156802	ATAD2	-3.39218	7.35672	113.023	1.24671e-07	2.22172e-05
ENSG00000187741	FANCA	-3.37636	4.74309	112.31	1.28324e-07	2.2483e-05
ENSG00000092853	CLSPN	-3.6572	5.275	112.597	1.30168e-07	2.2483e-05
ENSG00000156876	SASS6	-2.82976	3.89383	111.545	1.32612e-07	2.25243e-05
ENSG00000242265	PEG10	-3.41847	7.94333	111.19	1.35615e-07	2.25243e-05
ENSG00000165244	ZNF367	-3.4096	4.81513	111.243	1.36426e-07	2.25243e-05
ENSG00000167670	CHAF1A	-3.12227	6.20085	110.327	1.44131e-07	2.34516e-05
ENSG00000121152	NCAPH	-4.37457	5.47149	111.657	1.47013e-07	2.35788e-05
ENSG00000088726	TMEM40	-6.93279	3.93337	111.26	1.51164e-07	2.39031e-05
ENSG00000178999	AURKB	-4.78633	6.09044	111.078	1.55663e-07	2.42726e-05
ENSG00000103995	CEP152	-3.007	4.43551	107.49	1.6359e-07	2.48418e-05
ENSG00000092969	TGFB2	-3.53933	4.93912	107.761	1.66446e-07	2.48418e-05
ENSG00000185697	MYBL1	-3.3393	5.88759	107.685	1.67498e-07	2.48418e-05
ENSG00000085185	BCORL1	-1.5048	5.70726	106.968	1.68164e-07	2.48418e-05
ENSG00000228716	DHFR	-2.94772	6.30225	106.951	1.70462e-07	2.48542e-05
ENSG00000164430	CGAS	-2.13756	3.65337	106.309	1.74143e-07	2.50654e-05
ENSG00000102384	CENPI	-3.66589	5.16155	106.368	1.79927e-07	2.52133e-05
ENSG00000122483	CCDC18	-2.79478	4.82832	104.868	1.88098e-07	2.52133e-05
ENSG00000224597	SVIL-AS1	1.12688	4.70877	104.674	1.90079e-07	2.52133e-05
ENSG00000156675	RAB11FIP1	-3.82231	5.53135	105.66	1.92232e-07	2.52133e-05
ENSG00000145681	HAPLN1	6.01945	6.07715	108.622	1.94745e-07	2.52133e-05
ENSG00000177084	POLE	-2.3262	6.84852	104.179	1.95231e-07	2.52133e-05
ENSG00000181938	GINS3	-4.08922	4.14294	104.512	1.95576e-07	2.52133e-05
ENSG00000123080	CDKN2C	-2.61277	5.97341	103.976	1.97387e-07	2.52133e-05
ENSG00000133119	RFC3	-3.94849	5.60601	105.549	1.9872e-07	2.52133e-05
ENSG00000076382	SPAG5	-3.78189	5.98106	105.533	1.98881e-07	2.52133e-05
ENSG00000164045	CDC25A	-3.85736	4.70808	104.359	1.99874e-07	2.52133e-05
ENSG00000127191	TRAF2	-1.73235	4.80479	103.006	2.08104e-07	2.58276e-05
ENSG00000106462	EZH2	-2.85997	5.43875	102.927	2.09437e-07	2.58276e-05
ENSG00000177602	HASPIN	-4.14121	3.96631	102.847	2.12535e-07	2.58276e-05
ENSG00000116830	TTF2	-2.21731	5.68873	102.501	2.13945e-07	2.58276e-05
ENSG00000100297	MCM5	-3.46403	6.90303	102.956	2.17114e-07	2.59313e-05
ENSG00000183814	LIN9	-2.73988	3.61297	101.428	2.27006e-07	2.66429e-05
ENSG00000012048	BRCA1	-3.27068	5.67843	101.956	2.27819e-07	2.66429e-05
ENSG00000204516	MICB	-2.16359	5.28351	101.152	2.30514e-07	2.66802e-05
ENSG00000182504	CEP97	-1.8892	4.95323	100.693	2.36483e-07	2.70917e-05
ENSG00000101624	CEP76	-2.36767	4.37789	99.2857	2.55946e-07	2.90254e-05
ENSG00000160447	PKN3	-3.53641	5.47131	99.83	2.5963e-07	2.91487e-05
ENSG00000163808	KIF15	-3.1522	4.30763	98.7241	2.64227e-07	2.93711e-05
ENSG00000146281	PM20D2	-3.89011	5.51311	100.128	2.67239e-07	2.94147e-05
ENSG00000163395	IGFN1	-6.8578	7.08834	102.365	2.74352e-07	2.96729e-05
ENSG00000168411	RFWD3	-2.82421	6.61198	98.2258	2.75131e-07	2.96729e-05
ENSG00000165490	DDIAS	-3.57473	3.69697	97.8642	2.77514e-07	2.96729e-05
ENSG00000140525	FANCI	-3.21199	6.55483	97.9273	2.8552e-07	3.02409e-05
ENSG00000181544	FANCB	-3.00661	3.62419	96.7387	2.96095e-07	3.0738e-05
ENSG00000137807	KIF23	-3.40422	6.67754	97.3223	2.99921e-07	3.0738e-05
ENSG00000166845	C18orf54	-2.73219	4.71462	96.4596	3.00924e-07	3.0738e-05
ENSG00000020922	MRE11	-1.14572	5.01627	96.2012	3.05476e-07	3.0738e-05
ENSG00000237649	KIFC1	-3.73052	5.74511	97.6137	3.07252e-07	3.0738e-05
ENSG00000160352	ZNF714	-2.53488	4.7554	96.0924	3.07417e-07	3.0738e-05
ENSG00000158106	RHPN1	-3.97745	4.5066	96.5093	3.11739e-07	3.0738e-05
ENSG00000105737	GRIK5	-4.57593	4.12806	96.4984	3.13789e-07	3.0738e-05
ENSG00000080986	NDC80	-4.20745	6.00443	97.6562	3.14855e-07	3.0738e-05
ENSG00000221890	NPTXR	-2.92119	5.99223	95.8715	3.19393e-07	3.09123e-05
ENSG00000080839	RBL1	-3.35059	5.50702	95.8498	3.22809e-07	3.09759e-05
ENSG00000163918	RFC4	-2.86695	5.06706	94.7641	3.32953e-07	3.16703e-05
ENSG00000085840	ORC1	-3.76938	3.91757	94.6002	3.37334e-07	3.16703e-05
ENSG00000114346	ECT2	-2.82132	6.94777	94.6261	3.38989e-07	3.16703e-05
ENSG00000213401	MAGEA12	-6.08866	3.82978	96.0089	3.41329e-07	3.16703e-05
ENSG00000131470	PSMC3IP	-3.19393	3.965	93.9237	3.49246e-07	3.20661e-05
ENSG00000065328	MCM10	-4.49869	5.10475	95.5956	3.5415e-07	3.20661e-05
ENSG00000161888	SPC24	-3.02566	4.29808	93.4385	3.59486e-07	3.20661e-05
ENSG00000051341	POLQ	-4.17546	4.9931	94.9786	3.61852e-07	3.20661e-05
ENSG00000157456	CCNB2	-3.40046	5.52581	93.6794	3.70058e-07	3.20661e-05
ENSG00000154920	EME1	-3.29112	3.56954	92.8673	3.71993e-07	3.20661e-05
ENSG00000100749	VRK1	-2.22032	4.12777	92.8263	3.72908e-07	3.20661e-05
ENSG00000104450	SPAG1	-3.35566	4.61705	92.9187	3.7927e-07	3.20661e-05
ENSG00000154646	TMPRSS15	-7.36182	5.99448	96.4607	3.79869e-07	3.20661e-05
ENSG00000170571	EMB	-3.73052	3.71761	92.5007	3.80284e-07	3.20661e-05
ENSG00000163507	CIP2A	-3.2939	5.65192	92.9755	3.83655e-07	3.20661e-05
ENSG00000186871	ERCC6L	-4.39264	4.69593	93.9612	3.84046e-07	3.20661e-05
ENSG00000171320	ESCO2	-4.23658	4.60141	93.7411	3.84523e-07	3.20661e-05
ENSG00000185818	NAT8L	-4.69639	3.406	92.4478	3.88099e-07	3.20661e-05
ENSG00000066056	TIE1	-5.25164	3.5928	92.865	3.88438e-07	3.20661e-05
ENSG00000112118	MCM3	-3.02914	7.193	92.3106	3.91798e-07	3.21074e-05
ENSG00000175305	CCNE2	-3.85149	4.0687	91.8819	4.02069e-07	3.26345e-05
ENSG00000132819	RBM38	-2.41745	4.44365	91.4229	4.05932e-07	3.26345e-05
ENSG00000157212	PAXIP1	-2.187	4.63994	91.3817	4.06951e-07	3.26345e-05
ENSG00000130699	TAF4	-1.26909	4.62705	90.7434	4.23132e-07	3.36915e-05
ENSG00000113810	SMC4	-2.99875	7.81392	90.5277	4.30394e-07	3.3958e-05
ENSG00000091622	PITPNM3	-3.42551	4.18729	90.4849	4.32528e-07	3.3958e-05
ENSG00000163781	TOPBP1	-2.25241	6.55934	90.1304	4.39377e-07	3.40475e-05
ENSG00000165891	E2F7	-3.09967	5.58176	90.615	4.39734e-07	3.40475e-05
ENSG00000139146	SINHCAF	-3.48148	4.60428	90.2647	4.49271e-07	3.45477e-05
ENSG00000117650	NEK2	-4.02	4.82983	90.8151	4.58338e-07	3.50051e-05
ENSG00000111665	CDCA3	-3.09641	5.1187	89.5376	4.68875e-07	3.55679e-05
ENSG00000102362	SYTL4	-2.79918	3.77026	88.9506	4.72727e-07	3.56195e-05
ENSG00000112029	FBXO5	-2.73289	4.93407	88.4699	4.87147e-07	3.64613e-05
ENSG00000137310	TCF19	-2.96955	6.0526	88.5505	4.99551e-07	3.71421e-05
ENSG00000164509	IL31RA	-4.14876	3.3062	87.688	5.11714e-07	3.77032e-05
ENSG00000186185	KIF18B	-3.96994	5.33283	89.2573	5.13813e-07	3.77032e-05
ENSG00000213390	ARHGAP19	-2.49648	4.20957	87.4069	5.20892e-07	3.79744e-05
ENSG00000091651	ORC6	-3.42227	5.35903	87.8628	5.35839e-07	3.8812e-05
ENSG00000125450	NUP85	-1.87303	5.49374	86.6667	5.45994e-07	3.92035e-05
ENSG00000073111	MCM2	-3.7971	6.96249	88.1199	5.48228e-07	3.92035e-05
ENSG00000182010	RTKN2	-2.12431	3.46834	86.3203	5.58219e-07	3.96194e-05
ENSG00000006432	MAP3K9	-4.18528	3.80008	86.6168	5.63154e-07	3.96194e-05
ENSG00000051180	RAD51	-2.79373	3.92749	86.1112	5.65753e-07	3.96194e-05
ENSG00000105255	FSD1	-2.79514	4.80669	86.0511	5.68159e-07	3.96194e-05
ENSG00000146918	NCAPG2	-3.18972	6.8183	86.3068	5.82237e-07	4.03452e-05
ENSG00000111581	NUP107	-1.77787	5.93201	85.5714	5.85755e-07	4.03452e-05
ENSG00000113368	LMNB1	-3.51259	6.09301	86.8856	5.90753e-07	4.04413e-05
ENSG00000110492	MDK	-1.88176	5.63216	84.3926	6.32355e-07	4.3027e-05
ENSG00000178921	PFAS	-2.8378	6.4579	84.5241	6.45618e-07	4.36648e-05
ENSG00000176244	ACBD7	-3.71264	3.89888	84.1306	6.50394e-07	4.37244e-05
ENSG00000133401	PDZD2	-3.87098	3.5696	83.7613	6.62368e-07	4.38639e-05
ENSG00000101938	CHRDL1	-5.81771	4.36677	85.8179	6.6282e-07	4.38639e-05
ENSG00000189057	FAM111B	-3.3935	4.66798	84.0045	6.67868e-07	4.38639e-05
ENSG00000010292	NCAPD2	-2.43282	7.8111	83.5548	6.68097e-07	4.38639e-05
ENSG00000173083	HPSE	-2.79691	5.1842	83.5438	6.75931e-07	4.41202e-05
ENSG00000088325	TPX2	-3.45023	7.76773	83.6974	6.82739e-07	4.4307e-05
ENSG00000104341	LAPTM4B	-2.09073	7.01904	82.8751	6.98821e-07	4.47882e-05
ENSG00000159259	CHAF1B	-3.06744	4.6592	82.9489	7.05633e-07	4.47882e-05
ENSG00000123975	CKS2	-3.0385	5.35262	83.1393	7.06923e-07	4.47882e-05
ENSG00000168280	KIF5C	-5.4822	3.56167	83.8893	7.07855e-07	4.47882e-05
ENSG00000166508	MCM7	-2.69142	7.75578	82.6188	7.10828e-07	4.47882e-05
ENSG00000101639	CEP192	-1.60124	6.12786	82.5501	7.14089e-07	4.47882e-05
ENSG00000112877	CEP72	-2.98098	3.28744	82.3601	7.23191e-07	4.5107e-05
ENSG00000023608	SNAPC1	-2.57728	5.04692	82.2626	7.27916e-07	4.51509e-05
ENSG00000119969	HELLS	-3.30017	5.41173	82.8041	7.42216e-07	4.5751e-05
ENSG00000075218	GTSE1	-3.80924	5.94688	83.3866	7.493e-07	4.5751e-05
ENSG00000101187	SLCO4A1	-5.06772	3.95762	83.1674	7.50171e-07	4.5751e-05
ENSG00000143815	LBR	-2.42302	6.51204	81.7877	7.5389e-07	4.5751e-05
ENSG00000175063	UBE2C	-4.32851	5.66301	83.5551	7.62128e-07	4.58016e-05
ENSG00000090889	KIF4A	-3.89076	5.86337	83.1869	7.62885e-07	4.58016e-05
ENSG00000166851	PLK1	-3.59692	6.18231	82.842	7.72371e-07	4.61245e-05
ENSG00000113645	WWC1	-3.6035	4.51883	81.2017	8.1339e-07	4.78543e-05
ENSG00000115541	HSPE1	-1.6669	4.62449	80.5044	8.19575e-07	4.78543e-05
ENSG00000075702	WDR62	-3.60933	5.07154	81.6253	8.21713e-07	4.78543e-05
ENSG00000184445	KNTC1	-2.66707	5.57573	80.5527	8.25663e-07	4.78543e-05
ENSG00000120539	MASTL	-2.45234	5.37396	80.392	8.25879e-07	4.78543e-05
ENSG00000172167	MTBP	-3.12821	3.99402	80.3736	8.26912e-07	4.78543e-05
ENSG00000085999	RAD54L	-3.59875	4.09465	80.5852	8.37012e-07	4.81904e-05
ENSG00000173207	CKS1B	-2.21193	5.32786	80.0862	8.43304e-07	4.8305e-05
ENSG00000176890	TYMS	-2.9943	5.90703	80.5027	8.5271e-07	4.85958e-05
ENSG00000213551	DNAJC9	-2.59352	5.39159	79.9054	8.62942e-07	4.86577e-05
ENSG00000088899	LZTS3	-2.46796	5.35648	79.7528	8.6311e-07	4.86577e-05
ENSG00000153561	RMND5A	-1.46269	5.14621	79.6407	8.69471e-07	4.86577e-05
ENSG00000111247	RAD51AP1	-4.11018	5.22069	81.1785	8.71133e-07	4.86577e-05
ENSG00000139618	BRCA2	-3.04825	4.58588	79.6789	8.81861e-07	4.87415e-05
ENSG00000120647	CCDC77	-2.15666	4.43654	79.4322	8.82033e-07	4.87415e-05
ENSG00000137337	MDC1	-2.01084	5.96293	79.3303	8.88251e-07	4.87415e-05
ENSG00000127564	PKMYT1	-3.56734	4.71775	80.0167	8.9331e-07	4.87415e-05
ENSG00000166803	PCLAF	-3.44264	4.30999	79.6417	8.94339e-07	4.87415e-05
ENSG00000146263	MMS22L	-2.55545	4.95675	79.1006	9.02456e-07	4.87691e-05
ENSG00000186638	KIF24	-2.55835	3.406	79.0833	9.03534e-07	4.87691e-05
ENSG00000068078	FGFR3	-2.38713	3.29729	78.5858	9.35257e-07	5.02398e-05
ENSG00000247809	NR2F2-AS1	-1.90974	2.79917	78.485	9.41845e-07	5.03528e-05
ENSG00000156504	PABIR2	-1.83484	6.10353	78.0258	9.72522e-07	5.17465e-05
ENSG00000162063	CCNF	-2.65922	4.53305	77.9125	9.8027e-07	5.19127e-05
ENSG00000111846	GCNT2	-4.01542	3.32794	77.844	9.95345e-07	5.24636e-05
ENSG00000127586	CHTF18	-2.72939	5.54232	77.9812	1.00126e-06	5.25288e-05
ENSG00000165704	HPRT1	-2.51322	5.56549	77.6266	1.01064e-06	5.2576e-05
ENSG00000164104	HMGB2	-2.90135	6.86984	77.8885	1.01153e-06	5.2576e-05
ENSG00000104177	MYEF2	-1.53626	5.28991	77.3109	1.02262e-06	5.29077e-05
ENSG00000115163	CENPA	-3.81705	3.58601	77.1662	1.04393e-06	5.37624e-05
ENSG00000051825	MPHOSPH9	-1.62416	5.20332	76.9429	1.04958e-06	5.38065e-05
ENSG00000111445	RFC5	-2.52198	4.84765	76.7371	1.06501e-06	5.39235e-05
ENSG00000214826	DDX12P	-4.05408	4.1417	77.4193	1.066e-06	5.39235e-05
ENSG00000159055	MIS18A	-2.48227	4.16528	76.7204	1.06627e-06	5.39235e-05
ENSG00000132383	RPA1	-2.31762	7.94731	76.6043	1.07511e-06	5.40303e-05
ENSG00000077152	UBE2T	-2.89639	4.38146	76.6218	1.07801e-06	5.40303e-05
ENSG00000184162	NR2C2AP	-2.27451	3.52735	76.4181	1.08945e-06	5.43614e-05
ENSG00000115339	GALNT3	2.95647	4.90964	76.6671	1.09821e-06	5.45555e-05
ENSG00000155189	AGPAT5	-2.85534	5.17397	76.4967	1.11364e-06	5.50787e-05
ENSG00000131351	HAUS8	-2.32815	3.66652	76.0466	1.11875e-06	5.50885e-05
ENSG00000013810	TACC3	-2.6467	6.22761	76.3503	1.12528e-06	5.51684e-05
ENSG00000185361	TNFAIP8L1	-2.22473	4.28958	75.8279	1.13642e-06	5.54719e-05
ENSG00000079616	KIF22	-2.03689	5.39601	75.7506	1.14274e-06	5.5539e-05
ENSG00000102900	NUP93	-2.22488	6.51544	75.642	1.15169e-06	5.57327e-05
ENSG00000158856	DMTN	-2.24278	5.18541	75.1496	1.19332e-06	5.74994e-05
ENSG00000135476	ESPL1	-3.59332	5.44096	75.9428	1.2365e-06	5.91835e-05
ENSG00000134222	PSRC1	-2.56813	4.63363	74.6128	1.24069e-06	5.91835e-05
ENSG00000118412	CASP8AP2	-1.66708	5.31097	74.5753	1.24408e-06	5.91835e-05
ENSG00000115875	SRSF7	-1.28076	6.86089	74.4122	1.25896e-06	5.95766e-05
ENSG00000101447	FAM83D	-4.17972	5.83696	76.1612	1.26296e-06	5.95766e-05
ENSG00000148019	CEP78	-1.64762	5.48601	74.0987	1.28812e-06	6.05095e-05
ENSG00000124795	DEK	-2.19862	8.36415	74.0024	1.29725e-06	6.06841e-05
ENSG00000001167	NFYA	-1.57787	5.44444	73.9198	1.30512e-06	6.07991e-05
ENSG00000143401	ANP32E	-2.18828	7.45935	73.2445	1.37167e-06	6.3391e-05
ENSG00000171241	SHCBP1	-3.86527	6.62145	74.842	1.37205e-06	6.3391e-05
ENSG00000099282	TSPAN15	-3.15992	3.10537	73.0471	1.39186e-06	6.40426e-05
ENSG00000174442	ZWILCH	-2.39697	5.60698	73.03	1.40768e-06	6.4407e-05
ENSG00000136997	MYC	-1.39422	6.42847	72.8606	1.41125e-06	6.4407e-05
ENSG00000106144	CASP2	-1.2247	5.27962	72.5964	1.43926e-06	6.52813e-05
ENSG00000108852	MPP2	-2.37721	4.56275	72.5705	1.44204e-06	6.52813e-05
ENSG00000272398	CD24	-5.40195	4.81448	74.39	1.49746e-06	6.75178e-05
ENSG00000170312	CDK1	-4.02391	6.13173	73.6278	1.51349e-06	6.77396e-05
ENSG00000108064	TFAM	-2.40883	6.20862	72.0262	1.51696e-06	6.77396e-05
ENSG00000167842	MIS12	-1.29933	4.80053	71.8629	1.52047e-06	6.77396e-05
ENSG00000101109	STK4	-1.66661	6.40537	71.7489	1.53357e-06	6.80527e-05
ENSG00000101811	CSTF2	-2.11044	5.22736	71.4965	1.56302e-06	6.90869e-05
ENSG00000146670	CDCA5	-3.4301	5.53922	72.6017	1.57215e-06	6.92175e-05
ENSG00000141510	TP53	-2.07781	7.43436	71.3421	1.58137e-06	6.93515e-05
ENSG00000132646	PCNA	-2.51756	7.77324	71.2866	1.58803e-06	6.93727e-05
ENSG00000140534	TICRR	-2.87015	5.2744	71.4127	1.61775e-06	7.03244e-05
ENSG00000183763	TRAIP	-2.86072	3.46706	71.0046	1.62234e-06	7.03244e-05
ENSG00000133216	EPHB2	-3.05219	4.4342	71.2651	1.63011e-06	7.03895e-05
ENSG00000119787	ATL2	-1.44745	5.4389	70.6757	1.66346e-06	7.15543e-05
ENSG00000203760	CENPW	-3.14154	3.75976	70.4805	1.68843e-06	7.22656e-05
ENSG00000049541	RFC2	-2.35041	4.81735	70.4461	1.69287e-06	7.22656e-05
ENSG00000131153	GINS2	-3.13091	4.17246	70.4884	1.70404e-06	7.2467e-05
ENSG00000169594	BNC1	-3.55685	5.64774	71.4782	1.71932e-06	7.28409e-05
ENSG00000158169	FANCC	-1.9325	4.38793	70.1126	1.73668e-06	7.32998e-05
ENSG00000136108	CKAP2	-2.35124	6.95587	70.104	1.75491e-06	7.36966e-05
ENSG00000004478	FKBP4	-1.94437	6.65578	69.9449	1.75921e-06	7.36966e-05
ENSG00000167680	SEMA6B	-3.64645	4.74824	70.7367	1.79619e-06	7.49658e-05
ENSG00000062822	POLD1	-2.24814	5.38823	69.619	1.80397e-06	7.50118e-05
ENSG00000112312	GMNN	-2.44425	4.67179	69.5261	1.81698e-06	7.52739e-05
ENSG00000198056	PRIM1	-3.49357	4.02867	69.5655	1.85899e-06	7.67313e-05
ENSG00000159147	DONSON	-1.82969	5.2049	69.0816	1.88069e-06	7.73427e-05
ENSG00000138160	KIF11	-3.06823	6.60441	70.0424	1.88979e-06	7.74331e-05
ENSG00000077514	POLD3	-2.11344	4.98831	68.9136	1.90545e-06	7.76289e-05
ENSG00000126003	PLAGL2	-1.624	4.95239	68.8659	1.91255e-06	7.76289e-05
ENSG00000178295	GEN1	-1.65999	4.82789	68.8474	1.91531e-06	7.76289e-05
ENSG00000095002	MSH2	-2.64103	6.29854	69.1539	1.92229e-06	7.76313e-05
ENSG00000141499	WRAP53	-2.67098	4.73077	68.8254	1.93722e-06	7.79539e-05
ENSG00000197329	PELI1	-1.53427	3.5879	68.6275	1.94848e-06	7.80553e-05
ENSG00000179698	WDR97	-4.17566	3.76239	69.1202	1.95364e-06	7.80553e-05
ENSG00000166582	CENPV	-2.66278	4.46215	68.562	1.967e-06	7.83103e-05
ENSG00000124207	CSE1L	-2.24122	7.75445	68.0203	2.04361e-06	8.08367e-05
ENSG00000168496	FEN1	-3.16071	6.0004	69.0497	2.04486e-06	8.08367e-05
ENSG00000165661	QSOX2	-1.37727	5.53315	67.8565	2.07019e-06	8.1551e-05
ENSG00000163013	FBXO41	-2.47433	3.92106	67.7756	2.08346e-06	8.17869e-05
ENSG00000133863	TEX15	-5.43595	3.3265	68.6609	2.1049e-06	8.23404e-05
ENSG00000108559	NUP88	-2.45098	6.21132	67.8249	2.12522e-06	8.28467e-05
ENSG00000123374	CDK2	-2.46956	6.05773	67.7991	2.13323e-06	8.28714e-05
ENSG00000186193	SAPCD2	-3.92601	4.15382	68.3062	2.14294e-06	8.29612e-05
ENSG00000249859	PVT1	-1.88485	4.37472	67.3305	2.15828e-06	8.32681e-05
ENSG00000136159	NUDT15	-1.84713	4.89594	66.8294	2.24627e-06	8.62227e-05
ENSG00000120694	HSPH1	-2.09457	7.82572	66.7924	2.25293e-06	8.62227e-05
ENSG00000164109	MAD2L1	-3.02531	5.39111	67.6191	2.2579e-06	8.62227e-05
ENSG00000130396	AFDN	-1.58986	6.2855	66.6596	2.27703e-06	8.66582e-05
ENSG00000173638	SLC19A1	-2.80508	4.72918	66.6315	2.33633e-06	8.86147e-05
ENSG00000151849	CENPJ	-1.9314	4.17077	66.2818	2.34722e-06	8.87282e-05
ENSG00000071539	TRIP13	-3.36924	5.46275	67.1918	2.37702e-06	8.95531e-05
ENSG00000198554	WDHD1	-2.37096	4.86286	65.9554	2.40989e-06	9.04877e-05
ENSG00000284024	ENSG00000284024	-1.32192	4.88613	65.8349	2.43351e-06	9.10702e-05
ENSG00000154845	PPP4R1	-1.34239	7.16492	65.7677	2.44682e-06	9.12639e-05
ENSG00000175352	NRIP3	-2.2833	4.55745	65.5892	2.48252e-06	9.22891e-05
ENSG00000001497	LAS1L	-1.46983	6.21942	65.51	2.49856e-06	9.25103e-05
ENSG00000186767	SPIN4	-2.31686	4.21509	65.4229	2.51636e-06	9.25103e-05
ENSG00000161800	RACGAP1	-2.72515	6.59569	65.9115	2.51658e-06	9.25103e-05
ENSG00000149531	FRG1BP	1.57694	3.41306	65.3661	2.52803e-06	9.25103e-05
ENSG00000123219	CENPK	-2.88144	4.07614	65.3977	2.52968e-06	9.25103e-05
ENSG00000152455	SUV39H2	-2.34117	4.52693	65.3127	2.53907e-06	9.25522e-05
ENSG00000151287	TEX30	-1.91987	3.64636	65.2714	2.54764e-06	9.25641e-05
ENSG00000058804	NDC1	-2.52527	5.75497	65.4162	2.58109e-06	9.32534e-05
ENSG00000149503	INCENP	-2.25722	5.89702	65.2155	2.58322e-06	9.32534e-05
ENSG00000122482	ZNF644	-1.68176	6.20581	65.0218	2.60016e-06	9.32645e-05
ENSG00000147874	HAUS6	-1.71087	5.5137	64.9923	2.60644e-06	9.32645e-05
ENSG00000185480	PARPBP	-2.52395	3.92105	64.9829	2.60845e-06	9.32645e-05
ENSG00000173898	SPTBN2	-3.14207	3.89912	64.7813	2.67666e-06	9.4891e-05
ENSG00000134291	TMEM106C	-1.65169	6.25193	64.6644	2.67756e-06	9.4891e-05
ENSG00000117133	RPF1	-1.91165	5.78802	64.6419	2.68252e-06	9.4891e-05
ENSG00000169379	ARL13B	-1.75827	4.7572	64.6183	2.68775e-06	9.4891e-05
ENSG00000154917	RAB6B	-1.96604	3.19858	64.4849	2.71745e-06	9.56388e-05
ENSG00000118655	DCLRE1B	-1.93622	4.2076	64.3535	2.74708e-06	9.63796e-05
ENSG00000092470	WDR76	-2.5321	4.39278	64.1747	2.788e-06	9.75106e-05
ENSG00000128059	PPAT	-2.02881	4.85279	63.9939	2.8301e-06	9.86757e-05
ENSG00000164758	MED30	-1.76544	3.26255	63.7968	2.87687e-06	9.99957e-05
ENSG00000096060	FKBP5	-2.97067	5.58915	64.5659	2.88868e-06	0.000100096
ENSG00000138182	KIF20B	-2.99895	5.95266	64.6197	2.90148e-06	0.000100184
ENSG00000125871	MGME1	-1.93423	5.60636	63.6411	2.91443e-06	0.000100184
ENSG00000142945	KIF2C	-3.59841	5.64599	64.8783	2.92452e-06	0.000100184
ENSG00000197892	KIF13B	-2.53335	4.75128	63.6688	2.93445e-06	0.000100184
ENSG00000254726	MEX3A	-1.80195	3.31748	63.5492	2.93686e-06	0.000100184
ENSG00000160949	TONSL	-2.19391	6.07835	63.6267	2.94475e-06	0.000100184
ENSG00000109805	NCAPG	-3.61438	6.08167	64.8099	2.97229e-06	0.000100815
ENSG00000138101	DTNB	-1.90035	3.34285	63.2992	2.99892e-06	0.000101412
ENSG00000188818	ZDHHC11	-2.09694	2.98479	63.2105	3.02131e-06	0.000101862
ENSG00000000460	C1orf112	-2.24193	3.30296	63.1532	3.03585e-06	0.000102047
ENSG00000164611	PTTG1	-2.85127	5.10299	63.28	3.10679e-06	0.000103791
ENSG00000130816	DNMT1	-2.32389	7.99151	62.8489	3.11456e-06	0.000103791
ENSG00000138346	DNA2	-2.16419	3.75995	62.8233	3.12129e-06	0.000103791
ENSG00000179241	LDLRAD3	-1.16344	4.00546	62.8089	3.12508e-06	0.000103791
ENSG00000167513	CDT1	-2.96037	4.52602	63.0631	3.13398e-06	0.000103791
ENSG00000102977	ACD	-2.0624	5.03501	62.7189	3.14891e-06	0.000103853
ENSG00000114631	PODXL2	-2.9814	3.58809	62.697	3.15475e-06	0.000103853
ENSG00000184992	BRI3BP	-2.49846	4.51392	62.7121	3.16358e-06	0.000103853
ENSG00000180182	MED14	-1.7442	6.42336	62.5574	3.1922e-06	0.000104181
ENSG00000241015	TPM3P9	-1.451	2.73469	62.5236	3.20133e-06	0.000104181
ENSG00000102034	ELF4	-0.986861	6.48076	62.5233	3.20143e-06	0.000104181
ENSG00000132740	IGHMBP2	-1.05349	4.58732	62.0334	3.33743e-06	0.000108293
ENSG00000158201	ABHD3	-2.44804	3.77653	61.9622	3.35777e-06	0.000108639
ENSG00000179750	APOBEC3B	-3.15721	4.18546	62.1498	3.38479e-06	0.000108923
ENSG00000178966	RMI1	-1.64488	4.37181	61.8643	3.38596e-06	0.000108923
ENSG00000221829	FANCG	-2.34359	4.75045	61.8056	3.40403e-06	0.000109131
ENSG00000114529	C3orf52	-2.13067	3.58534	61.7751	3.41187e-06	0.000109131
ENSG00000165480	SKA3	-3.4355	4.43669	62.3402	3.47245e-06	0.000110753
ENSG00000153721	CNKSR3	-1.5782	4.50016	61.5355	3.48261e-06	0.000110763
ENSG00000123473	STIL	-2.00378	4.52406	61.5	3.49324e-06	0.000110787
ENSG00000000003	TSPAN6	-1.15201	5.35433	61.2567	3.56709e-06	0.00011281
ENSG00000181192	DHTKD1	-1.71087	5.13991	61.1294	3.60646e-06	0.000113724
ENSG00000123575	FAM199X	-1.65041	6.48547	61.089	3.61907e-06	0.000113724
ENSG00000114491	UMPS	-1.41039	5.32488	61.0657	3.62635e-06	0.000113724
ENSG00000179409	GEMIN4	-2.16258	6.05744	61.0987	3.64837e-06	0.000114095
ENSG00000119986	AVPI1	1.40672	4.86279	60.9043	3.67729e-06	0.00011433
ENSG00000083642	PDS5B	-1.43179	5.89605	60.893	3.68089e-06	0.00011433
ENSG00000182173	TSEN54	-1.6076	4.39222	60.8757	3.68643e-06	0.00011433
ENSG00000124789	NUP153	-1.51406	6.66633	60.6642	3.75465e-06	0.000115991
ENSG00000128944	KNSTRN	-2.15299	5.20392	60.6459	3.76064e-06	0.000115991
ENSG00000156531	PHF6	-1.59454	5.94242	60.5426	3.79454e-06	0.000116716
ENSG00000170425	ADORA2B	-3.35424	4.65325	61.366	3.80496e-06	0.000116717
ENSG00000131747	TOP2A	-3.54059	8.415	61.1201	3.86025e-06	0.00011809
ENSG00000183624	HMCES	-1.45662	6.18492	60.2502	3.8925e-06	0.000118753
ENSG00000079387	SENP1	-1.39515	4.78612	59.9586	3.99314e-06	0.000121493
ENSG00000165304	MELK	-2.8101	5.23915	60.4271	4.00984e-06	0.000121671
ENSG00000102098	SCML2	-2.26369	3.18924	59.7246	4.07606e-06	0.000123347
ENSG00000005100	DHX33	-1.90721	6.28695	59.624	4.11231e-06	0.000123659
ENSG00000154310	TNIK	-2.73792	4.06776	59.6404	4.11825e-06	0.000123659
ENSG00000136518	ACTL6A	-1.79772	6.08143	59.6045	4.11939e-06	0.000123659
ENSG00000158402	CDC25C	-3.10678	2.94205	59.3056	4.22962e-06	0.000126603
ENSG00000132436	FIGNL1	-1.49774	4.55186	59.2564	4.24809e-06	0.000126603
ENSG00000119900	OGFRL1	-2.67817	7.05489	59.6543	4.25649e-06	0.000126603
ENSG00000169679	BUB1	-3.55865	5.85534	60.4814	4.26256e-06	0.000126603
ENSG00000025770	NCAPH2	-1.58768	5.44742	58.9865	4.35106e-06	0.00012889
ENSG00000076003	MCM6	-2.15569	6.55814	58.9833	4.39024e-06	0.000129466
ENSG00000109062	SLC9A3R1	-2.33802	5.91922	59.1166	4.4019e-06	0.000129466
ENSG00000101868	POLA1	-3.02629	5.70606	59.7335	4.40711e-06	0.000129466
ENSG00000143842	SOX13	-1.43314	4.24352	58.8184	4.41664e-06	0.000129466
ENSG00000117676	RPS6KA1	-3.22702	4.7113	59.5038	4.46288e-06	0.000130481
ENSG00000106399	RPA3	-1.88519	4.00104	58.5394	4.52808e-06	0.00013198
ENSG00000144791	LIMD1	-1.209	5.14525	58.5158	4.53765e-06	0.00013198
ENSG00000151576	QTRT2	-1.32755	5.00925	58.405	4.5829e-06	0.000132952
ENSG00000134057	CCNB1	-3.11949	6.57534	59.1698	4.65073e-06	0.000134572
ENSG00000170791	CHCHD7	-1.59859	5.50668	58.2044	4.66619e-06	0.000134672
ENSG00000105486	LIG1	-2.27514	5.83993	58.355	4.70308e-06	0.000135388
ENSG00000163545	NUAK2	-2.02864	3.28072	58.0796	4.71891e-06	0.000135497
ENSG00000146909	NOM1	-1.11965	5.92697	57.8938	4.79864e-06	0.000137434
ENSG00000151725	CENPU	-2.66159	4.3218	57.8684	4.85108e-06	0.000138583
ENSG00000132780	NASP	-1.72437	6.66343	57.68	4.89235e-06	0.000139407
ENSG00000093000	NUP50	-1.18384	6.4833	57.5785	4.93759e-06	0.00014034
ENSG00000130713	EXOSC2	-1.63508	5.21081	57.4824	4.98084e-06	0.00014101
ENSG00000143799	PARP1	-2.10757	7.9303	57.4704	4.98628e-06	0.00014101
ENSG00000101945	SUV39H1	-2.8181	3.96188	57.2842	5.11484e-06	0.000144282
ENSG00000187607	ZNF286A	-1.27963	3.84226	57.1027	5.1562e-06	0.000145084
ENSG00000102241	HTATSF1	-1.22978	6.64492	57.0547	5.17884e-06	0.000145357
ENSG00000178053	MLF1	-1.99117	4.2043	56.9537	5.22694e-06	0.000145946
ENSG00000177302	TOP3A	-1.68399	6.02219	56.9233	5.24152e-06	0.000145946
ENSG00000139354	GAS2L3	-2.39689	4.75974	57.0116	5.24356e-06	0.000145946
ENSG00000024526	DEPDC1	-3.47603	5.48039	58.0118	5.25181e-06	0.000145946
ENSG00000126453	BCL2L12	-1.83304	4.43661	56.8448	5.27935e-06	0.000146003
ENSG00000145386	CCNA2	-3.03746	5.93655	57.709	5.29212e-06	0.000146003
ENSG00000197894	ADH5	1.35463	7.65877	56.8169	5.29287e-06	0.000146003
ENSG00000167747	C19orf48	-1.87166	5.27405	56.7174	5.34142e-06	0.000146327
ENSG00000101773	RBBP8	-2.55233	5.64726	57.0759	5.3419e-06	0.000146327
ENSG00000040199	PHLPP2	-1.42587	5.53843	56.7128	5.34373e-06	0.000146327
ENSG00000138180	CEP55	-3.72058	6.09629	58.0002	5.388e-06	0.000146826
ENSG00000198826	ARHGAP11A	-2.49374	5.00809	56.8683	5.38811e-06	0.000146826
ENSG00000182481	KPNA2	-1.89672	7.90708	56.5845	5.40715e-06	0.000146988
ENSG00000134758	RNF138	-1.8529	4.6357	56.447	5.4761e-06	0.000148503
ENSG00000168078	PBK	-3.31427	5.45987	57.2412	5.56985e-06	0.000150681
ENSG00000117360	PRPF3	-1.23189	6.00257	56.2095	5.59759e-06	0.000151016
ENSG00000233237	LINC00472	-1.66558	3.96909	56.1575	5.62462e-06	0.000151016
ENSG00000138092	CENPO	-2.29599	5.06054	56.2357	5.6311e-06	0.000151016
ENSG00000095485	CWF19L1	-1.45791	4.6281	56.1356	5.63604e-06	0.000151016
ENSG00000162772	ATF3	-2.34689	4.74901	56.1049	5.69966e-06	0.000152357
ENSG00000102057	KCND1	-1.93214	3.84744	55.8926	5.76462e-06	0.000153728
ENSG00000149636	DSN1	-2.09651	5.13649	55.8625	5.78243e-06	0.000153837
ENSG00000103037	SETD6	-1.47868	4.67122	55.8093	5.8095e-06	0.000154192
ENSG00000005022	SLC25A5	-1.79314	7.70965	55.7608	5.83582e-06	0.000154525
ENSG00000147889	CDKN2A	-1.73849	6.80774	55.6978	5.87019e-06	0.000154781
ENSG00000261801	LOXL1-AS1	-1.07695	5.17982	55.682	5.87883e-06	0.000154781
ENSG00000156535	CD109	1.91242	7.17711	55.6674	5.88685e-06	0.000154781
ENSG00000120685	PROSER1	-1.227	5.43309	55.2646	6.11305e-06	0.000160352
ENSG00000176105	YES1	-1.67129	7.19916	55.2398	6.12729e-06	0.000160352
ENSG00000152240	HAUS1	-1.59026	4.48669	55.1633	6.17146e-06	0.000161133
ENSG00000089195	TRMT6	-2.22992	5.38912	55.2434	6.22192e-06	0.000162073
ENSG00000006634	DBF4	-2.38123	4.04676	54.98	6.27893e-06	0.00016318
ENSG00000170175	CHRNB1	-2.2356	4.26845	54.7955	6.38925e-06	0.000165663
ENSG00000156304	SCAF4	-0.915738	5.5527	54.7325	6.42744e-06	0.000166269
ENSG00000072571	HMMR	-3.70668	5.15283	55.4834	6.648e-06	0.000171579
ENSG00000163002	NUP35	-2.09082	3.71141	54.1464	6.79568e-06	0.000174989
ENSG00000076248	UNG	-1.77429	6.00229	54.0599	6.85213e-06	0.000176039
ENSG00000070950	RAD18	-1.8545	5.43785	53.9316	6.93678e-06	0.000177807
ENSG00000097046	CDC7	-2.65426	4.62503	54.1229	6.96075e-06	0.000178014
ENSG00000102710	SUPT20H	-0.732329	5.20384	53.8675	6.97948e-06	0.000178088
ENSG00000165512	ZNF22	-1.58147	3.43027	53.7265	7.07465e-06	0.000180107
ENSG00000185482	STAC3	-2.04643	3.22131	53.5495	7.19619e-06	0.000182787
ENSG00000128708	HAT1	-1.587	6.26795	53.5169	7.21878e-06	0.000182825
ENSG00000136824	SMC2	-2.13873	6.86313	53.6306	7.23235e-06	0.000182825
ENSG00000100162	CENPM	-3.45628	4.03113	54.031	7.24654e-06	0.000182825
ENSG00000177150	FAM210A	-1.75062	5.07459	53.2878	7.38033e-06	0.000185782
ENSG00000144381	HSPD1	-1.8807	8.76564	53.2219	7.42757e-06	0.000186553
ENSG00000197771	MCMBP	-1.70888	6.5324	53.1573	7.4742e-06	0.00018708
ENSG00000170540	ARL6IP1	-1.38042	6.70118	53.1436	7.48413e-06	0.00018708
ENSG00000185760	KCNQ5	1.76497	4.6242	53.0882	7.52447e-06	0.00018708
ENSG00000197852	INKA2	-2.15534	4.12901	53.0799	7.53049e-06	0.00018708
ENSG00000153936	HS2ST1	-1.35084	6.41671	53.078	7.53188e-06	0.00018708
ENSG00000154146	NRGN	-3.75194	4.42978	53.8693	7.57417e-06	0.000187716
ENSG00000152193	OBI1	-1.28861	3.68145	52.8645	7.68993e-06	0.000190052
ENSG00000121621	KIF18A	-2.77447	4.21008	53.0534	7.70231e-06	0.000190052
ENSG00000143198	MGST3	1.18221	5.50547	52.7355	7.78724e-06	0.000191727
ENSG00000156970	BUB1B	-3.49416	5.48826	53.7648	7.80599e-06	0.000191768
ENSG00000077549	CAPZB	1.15541	8.29142	52.6679	7.83879e-06	0.000192153
ENSG00000198900	TOP1	-1.33091	7.25499	52.5726	7.91215e-06	0.000193247
ENSG00000278259	MYO19	-1.78425	5.82727	52.5653	7.91785e-06	0.000193247
ENSG00000066279	ASPM	-2.70794	6.84806	53.1897	7.96543e-06	0.000193987
ENSG00000135926	TMBIM1	1.26681	7.14427	52.3446	8.09099e-06	0.000196618
ENSG00000164087	POC1A	-2.26825	4.24257	52.2607	8.15795e-06	0.000197817
ENSG00000197977	ELOVL2	-4.67656	4.76848	53.8534	8.19575e-06	0.000198255
ENSG00000070814	TCOF1	-1.71584	6.55711	52.1944	8.21133e-06	0.000198255
ENSG00000133302	SLF1	-1.54588	3.23483	52.0405	8.33675e-06	0.000200851
ENSG00000136982	DSCC1	-3.18865	4.5843	52.543	8.48574e-06	0.000204003
ENSG00000177628	GBA	0.690972	6.2268	51.836	8.50695e-06	0.000204076
ENSG00000136153	LMO7	1.96206	8.28718	51.65	8.66524e-06	0.00020743
ENSG00000073792	IGF2BP2	-1.06304	6.98209	51.4737	8.81845e-06	0.000210648
ENSG00000118193	KIF14	-3.88782	5.79166	53.0466	8.844e-06	0.00021081
ENSG00000141076	UTP4	-1.76332	6.4218	51.4107	8.87396e-06	0.000211076
ENSG00000124160	NCOA5	-0.875693	5.4953	51.3144	8.95958e-06	0.000212662
ENSG00000164111	ANXA5	1.44378	9.88482	51.2722	8.99747e-06	0.000213111
ENSG00000165806	CASP7	-0.996026	5.18803	51.2114	9.05225e-06	0.000213957
ENSG00000164733	CTSB	1.54133	10.6834	51.1507	9.10736e-06	0.000214807
ENSG00000102974	CTCF	-1.19563	6.07384	51.1277	9.1284e-06	0.000214852
ENSG00000074356	NCBP3	-1.19289	6.65494	51.095	9.15829e-06	0.000215105
ENSG00000138166	DUSP5	-2.7517	4.93412	51.6019	9.19616e-06	0.000215543
ENSG00000162607	USP1	-1.88263	6.48072	50.9895	9.2796e-06	0.000217046
ENSG00000135451	TROAP	-3.85085	5.1666	52.1044	9.32368e-06	0.000217244
ENSG00000184220	CMSS1	-2.13817	4.78787	50.9487	9.32678e-06	0.000217244
ENSG00000163374	YY1AP1	-0.968038	5.5465	50.8784	9.35954e-06	0.000217556
ENSG00000131899	LLGL1	-0.970081	6.63071	50.8297	9.40545e-06	0.000218172
ENSG00000175354	PTPN2	-1.352	5.50261	50.7956	9.43772e-06	0.000218469
ENSG00000108239	TBC1D12	-1.45894	5.21477	50.7426	9.48828e-06	0.000219187
ENSG00000112742	TTK	-3.99503	5.19623	52.0731	9.5578e-06	0.000219979
ENSG00000129534	MIS18BP1	-1.73056	5.22932	50.6322	9.59445e-06	0.000219979
ENSG00000136891	TEX10	-1.2234	5.59236	50.6141	9.612e-06	0.000219979
ENSG00000156787	TBC1D31	-1.61115	4.05921	50.611	9.61496e-06	0.000219979
ENSG00000132361	CLUH	-2.02571	7.33513	50.6181	9.62054e-06	0.000219979
ENSG00000101911	PRPS2	-1.83393	5.49717	50.502	9.7215e-06	0.000221836
ENSG00000054654	SYNE2	-1.74602	5.36489	50.4353	9.78723e-06	0.000222883
ENSG00000164032	H2AZ1	-1.93353	7.57012	50.3743	9.84788e-06	0.00022381
ENSG00000188566	NDOR1	-1.56426	5.50599	50.1348	1.00903e-05	0.000228258
ENSG00000286156	BMS1P23	2.80668	2.3368	50.1058	1.01201e-05	0.000228258
ENSG00000151474	FRMD4A	-1.75675	5.2206	50.1014	1.01246e-05	0.000228258
ENSG00000111206	FOXM1	-3.12085	6.61	51.0185	1.01249e-05	0.000228258
ENSG00000139350	NEDD1	-1.19134	4.92222	50.0568	1.01707e-05	0.000228831
ENSG00000186532	SMYD4	-1.66341	4.98415	49.8964	1.03385e-05	0.00023214
ENSG00000106733	NMRK1	2.10317	3.47005	49.7194	1.05273e-05	0.000235892
ENSG00000109685	NSD2	-1.87379	7.42766	49.7006	1.05476e-05	0.000235892
ENSG00000139687	RB1	-1.55214	6.58275	49.6571	1.05947e-05	0.000236261
ENSG00000141682	PMAIP1	-2.69272	4.58431	49.9247	1.06062e-05	0.000236261
ENSG00000110723	EXPH5	1.48091	3.66104	49.6204	1.06347e-05	0.000236427
ENSG00000126803	HSPA2	-2.37771	4.0844	49.582	1.06767e-05	0.000236892
ENSG00000160803	UBQLN4	-1.57704	6.33235	49.4948	1.07727e-05	0.000238551
ENSG00000143390	RFX5	-1.3548	6.10628	49.432	1.08425e-05	0.000239623
ENSG00000067334	DNTTIP2	-1.48446	6.47615	49.3921	1.08871e-05	0.000240137
ENSG00000101210	EEF1A2	-3.73995	3.94292	49.9923	1.09317e-05	0.000240647
ENSG00000080493	SLC4A4	2.60462	4.78482	49.5997	1.09787e-05	0.000241209
ENSG00000071626	DAZAP1	-0.981467	7.21825	49.2802	1.10134e-05	0.0002415
ENSG00000137574	TGS1	-1.32947	5.14893	49.239	1.10603e-05	0.000242054
ENSG00000149761	NUDT22	1.00642	4.087	49.1431	1.11705e-05	0.000243794
ENSG00000123570	RAB9B	-1.37507	2.98827	49.1183	1.11991e-05	0.000243794
ENSG00000138778	CENPE	-2.64111	5.6447	49.7308	1.12049e-05	0.000243794
ENSG00000124228	DDX27	-1.39803	6.31513	49.0444	1.12851e-05	0.000244673
ENSG00000126216	TUBGCP3	-0.954528	5.5153	49.0412	1.12889e-05	0.000244673
ENSG00000095564	BTAF1	-0.826458	6.4516	48.9334	1.14157e-05	0.000246945
ENSG00000158636	EMSY	-1.12475	4.95033	48.8935	1.14631e-05	0.000247493
ENSG00000075131	TIPIN	-2.12107	4.00957	48.7615	1.16214e-05	0.000250428
ENSG00000117155	SSX2IP	-2.14669	5.74767	48.8302	1.17736e-05	0.000253222
ENSG00000148803	FUOM	2.01341	2.62342	48.5536	1.18759e-05	0.000254935
ENSG00000063601	MTMR1	-0.965883	5.809	48.5172	1.19212e-05	0.000255419
ENSG00000131941	RHPN2	-2.54029	4.41326	48.591	1.20696e-05	0.000258106
ENSG00000152133	GPATCH11	-1.30382	4.707	48.356	1.21239e-05	0.000258773
ENSG00000168283	BMI1	-1.57034	5.93111	48.2876	1.22112e-05	0.000260142
ENSG00000130695	CEP85	-1.42578	4.75928	48.2403	1.22719e-05	0.00026094
ENSG00000134690	CDCA8	-3.50563	5.18534	49.1651	1.23832e-05	0.00026281
ENSG00000145041	DCAF1	-1.28349	5.67762	48.0969	1.24582e-05	0.000263902
ENSG00000172775	PSME3IP1	-1.09979	6.25433	47.9227	1.2689e-05	0.000268122
ENSG00000128973	CLN6	-1.50059	4.88849	47.9106	1.27051e-05	0.000268122
ENSG00000148835	TAF5	-2.099	3.7096	47.8219	1.28248e-05	0.000269639
ENSG00000125351	UPF3B	-1.56495	4.956	47.8217	1.28251e-05	0.000269639
ENSG00000163535	SGO2	-2.29812	4.41444	47.8048	1.2944e-05	0.000271631
ENSG00000188807	TMEM201	-1.54768	4.60041	47.6257	1.3094e-05	0.000274266
ENSG00000154839	SKA1	-3.21757	3.685	47.7086	1.32562e-05	0.000277146
ENSG00000172292	CERS6	-1.9758	5.03328	47.4185	1.3418e-05	0.000280008
ENSG00000049759	NEDD4L	-3.41023	6.70394	48.4188	1.34704e-05	0.000280579
ENSG00000141385	AFG3L2	-1.24428	6.41776	47.2059	1.36922e-05	0.00028393
ENSG00000101574	METTL4	-1.4655	4.48858	47.1986	1.3703e-05	0.00028393
ENSG00000081923	ATP8B1	-2.11036	7.80325	47.2281	1.37071e-05	0.00028393
ENSG00000100284	TOM1	0.694934	5.41164	47.1714	1.37428e-05	0.000284145
ENSG00000176619	LMNB2	-2.47066	8.3367	47.29	1.38209e-05	0.000285
ENSG00000186416	NKRF	-1.4127	4.44608	47.0908	1.38619e-05	0.000285
ENSG00000079156	OSBPL6	-1.91288	3.65455	47.0813	1.3876e-05	0.000285
ENSG00000144395	CCDC150	-2.28791	3.20639	47.0747	1.38857e-05	0.000285
ENSG00000161267	BDH1	-2.90161	3.98106	47.2358	1.39195e-05	0.000285173
ENSG00000006831	ADIPOR2	-1.55753	7.31416	47.003	1.39928e-05	0.000286151
ENSG00000154642	C21orf91	-1.66673	4.11964	46.9418	1.4085e-05	0.000287512
ENSG00000167900	TK1	-3.15658	7.04464	47.7839	1.41382e-05	0.000287693
ENSG00000163655	GMPS	-1.31158	6.84159	46.8921	1.41603e-05	0.000287693
ENSG00000154640	BTG3	-1.61788	4.76492	46.8852	1.41707e-05	0.000287693
ENSG00000101361	NOP56	-1.54693	7.03444	46.8334	1.42498e-05	0.000288467
ENSG00000088205	DDX18	-1.34868	6.60756	46.8266	1.42602e-05	0.000288467
ENSG00000148688	RPP30	-1.28062	5.05312	46.7529	1.43738e-05	0.000289836
ENSG00000165046	LETM2	-1.98919	3.38586	46.7339	1.44032e-05	0.000289836
ENSG00000119655	NPC2	1.003	6.18888	46.7325	1.44053e-05	0.000289836
ENSG00000089685	BIRC5	-3.22929	6.30327	47.6251	1.45811e-05	0.000292848
ENSG00000072501	SMC1A	-2.05847	7.68063	46.5906	1.46762e-05	0.000294232
ENSG00000171848	RRM2	-3.41844	7.04124	47.4931	1.47835e-05	0.000295854
ENSG00000166261	ZNF202	-1.01558	3.91011	46.4403	1.4867e-05	0.000296995
ENSG00000128928	IVD	0.689296	6.49396	46.4126	1.49117e-05	0.00029736
ENSG00000157557	ETS2	-1.79242	5.96757	46.3986	1.49701e-05	0.000297643
ENSG00000188486	H2AX	-2.55317	6.55789	46.9155	1.50224e-05	0.000297643
ENSG00000179051	RCC2	-1.09766	6.57251	46.3351	1.50375e-05	0.000297643
ENSG00000114923	SLC4A3	-1.45566	4.49187	46.3295	1.50465e-05	0.000297643
ENSG00000277778	PGM5P2	-2.44994	3.36393	46.3222	1.50585e-05	0.000297643
ENSG00000168159	RNF187	1.11754	6.59449	46.2644	1.51532e-05	0.000298989
ENSG00000265241	RBM8A	-1.35838	5.50606	46.2096	1.52437e-05	0.000300247
ENSG00000116750	UCHL5	-1.61815	5.44834	46.1605	1.53252e-05	0.000301325
ENSG00000164096	C4orf3	1.29565	6.60025	46.0953	1.54343e-05	0.000302415
ENSG00000102172	SMS	-2.43521	7.78095	46.2731	1.54345e-05	0.000302415
ENSG00000011426	ANLN	-3.38804	8.0242	46.7648	1.55098e-05	0.00030336
ENSG00000168393	DTYMK	-1.42939	5.17908	45.9197	1.57327e-05	0.000307185
ENSG00000145632	PLK2	-1.01063	7.96348	45.861	1.5834e-05	0.000308626
ENSG00000136492	BRIP1	-2.30971	5.3448	46.0093	1.6023e-05	0.000311768
ENSG00000172795	DCP2	-1.05039	5.15056	45.7193	1.60814e-05	0.0003123
ENSG00000108947	EFNB3	-2.16853	5.19701	45.881	1.61059e-05	0.0003123
ENSG00000166164	BRD7	-1.29178	6.38667	45.616	1.62647e-05	0.000314719
ENSG00000100416	TRMU	-1.10359	5.41124	45.6036	1.62868e-05	0.000314719
ENSG00000100568	VTI1B	0.869012	6.02998	45.5196	1.64379e-05	0.000317094
ENSG00000101407	TTI1	-1.54384	5.15621	45.4976	1.64777e-05	0.000317317
ENSG00000101972	STAG2	-1.4346	7.19411	45.4565	1.65525e-05	0.000317801
ENSG00000255717	SNHG1	-2.16548	6.13437	45.6947	1.65595e-05	0.000317801
ENSG00000153310	CYRIB	-1.88214	5.67036	45.5	1.65919e-05	0.00031788
ENSG00000100147	CCDC134	-1.35468	3.87395	45.3991	1.66574e-05	0.000318591
ENSG00000064703	DDX20	-1.93922	5.57745	45.4413	1.66993e-05	0.000318849
ENSG00000160867	FGFR4	-4.01704	3.10477	45.8194	1.67285e-05	0.000318864
ENSG00000101442	ACTR5	-1.58143	3.21258	45.3234	1.6797e-05	0.000319628
ENSG00000152253	SPC25	-3.56639	3.97256	45.8647	1.68893e-05	0.000320802
ENSG00000171462	DLK2	-2.36763	2.9633	45.2482	1.69372e-05	0.000320802
ENSG00000141480	ARRB2	-2.36399	6.09905	45.7153	1.6973e-05	0.000320802
ENSG00000157870	PRXL2B	0.982628	4.76437	45.2291	1.6973e-05	0.000320802
ENSG00000189091	SF3B3	-1.60721	8.33642	45.2033	1.70214e-05	0.000321176
ENSG00000169607	CKAP2L	-3.84878	5.65797	46.4176	1.71873e-05	0.000323762
ENSG00000011295	TTC19	-1.23901	5.33578	45.0404	1.73314e-05	0.000325929
ENSG00000143252	SDHC	0.813577	6.06933	44.985	1.74382e-05	0.000327345
ENSG00000198964	SGMS1	1.02565	5.69939	44.9551	1.74963e-05	0.000327345
ENSG00000134748	PRPF38A	-1.00729	5.43255	44.9369	1.75317e-05	0.000327345
ENSG00000168476	REEP4	-1.04111	5.1451	44.9241	1.75566e-05	0.000327345
ENSG00000117632	STMN1	-1.70556	7.5811	44.9098	1.75845e-05	0.000327345
ENSG00000109674	NEIL3	-1.98978	3.56715	44.9055	1.7593e-05	0.000327345
ENSG00000149308	NPAT	-1.25715	4.97082	44.8821	1.76389e-05	0.000327345
ENSG00000148773	MKI67	-3.45805	7.93176	45.6526	1.764e-05	0.000327345
ENSG00000130826	DKC1	-1.84844	6.74924	44.9252	1.76794e-05	0.000327536
ENSG00000187325	TAF9B	-1.30512	5.18509	44.8345	1.77325e-05	0.000327928
ENSG00000148229	POLE3	-1.74624	6.06847	44.839	1.7765e-05	0.000327928
ENSG00000164976	MYORG	-2.77258	3.57557	44.87	1.77882e-05	0.000327928
ENSG00000172534	HCFC1	-1.19658	7.32665	44.76	1.78802e-05	0.000329084
ENSG00000166197	NOLC1	-1.84493	6.95603	44.761	1.80051e-05	0.000330365
ENSG00000103942	HOMER2	-1.78611	3.70729	44.6959	1.80087e-05	0.000330365
ENSG00000176390	CRLF3	-1.17361	4.29474	44.6772	1.80462e-05	0.000330513
ENSG00000121957	GPSM2	-1.74647	4.57463	44.6336	1.81342e-05	0.000331585
ENSG00000136527	TRA2B	-1.14726	7.28671	44.5728	1.82579e-05	0.000333303
ENSG00000105750	ZNF85	-1.39727	2.99544	44.5235	1.83589e-05	0.000334602
ENSG00000180900	SCRIB	-1.35359	7.41597	44.4584	1.84933e-05	0.000336506
ENSG00000142669	SH3BGRL3	1.58294	7.88971	44.4241	1.85646e-05	0.000337257
ENSG00000178691	SUZ12	-1.66301	6.52629	44.3909	1.86339e-05	0.000337969
ENSG00000189362	NEMP2	-1.49791	3.21481	44.3557	1.87076e-05	0.000338758
ENSG00000185163	DDX51	-1.18284	4.91406	44.3274	1.87671e-05	0.000339288
ENSG00000158109	TPRG1L	1.45631	6.06662	44.2672	1.88945e-05	0.000339826
ENSG00000196591	HDAC2	-1.28175	7.14646	44.2632	1.89031e-05	0.000339826
ENSG00000138376	BARD1	-2.06364	3.86095	44.2629	1.89038e-05	0.000339826
ENSG00000102996	MMP15	-1.95217	4.22641	44.2451	1.89417e-05	0.000339826
ENSG00000170852	KBTBD2	-0.837364	5.50769	44.242	1.89482e-05	0.000339826
ENSG00000185551	NR2F2	-1.62885	7.8785	44.2023	1.90331e-05	0.000340806
ENSG00000100726	TELO2	-1.33273	5.75837	44.1645	1.91144e-05	0.000341715
ENSG00000188092	GPR89B	-1.30841	2.52606	44.1156	1.92198e-05	0.000343054
ENSG00000167005	NUDT21	-1.66049	6.18127	44.0127	1.94444e-05	0.000346278
ENSG00000141030	COPS3	-1.63558	6.52283	44.0047	1.94621e-05	0.000346278
ENSG00000185262	UBALD2	-1.32804	5.07355	43.9551	1.95715e-05	0.000347673
ENSG00000125835	SNRPB	-1.85017	6.61974	43.9343	1.97549e-05	0.000350288
ENSG00000105866	SP4	-1.42576	3.31109	43.861	1.97811e-05	0.000350288
ENSG00000147394	ZNF185	2.90326	3.36984	43.8239	2.00031e-05	0.000353661
ENSG00000101146	RAE1	-0.978418	5.22081	43.7312	2.00745e-05	0.00035386
ENSG00000223960	CHROMR	-1.3682	3.95351	43.7299	2.00774e-05	0.00035386
ENSG00000129195	PIMREG	-3.5221	5.0603	44.4767	2.04847e-05	0.000360472
ENSG00000108591	DRG2	-1.13911	5.40508	43.4828	2.06502e-05	0.000362816
ENSG00000164484	TMEM200A	1.35955	5.46941	43.4674	2.06863e-05	0.000362884
ENSG00000004864	SLC25A13	-1.50703	4.68035	43.3714	2.09144e-05	0.000366313
ENSG00000084774	CAD	-1.47197	7.17583	43.2402	2.12307e-05	0.000371273
ENSG00000119899	SLC17A5	1.11544	5.24655	43.1636	2.14181e-05	0.000373968
ENSG00000038358	EDC4	-1.30775	6.42899	43.131	2.14985e-05	0.000374788
ENSG00000013573	DDX11	-2.09992	5.21373	43.244	2.16146e-05	0.000375751
ENSG00000031691	CENPQ	-2.51111	3.83494	43.1281	2.16538e-05	0.000375751
ENSG00000119333	DYNC2I2	-1.73412	6.39558	43.0954	2.16542e-05	0.000375751
ENSG00000120533	ENY2	-0.956048	6.11673	43.025	2.17618e-05	0.000377037
ENSG00000151491	EPS8	1.27177	6.73564	42.998	2.18297e-05	0.00037763
ENSG00000137955	RABGGTB	-0.948101	6.15332	42.9726	2.18935e-05	0.000378151
ENSG00000143493	INTS7	-1.50085	5.31447	42.906	2.20621e-05	0.000380324
ENSG00000143228	NUF2	-3.53775	4.46413	43.6576	2.20871e-05	0.000380324
ENSG00000141127	PRPSAP2	-1.50914	5.2619	42.8514	2.22017e-05	0.000381713
ENSG00000198830	HMGN2	-1.47601	8.40166	42.7817	2.2381e-05	0.000383127
ENSG00000129315	CCNT1	-0.84019	5.64852	42.7813	2.23821e-05	0.000383127
ENSG00000170144	HNRNPA3	-1.35181	8.64391	42.7796	2.23863e-05	0.000383127
ENSG00000079739	PGM1	1.0554	6.1162	42.7382	2.24937e-05	0.000384379
ENSG00000136068	FLNB	-0.974208	8.96192	42.6188	2.28069e-05	0.000389138
ENSG00000197324	LRP10	1.28349	8.42222	42.596	2.28674e-05	0.000389578
ENSG00000138780	GSTCD	-1.41187	3.70228	42.5499	2.29899e-05	0.000391033
ENSG00000113384	GOLPH3	1.1026	6.74784	42.5377	2.30224e-05	0.000391033
ENSG00000164983	TMEM65	-1.2956	5.06873	42.5052	2.31096e-05	0.000391921
ENSG00000065243	PKN2	-1.3402	6.64625	42.4825	2.31705e-05	0.000391991
ENSG00000105186	ANKRD27	-1.18096	5.56461	42.4777	2.31836e-05	0.000391991
ENSG00000120802	TMPO	-2.39177	7.3464	42.7068	2.33762e-05	0.000393911
ENSG00000158747	NBL1	2.20516	7.87266	42.5417	2.34035e-05	0.000393911
ENSG00000205336	ADGRG1	-3.33705	4.35709	42.9905	2.34103e-05	0.000393911
ENSG00000143368	SF3B4	-1.27049	6.40463	42.384	2.34375e-05	0.000393911
ENSG00000089094	KDM2B	-1.40496	5.35576	42.2942	2.3684e-05	0.00039746
ENSG00000213672	NCKIPSD	-1.00283	5.01774	42.2132	2.3909e-05	0.000400637
ENSG00000173226	IQCB1	-1.1873	4.44632	42.1507	2.40843e-05	0.000402972
ENSG00000111231	GPN3	-1.56605	4.71298	42.089	2.42586e-05	0.000405284
ENSG00000170860	LSM3	-1.21665	5.54199	42.0608	2.43388e-05	0.000406021
ENSG00000135083	CCNJL	-2.07582	3.6213	42.0294	2.44286e-05	0.000406914
ENSG00000163961	RNF168	-1.0258	5.46751	41.9854	2.45549e-05	0.000408412
ENSG00000013364	MVP	1.33692	8.09869	41.9573	2.46361e-05	0.000408748
ENSG00000108384	RAD51C	-1.75697	4.57323	41.9532	2.4648e-05	0.000408748
ENSG00000105968	H2AZ2	-1.30836	7.66101	41.937	2.46946e-05	0.000408918
ENSG00000103121	CMC2	-1.38315	3.87386	41.9073	2.47811e-05	0.000409747
ENSG00000169188	APEX2	-1.69057	5.03725	41.8591	2.49218e-05	0.000411288
ENSG00000136811	ODF2	-0.808517	5.78875	41.8503	2.49476e-05	0.000411288
ENSG00000116815	CD58	-1.40676	3.47127	41.7855	2.51385e-05	0.000413674
ENSG00000165288	BRWD3	-1.10482	5.04751	41.7759	2.5167e-05	0.000413674
ENSG00000113300	CNOT6	-1.50804	5.69016	41.7638	2.52029e-05	0.000413674
ENSG00000102096	PIM2	-1.87172	3.7744	41.7155	2.53468e-05	0.00041506
ENSG00000253661	ZFHX4-AS1	-3.48044	3.89171	42.2294	2.53613e-05	0.00041506
ENSG00000101654	RNMT	-1.22118	6.57291	41.6525	2.55359e-05	0.000417309
ENSG00000136141	LRCH1	-1.18655	4.96717	41.6329	2.55949e-05	0.000417666
ENSG00000163635	ATXN7	-0.85707	5.44537	41.4859	2.60435e-05	0.00042437
ENSG00000110031	LPXN	2.78922	4.70505	41.921	2.62844e-05	0.000427629
ENSG00000173511	VEGFB	1.58107	5.42218	41.3969	2.63197e-05	0.000427629
ENSG00000156299	TIAM1	-1.8061	5.12479	41.3565	2.64996e-05	0.000428981
ENSG00000149289	ZC3H12C	-1.23637	4.47208	41.328	2.65358e-05	0.000428981
ENSG00000155561	NUP205	-1.40834	6.39935	41.3122	2.65856e-05	0.000428981
ENSG00000149929	HIRIP3	-1.32401	4.57276	41.3105	2.65909e-05	0.000428981
ENSG00000113569	NUP155	-1.77019	5.67594	41.3655	2.6594e-05	0.000428981
ENSG00000116062	MSH6	-1.49005	6.64255	41.2503	2.6782e-05	0.000431394
ENSG00000102054	RBBP7	-1.30538	7.5844	41.1941	2.69616e-05	0.000433665
ENSG00000173546	CSPG4	-2.38781	7.05028	41.6371	2.70144e-05	0.000433893
ENSG00000204899	MZT1	-1.67728	5.09963	41.1415	2.71311e-05	0.000434998
ENSG00000070540	WIPI1	1.43074	5.52653	41.1321	2.71615e-05	0.000434998
ENSG00000160299	PCNT	-1.04322	6.58769	41.1204	2.71995e-05	0.000434998
ENSG00000165501	LRR1	-1.33587	3.17096	41.0971	2.7275e-05	0.000435585
ENSG00000166451	CENPN	-2.52207	6.11481	41.6171	2.7322e-05	0.000435605
ENSG00000188559	RALGAPA2	-1.7591	4.18894	41.0729	2.73538e-05	0.000435605
ENSG00000183579	ZNRF3	-1.43887	3.52066	41.0434	2.74504e-05	0.000435965
ENSG00000102786	INTS6	-0.846308	5.58769	41.0423	2.74541e-05	0.000435965
ENSG00000127337	YEATS4	-1.56263	3.72425	40.9939	2.76133e-05	0.000437874
ENSG00000141456	PELP1	-1.26517	6.80325	40.9811	2.76554e-05	0.000437923
ENSG00000167721	TSR1	-1.79932	6.93611	40.9855	2.78239e-05	0.00043997
ENSG00000073464	CLCN4	-2.28734	3.70713	40.9006	2.7923e-05	0.000440805
ENSG00000119314	PTBP3	-1.45647	6.34324	40.891	2.79552e-05	0.000440805
ENSG00000117399	CDC20	-3.64871	5.93112	41.946	2.81418e-05	0.000442121
ENSG00000173327	MAP3K11	-1.32791	6.37294	40.834	2.81467e-05	0.000442121
ENSG00000214944	ARHGEF28	-2.47503	5.14356	41.2919	2.81568e-05	0.000442121
ENSG00000137563	GGH	-1.49507	5.81683	40.8157	2.82086e-05	0.000442316
ENSG00000183527	PSMG1	-1.22109	5.27897	40.7875	2.83041e-05	0.000443194
ENSG00000134330	IAH1	1.6436	4.32994	40.7647	2.83816e-05	0.000443789
ENSG00000198646	NCOA6	-0.848128	5.98635	40.6744	2.86913e-05	0.000448008
ENSG00000088305	DNMT3B	-2.06703	2.96552	40.6399	2.88108e-05	0.00044895
ENSG00000187522	HSPA14	-1.49149	4.10618	40.6338	2.88317e-05	0.00044895
ENSG00000068489	PRR11	-2.79227	6.33826	41.2862	2.89872e-05	0.000450427
ENSG00000087586	AURKA	-3.34064	6.56887	41.6831	2.90068e-05	0.000450427
ENSG00000085872	CHERP	-1.11094	5.93911	40.5131	2.92543e-05	0.000452424
ENSG00000147799	ARHGAP39	-1.22436	4.05964	40.505	2.92826e-05	0.000452424
ENSG00000270885	RASL10B	-2.63417	3.45124	40.5568	2.92913e-05	0.000452424
ENSG00000066117	SMARCD1	-1.04867	6.28799	40.5003	2.92992e-05	0.000452424
ENSG00000149554	CHEK1	-1.38966	5.30596	40.4793	2.93737e-05	0.000452424
ENSG00000091972	CD200	-2.62194	3.08904	40.4783	2.93771e-05	0.000452424
ENSG00000130935	NOL11	-1.3406	5.59579	40.4441	2.94989e-05	0.000453677
ENSG00000174579	MSL2	-0.877972	4.88534	40.4187	2.95893e-05	0.000453686
ENSG00000079462	PAFAH1B3	-1.67132	3.64227	40.4049	2.96388e-05	0.000453686
ENSG00000136450	SRSF1	-1.07556	6.52435	40.3997	2.96574e-05	0.000453686
ENSG00000010438	PRSS3	2.57273	3.51378	40.4527	2.96611e-05	0.000453686
ENSG00000146232	NFKBIE	-1.42238	3.74531	40.3858	2.97074e-05	0.000453776
ENSG00000197020	ZNF100	-1.89915	3.56561	40.3571	2.98108e-05	0.000454736
ENSG00000276043	UHRF1	-2.55213	6.03618	40.8359	3.00438e-05	0.000457668
ENSG00000167524	RSKR	-1.57287	2.96649	40.175	3.0476e-05	0.00046308
ENSG00000108828	VAT1	1.21474	9.22409	40.1735	3.04815e-05	0.00046308
ENSG00000091592	NLRP1	1.6176	4.8301	40.1613	3.05267e-05	0.00046314
ENSG00000164080	RAD54L2	-0.884209	5.43014	40.1061	3.0732e-05	0.000465625
ENSG00000114779	ABHD14B	0.883135	5.13546	40.0902	3.07916e-05	0.000465899
ENSG00000151233	GXYLT1	-1.11263	5.10871	40.069	3.08711e-05	0.000466474
ENSG00000159593	NAE1	-1.10653	5.7885	40.0377	3.09889e-05	0.000467624
ENSG00000132768	DPH2	-1.32171	4.51017	40.005	3.11127e-05	0.000468819
ENSG00000117222	RBBP5	-1.0922	5.0925	39.9947	3.11516e-05	0.000468819
ENSG00000249115	HAUS5	-1.81253	4.8368	39.9822	3.11989e-05	0.000468903
ENSG00000178031	ADAMTSL1	1.73859	7.65953	39.9507	3.13191e-05	0.00046908
ENSG00000177646	ACAD9	-0.945699	5.80575	39.9471	3.1333e-05	0.00046908
ENSG00000133398	MED10	0.694853	5.22794	39.9352	3.13784e-05	0.00046908
ENSG00000188342	GTF2F2	-1.40929	5.14747	39.928	3.14059e-05	0.00046908
ENSG00000129187	DCTD	1.2115	6.92883	39.9244	3.14196e-05	0.00046908
ENSG00000144231	POLR2D	-1.39011	5.67152	39.8875	3.15616e-05	0.000470574
ENSG00000137656	BUD13	-1.53104	3.96242	39.8562	3.16823e-05	0.0004717
ENSG00000059804	SLC2A3	1.08525	5.84884	39.8375	3.17548e-05	0.0004717
ENSG00000143748	NVL	-0.870683	4.79418	39.8354	3.17632e-05	0.0004717
ENSG00000198700	IPO9	-1.0525	7.37772	39.8002	3.19e-05	0.000473106
ENSG00000163191	S100A11	1.3568	7.63254	39.7757	3.19957e-05	0.000473729
ENSG00000151348	EXT2	1.074	7.29917	39.7477	3.21057e-05	0.000473729
ENSG00000125482	TTF1	-1.00438	4.48774	39.742	3.21283e-05	0.000473729
ENSG00000169499	PLEKHA2	-1.01546	5.76415	39.7387	3.2141e-05	0.000473729
ENSG00000167325	RRM1	-1.77438	6.90947	39.7805	3.21838e-05	0.000473729
ENSG00000136699	SMPD4	-1.03831	6.84797	39.725	3.21952e-05	0.000473729
ENSG00000172922	RNASEH2C	-1.23278	5.32086	39.7101	3.22539e-05	0.000473971
ENSG00000123130	ACOT9	-1.01705	6.30237	39.6679	3.24212e-05	0.000475807
ENSG00000183647	ZNF530	-1.46346	2.80938	39.6091	3.26561e-05	0.000478629
ENSG00000095319	NUP188	-1.52209	6.88832	39.5227	3.30044e-05	0.000483104
ENSG00000182973	CNOT10	-0.936293	4.78462	39.4908	3.3134e-05	0.00048437
ENSG00000171456	ASXL1	-1.13185	7.64866	39.4711	3.32147e-05	0.000484917
ENSG00000129484	PARP2	-1.30631	4.77143	39.4116	3.34589e-05	0.000487791
ENSG00000149639	SOGA1	-0.667364	6.5912	39.402	3.34984e-05	0.000487791
ENSG00000168813	ZNF507	-0.939273	5.05054	39.3901	3.35479e-05	0.000487878
ENSG00000196363	WDR5	-1.01415	5.86321	39.3577	3.36821e-05	0.000489196
ENSG00000108578	BLMH	-0.883784	5.50373	39.2938	3.3949e-05	0.000492376
ENSG00000115947	ORC4	-0.965961	4.94483	39.2814	3.40007e-05	0.000492376
ENSG00000139496	NUP58	-1.25904	6.18424	39.2739	3.40326e-05	0.000492376
ENSG00000172731	LRRC20	-2.0806	4.61231	39.3841	3.40921e-05	0.000492603
ENSG00000120253	NUP43	-1.00229	5.62584	39.2455	3.4152e-05	0.000492834
ENSG00000171421	MRPL36	1.28364	3.3062	39.1544	3.45391e-05	0.00049778
ENSG00000107186	MPDZ	0.987767	6.45382	39.0952	3.47937e-05	0.000500193
ENSG00000106355	LSM5	-1.03232	4.37418	39.0948	3.47956e-05	0.000500193
ENSG00000127804	METTL16	-1.10458	5.80702	39.0657	3.49211e-05	0.000500998
ENSG00000110075	PPP6R3	-0.886987	6.64082	39.0612	3.49409e-05	0.000500998
ENSG00000094916	CBX5	-1.16456	7.56551	39.0348	3.50553e-05	0.000501997
ENSG00000184497	TMEM255B	1.35272	2.97462	38.9888	3.52562e-05	0.000503434
ENSG00000113732	ATP6V0E1	1.35701	7.19451	38.9836	3.52791e-05	0.000503434
ENSG00000138069	RAB1A	1.137	7.79733	38.9811	3.52902e-05	0.000503434
ENSG00000184661	CDCA2	-3.13227	4.92406	39.6085	3.54015e-05	0.000504381
ENSG00000103326	CAPN15	-0.647096	5.88591	38.9415	3.54641e-05	0.000504634
ENSG00000099901	RANBP1	-1.93529	6.78941	39.0612	3.55364e-05	0.000504925
ENSG00000111364	DDX55	-1.0221	4.90517	38.9166	3.55746e-05	0.000504925
ENSG00000115041	KCNIP3	-2.67388	3.56376	38.9379	3.59255e-05	0.000508594
ENSG00000165185	KIAA1958	-1.38983	3.27857	38.8336	3.59442e-05	0.000508594
ENSG00000172009	THOP1	-1.74858	6.20171	38.8981	3.60147e-05	0.000508594
ENSG00000139200	PIANP	-2.30037	4.2021	38.9396	3.60344e-05	0.000508594
ENSG00000089048	ESF1	-1.28131	5.42051	38.8079	3.60596e-05	0.000508594
ENSG00000135945	REV1	-0.855848	5.21633	38.7884	3.61475e-05	0.000509195
ENSG00000128805	ARHGAP22	1.20284	5.4178	38.763	3.62619e-05	0.000509679
ENSG00000126261	UBA2	-1.25546	6.99424	38.7607	3.62727e-05	0.000509679
ENSG00000153207	AHCTF1	-1.2808	6.60755	38.7406	3.63634e-05	0.000510234
ENSG00000160691	SHC1	1.5759	8.48475	38.7319	3.64031e-05	0.000510234
ENSG00000135049	AGTPBP1	-1.30656	4.411	38.7194	3.64601e-05	0.000510396
ENSG00000182004	SNRPE	-1.24941	5.60407	38.7037	3.65315e-05	0.000510758
ENSG00000105612	DNASE2	0.94512	5.65671	38.6821	3.66306e-05	0.000511508
ENSG00000115159	GPD2	-1.51673	5.93656	38.6654	3.67069e-05	0.000511868
ENSG00000131408	NR1H2	0.646395	6.30734	38.6566	3.67477e-05	0.000511868
ENSG00000162729	IGSF8	0.931685	4.77542	38.6173	3.69286e-05	0.000513151
ENSG00000111328	CDK2AP1	0.828248	6.87442	38.613	3.69484e-05	0.000513151
ENSG00000183856	IQGAP3	-3.57321	6.76285	39.6218	3.69769e-05	0.000513151
ENSG00000232956	SNHG15	-1.77151	4.3071	38.5789	3.71068e-05	0.000514319
ENSG00000275074	NUDT18	1.54921	3.3804	38.5591	3.71989e-05	0.000514959
ENSG00000148291	SURF2	-1.13917	3.48206	38.5343	3.73146e-05	0.000515563
ENSG00000085415	SEH1L	-2.06125	6.50936	38.7752	3.73588e-05	0.000515563
ENSG00000095209	TMEM38B	-1.65447	4.1188	38.512	3.74195e-05	0.000515563
ENSG00000148429	USP6NL	-1.07943	4.68094	38.5105	3.74262e-05	0.000515563
ENSG00000123485	HJURP	-2.75307	4.98053	38.9726	3.76249e-05	0.000516975
ENSG00000003056	M6PR	-1.21332	6.80274	38.4537	3.76944e-05	0.000516975
ENSG00000247077	PGAM5	-1.90498	5.38146	38.586	3.76996e-05	0.000516975
ENSG00000117262	GPR89A	-1.17637	3.1116	38.4442	3.7739e-05	0.000516975
ENSG00000088247	KHSRP	-1.1451	8.52356	38.4401	3.77589e-05	0.000516975
ENSG00000163026	WDCP	-1.17834	4.14047	38.3876	3.80088e-05	0.000519762
ENSG00000145833	DDX46	-1.23391	6.86104	38.3726	3.80806e-05	0.00052011
ENSG00000160325	CACFD1	1.16143	3.80921	38.3315	3.8278e-05	0.000522172
ENSG00000063322	MED29	0.624316	5.7474	38.2853	3.85013e-05	0.000524287
ENSG00000184517	ZFP1	-0.958271	3.79377	38.2802	3.85265e-05	0.000524287
ENSG00000090776	EFNB1	-1.21386	5.11094	38.1825	3.90043e-05	0.000530146
ENSG00000164713	BRI3	1.53329	5.84626	38.1118	3.93545e-05	0.000533771
ENSG00000189306	RRP7A	-1.27123	5.60233	38.1095	3.9366e-05	0.000533771
ENSG00000205683	DPF3	-2.21142	4.28446	38.1569	3.97206e-05	0.000537929
ENSG00000160959	LRRC14	-0.867723	5.11819	37.9847	3.99932e-05	0.000540968
ENSG00000123136	DDX39A	-1.57625	6.18631	37.9617	4.01183e-05	0.000541744
ENSG00000128050	PAICS	-1.58049	6.97401	37.9544	4.01471e-05	0.000541744
ENSG00000150991	UBC	1.09312	8.60597	37.8468	4.06994e-05	0.000548539
ENSG00000099797	TECR	-1.03677	6.40999	37.8134	4.08726e-05	0.000550212
ENSG00000162129	CLPB	-1.54734	4.77164	37.7614	4.11444e-05	0.000553208
ENSG00000146731	CCT6A	-1.58798	8.43861	37.7187	4.13692e-05	0.000555564
ENSG00000136271	DDX56	-1.28738	6.59918	37.692	4.15103e-05	0.000556793
ENSG00000171861	MRM3	-1.50162	4.59184	37.6642	4.16574e-05	0.000557532
ENSG00000165689	ENTR1	-1.01993	5.57546	37.6629	4.16647e-05	0.000557532
ENSG00000136715	SAP130	-1.12415	5.46085	37.6301	4.18395e-05	0.000559204
ENSG00000183087	GAS6	2.05007	8.26404	37.6606	4.19341e-05	0.000559311
ENSG00000100065	CARD10	-1.36708	5.73214	37.5977	4.20132e-05	0.000559311
ENSG00000117724	CENPF	-3.04521	7.03543	38.3067	4.20342e-05	0.000559311
ENSG00000128951	DUT	-1.11054	6.34032	37.5914	4.20467e-05	0.000559311
ENSG00000163714	U2SURP	-1.08743	7.23519	37.561	4.22104e-05	0.000560824
ENSG00000224470	ATXN1L	-0.866389	6.14139	37.4608	4.27555e-05	0.000567395
ENSG00000129351	ILF3	-1.29234	8.85182	37.4516	4.28062e-05	0.000567397
ENSG00000131368	MRPS25	-0.965511	5.49793	37.4255	4.29497e-05	0.000568628
ENSG00000070501	POLB	-0.927872	3.47711	37.3997	4.30922e-05	0.000568685
ENSG00000006625	GGCT	-1.50099	4.27947	37.3901	4.31452e-05	0.000568685
ENSG00000153786	ZDHHC7	0.820632	7.01243	37.3815	4.31927e-05	0.000568685
ENSG00000137700	SLC37A4	-1.52956	4.21241	37.3592	4.33168e-05	0.000568685
ENSG00000120526	NUDCD1	-1.61407	5.22902	37.3564	4.33325e-05	0.000568685
ENSG00000198887	SMC5	-0.786895	6.03518	37.3461	4.33895e-05	0.000568685
ENSG00000132388	UBE2G1	-1.251	6.28459	37.3459	4.33909e-05	0.000568685
ENSG00000154734	ADAMTS1	2.40822	8.71993	37.4701	4.34079e-05	0.000568685
ENSG00000256229	ZNF486	-1.33878	3.7988	37.3425	4.34099e-05	0.000568685
ENSG00000108055	SMC3	-1.44968	6.94236	37.328	4.34906e-05	0.000569078
ENSG00000167034	NKX3-1	-1.73757	3.15386	37.3162	4.35569e-05	0.000569162
ENSG00000069275	NUCKS1	-1.12613	9.04019	37.3088	4.35984e-05	0.000569162
ENSG00000107815	TWNK	-1.79318	4.99113	37.2997	4.39164e-05	0.000572321
ENSG00000196233	LCOR	-1.11407	5.75934	37.2477	4.39423e-05	0.000572321
ENSG00000126368	NR1D1	1.38678	3.94648	37.2386	4.39941e-05	0.000572332
ENSG00000143507	DUSP10	1.07906	4.69422	37.1842	4.43036e-05	0.00057569
ENSG00000077721	UBE2A	-0.6892	6.84632	37.1038	4.47651e-05	0.000581014
ENSG00000140350	ANP32A	-1.31752	6.87897	37.0946	4.48183e-05	0.000581033
ENSG00000067955	CBFB	-1.52375	6.43725	37.064	4.49963e-05	0.000582668
ENSG00000008405	CRY1	-1.52712	4.98524	37.0279	4.52069e-05	0.000584078
ENSG00000174013	FBXO45	-1.80775	4.60308	37.029	4.52092e-05	0.000584078
ENSG00000204536	CCHCR1	-1.7187	5.2755	37.0465	4.53728e-05	0.000585518
ENSG00000225791	TRAM2-AS1	1.33209	2.87036	36.9638	4.5583e-05	0.000587554
ENSG00000117500	TMED5	-1.17107	6.80624	36.9451	4.56935e-05	0.000588106
ENSG00000197043	ANXA6	1.49722	8.28179	36.9389	4.57305e-05	0.000588106
ENSG00000180964	TCEAL8	1.00841	5.43449	36.9202	4.58412e-05	0.000588855
ENSG00000088387	DOCK9	-1.32416	5.40322	36.8931	4.60027e-05	0.000590255
ENSG00000166974	MAPRE2	-1.25235	5.39368	36.8662	4.61634e-05	0.000590789
ENSG00000198931	APRT	0.856527	5.03106	36.851	4.62547e-05	0.000590789
ENSG00000189403	HMGB1	-1.08297	8.08452	36.8483	4.62711e-05	0.000590789
ENSG00000243147	MRPL33	-0.929975	5.057	36.8481	4.62725e-05	0.000590789
ENSG00000049860	HEXB	0.781382	7.1019	36.8422	4.63075e-05	0.000590789
ENSG00000135913	USP37	-1.68929	3.85092	36.7573	4.68212e-05	0.000596665
ENSG00000114904	NEK4	-0.897933	4.57871	36.7473	4.68824e-05	0.000596767
ENSG00000113790	EHHADH	-1.60273	3.89358	36.7233	4.70287e-05	0.000597624
ENSG00000096401	CDC5L	-1.20744	6.29623	36.7156	4.70758e-05	0.000597624
ENSG00000110721	CHKA	-1.40763	3.60152	36.7102	4.71094e-05	0.000597624
ENSG00000170037	CNTROB	-1.03435	6.12266	36.628	4.76166e-05	0.000603376
ENSG00000110013	SIAE	1.42319	5.22529	36.604	4.77659e-05	0.000604586
ENSG00000147548	NSD3	-0.8439	6.93633	36.5834	4.78943e-05	0.000605529
ENSG00000176974	SHMT1	-2.96003	5.47233	37.2357	4.80772e-05	0.000607158
ENSG00000160208	RRP1B	-1.74489	6.3782	36.6496	4.81974e-05	0.000607992
ENSG00000070159	PTPN3	-2.94306	4.14673	36.9134	4.83104e-05	0.000608733
ENSG00000183943	PRKX	-0.753634	4.50152	36.4949	4.84515e-05	0.000609826
ENSG00000079134	THOC1	-1.48133	5.31925	36.4794	4.85501e-05	0.000610382
ENSG00000140854	KATNB1	-1.69648	5.38488	36.4934	4.87522e-05	0.000612239
ENSG00000137947	GTF2B	-0.833928	4.314	36.42	4.8929e-05	0.000613772
ENSG00000132967	HMGB1P5	-1.44203	3.75233	36.4091	4.89987e-05	0.00061396
ENSG00000101298	SNPH	1.32888	4.41739	36.3961	4.90821e-05	0.00061432
ENSG00000137393	RNF144B	-2.13581	3.66341	36.2676	4.99167e-05	0.000623641
ENSG00000104723	TUSC3	0.8796	6.86523	36.2644	4.99379e-05	0.000623641
ENSG00000161547	SRSF2	-1.27275	7.03682	36.2506	5.00284e-05	0.000624076
ENSG00000180185	FAHD1	0.901094	5.1076	36.2289	5.01714e-05	0.000625165
ENSG00000110660	SLC35F2	-2.86309	4.69116	36.6964	5.02973e-05	0.000626039
ENSG00000106628	POLD2	-1.38565	6.80701	36.1356	5.0792e-05	0.000631497
ENSG00000168890	TMEM150A	1.76673	3.69943	36.1155	5.09266e-05	0.00063247
ENSG00000136235	GPNMB	2.081	8.28019	36.1711	5.11516e-05	0.000633447
ENSG00000106266	SNX8	-1.40665	6.11999	36.0814	5.11559e-05	0.000633447
ENSG00000005249	PRKAR2B	-2.19492	2.97853	36.0786	5.11746e-05	0.000633447
ENSG00000115170	ACVR1	1.20308	5.67947	36.0616	5.12897e-05	0.000634174
ENSG00000135404	CD63	1.18784	9.5692	36.0055	5.16712e-05	0.000637168
ENSG00000084463	WBP11	-0.969999	6.37021	36.0035	5.16851e-05	0.000637168
ENSG00000137812	KNL1	-2.70688	5.1365	36.5168	5.17374e-05	0.000637168
ENSG00000102221	JADE3	-1.24079	4.42507	35.9926	5.17592e-05	0.000637168
ENSG00000120709	FAM53C	-0.632765	6.16228	35.9771	5.18655e-05	0.000637168
ENSG00000174021	GNG5	-1.08191	5.12734	35.9736	5.18896e-05	0.000637168
ENSG00000119403	PHF19	-1.33242	6.18665	35.9678	5.19292e-05	0.000637168
ENSG00000181896	ZNF101	-0.929716	3.06809	35.918	5.2273e-05	0.000640686
ENSG00000108671	PSMD11	-1.14187	6.59586	35.8958	5.24269e-05	0.000641872
ENSG00000152242	C18orf25	-0.956592	5.1677	35.8496	5.27487e-05	0.000645108
ENSG00000196549	MME	-3.59769	6.67672	36.6825	5.3205e-05	0.000649981
ENSG00000115661	STK16	0.932924	4.32433	35.7599	5.33804e-05	0.000651415
ENSG00000145016	RUBCN	-0.948434	4.60656	35.7448	5.34874e-05	0.000652012
ENSG00000183723	CMTM4	-1.32094	5.86682	35.7366	5.35459e-05	0.000652018
ENSG00000124571	XPO5	-1.39956	6.2994	35.6842	5.39201e-05	0.000655862
ENSG00000133028	SCO1	-0.870985	5.74461	35.6614	5.4084e-05	0.000657145
ENSG00000145220	LYAR	-1.92847	4.8415	35.7551	5.42013e-05	0.000657857
ENSG00000196396	PTPN1	-1.38896	6.93015	35.6237	5.43558e-05	0.00065902
ENSG00000139304	PTPRQ	3.69324	2.94605	35.926	5.47988e-05	0.000663674
ENSG00000111605	CPSF6	-0.712147	6.37958	35.5246	5.50795e-05	0.000666355
ENSG00000113719	ERGIC1	1.19926	7.78848	35.4873	5.53542e-05	0.000668825
ENSG00000171298	GAA	1.08531	6.83962	35.48	5.54083e-05	0.000668825
ENSG00000170348	TMED10	1.07418	7.89788	35.4727	5.54624e-05	0.000668825
ENSG00000196975	ANXA4	1.51107	6.38037	35.464	5.55267e-05	0.000668882
ENSG00000101391	CDK5RAP1	-0.939087	4.83399	35.4253	5.58153e-05	0.000670972
ENSG00000107949	BCCIP	-1.47786	6.03981	35.4247	5.58197e-05	0.000670972
ENSG00000115816	CEBPZ	-1.12108	5.79004	35.3241	5.65766e-05	0.000679062
ENSG00000112984	KIF20A	-2.68695	6.06443	35.9272	5.66185e-05	0.000679062
ENSG00000154473	BUB3	-1.24684	7.31927	35.3027	5.67391e-05	0.000679062
ENSG00000086619	ERO1B	-1.10715	3.79239	35.2968	5.67843e-05	0.000679062
ENSG00000080345	RIF1	-1.31653	6.68415	35.2866	5.68617e-05	0.000679062
ENSG00000196422	PPP1R26	-0.907087	4.97556	35.2832	5.68881e-05	0.000679062
ENSG00000134815	DHX34	-0.815082	4.80609	35.2766	5.69384e-05	0.000679062
ENSG00000130724	CHMP2A	0.823165	6.01285	35.2716	5.69766e-05	0.000679062
ENSG00000170779	CDCA4	-1.8467	4.55827	35.2769	5.72688e-05	0.00068182
ENSG00000161618	ALDH16A1	-0.860778	4.86501	35.221	5.73655e-05	0.000682248
ENSG00000181830	SLC35C1	1.03474	5.26403	35.2009	5.75206e-05	0.000683369
ENSG00000141994	DUS3L	-1.3676	4.6332	35.1887	5.76146e-05	0.000683762
ENSG00000120438	TCP1	-1.31225	8.00878	35.1785	5.7694e-05	0.000683982
ENSG00000100612	DHRS7	1.18239	5.05658	35.0711	5.8534e-05	0.000693208
ENSG00000132661	NXT1	-1.57765	3.57343	35.0574	5.86422e-05	0.000693422
ENSG00000170515	PA2G4	-1.46168	6.86478	35.0517	5.86879e-05	0.000693422
ENSG00000005175	RPAP3	-1.05765	5.4451	35.0454	5.87373e-05	0.000693422
ENSG00000138604	GLCE	-1.40047	5.02393	35.0088	5.90286e-05	0.000696129
ENSG00000213762	ZNF134	0.583238	4.46847	34.9982	5.91131e-05	0.000696393
ENSG00000163932	PRKCD	-1.06623	4.8476	34.976	5.92901e-05	0.000697037
ENSG00000184007	PTP4A2	0.753262	7.34421	34.9758	5.92919e-05	0.000697037
ENSG00000137404	NRM	-1.47161	4.161	34.916	5.97729e-05	0.000701957
ENSG00000156374	PCGF6	-1.14753	4.14549	34.9031	5.98779e-05	0.000702455
ENSG00000153922	CHD1	-1.04017	5.71763	34.8937	5.99537e-05	0.00070261
ENSG00000108395	TRIM37	-0.870331	5.96888	34.843	6.03672e-05	0.000706718
ENSG00000117505	DR1	-1.05491	6.72978	34.8129	6.06137e-05	0.000708865
ENSG00000132182	NUP210	-3.97044	3.71031	35.3448	6.07148e-05	0.000709308
ENSG00000136111	TBC1D4	-2.00244	5.7548	34.9945	6.0983e-05	0.000711365
ENSG00000185798	WDR53	-1.06244	3.46572	34.7639	6.10176e-05	0.000711365
ENSG00000167088	SNRPD1	-1.67595	5.56295	34.7308	6.16458e-05	0.000717943
ENSG00000087087	SRRT	-0.849624	7.34409	34.6347	6.20991e-05	0.000722071
ENSG00000130821	SLC6A8	-1.65577	6.46598	34.6925	6.21743e-05	0.000722071
ENSG00000136709	WDR33	-0.918494	6.06959	34.6235	6.21931e-05	0.000722071
ENSG00000166797	CIAO2A	-1.07779	5.02808	34.5906	6.24725e-05	0.000724564
ENSG00000051382	PIK3CB	-1.36733	5.17494	34.5603	6.27315e-05	0.000726818
ENSG00000174307	PHLDA3	1.25585	6.76326	34.4483	6.36974e-05	0.000737248
ENSG00000166226	CCT2	-1.54571	7.82596	34.3816	6.42815e-05	0.000743007
ENSG00000162413	KLHL21	1.02939	6.59153	34.3761	6.43296e-05	0.000743007
ENSG00000069974	RAB27A	-1.36412	5.14411	34.3688	6.43935e-05	0.000743007
ENSG00000099822	HCN2	-1.43274	2.86653	34.3325	6.47145e-05	0.000745944
ENSG00000100526	CDKN3	-2.38882	4.00872	34.421	6.49153e-05	0.000747492
ENSG00000135723	FHOD1	-0.787194	6.15085	34.299	6.50127e-05	0.000747845
ENSG00000119392	GLE1	-1.22304	5.59316	34.2717	6.52569e-05	0.000749511
ENSG00000112787	FBRSL1	-0.936026	5.67869	34.2678	6.5291e-05	0.000749511
ENSG00000173598	NUDT4	1.43654	6.54008	34.2264	6.56637e-05	0.00075302
ENSG00000013561	RNF14	0.962151	5.22838	34.2074	6.58353e-05	0.000754217
ENSG00000166881	NEMP1	-1.72986	5.85521	34.3079	6.59252e-05	0.000754477
ENSG00000138080	EMILIN1	1.7929	8.26583	34.1651	6.62194e-05	0.000757072
ENSG00000115687	PASK	-2.30847	3.75631	34.1461	6.67697e-05	0.000762587
ENSG00000137055	PLAA	0.79965	5.78198	34.0817	6.69836e-05	0.000764253
ENSG00000176273	SLC35G1	-1.26721	4.03469	34.0568	6.72137e-05	0.0007661
ENSG00000205250	E2F4	-1.1797	6.22693	34.0373	6.73947e-05	0.000766893
ENSG00000070761	CFAP20	-1.35259	5.29483	34.0346	6.74199e-05	0.000766893
ENSG00000128487	SPECC1	-2.72903	5.85894	34.6173	6.76411e-05	0.00076863
ENSG00000163293	NIPAL1	-2.69186	3.15048	34.0411	6.7964e-05	0.000771519
ENSG00000158615	PPP1R15B	-0.504553	5.81897	33.9468	6.82422e-05	0.000773531
ENSG00000114948	ADAM23	2.2513	3.9877	34.0402	6.83194e-05	0.000773531
ENSG00000153975	ZUP1	-0.955964	3.48954	33.9337	6.83658e-05	0.000773531
ENSG00000124787	RPP40	-1.43124	3.11481	33.9257	6.84414e-05	0.000773531
ENSG00000119906	SLF2	-1.06211	6.09674	33.921	6.84858e-05	0.000773531
ENSG00000073060	SCARB1	-1.69164	6.23407	34.0053	6.8649e-05	0.000774595
ENSG00000138074	SLC5A6	-1.16854	5.01535	33.8408	6.92499e-05	0.000780591
ENSG00000101596	SMCHD1	-1.38575	7.0984	33.8261	6.93908e-05	0.000781395
ENSG00000137713	PPP2R1B	-1.2223	5.56712	33.7944	6.96967e-05	0.000784052
ENSG00000140848	CPNE2	-2.05288	5.62122	34.0484	7.01213e-05	0.000787899
ENSG00000148308	GTF3C5	-1.09858	6.06079	33.74	7.02241e-05	0.000787899
ENSG00000072840	EVC	1.20283	6.68898	33.7327	7.02955e-05	0.000787899
ENSG00000147669	POLR2K	-0.925709	5.37857	33.7303	7.03193e-05	0.000787899
ENSG00000189060	H1-0	-1.7173	8.2683	33.7203	7.04173e-05	0.00078821
ENSG00000055044	NOP58	-1.07306	5.91242	33.6496	7.11127e-05	0.000795201
ENSG00000133121	STARD13	-1.06154	5.8188	33.6395	7.12127e-05	0.000795283
ENSG00000080503	SMARCA2	0.972763	7.15921	33.6345	7.12617e-05	0.000795283
ENSG00000146143	PRIM2	-1.50748	4.80618	33.6221	7.13849e-05	0.000795497
ENSG00000119203	CPSF3	-0.970268	5.63456	33.6115	7.14904e-05	0.000795497
ENSG00000116171	SCP2	1.16008	6.94273	33.6112	7.14934e-05	0.000795497
ENSG00000100605	ITPK1	0.886509	5.90964	33.5806	7.17989e-05	0.000798105
ENSG00000108883	EFTUD2	-1.39009	7.04966	33.5692	7.19123e-05	0.000798575
ENSG00000106853	PTGR1	1.75617	6.8941	33.6592	7.20846e-05	0.000799284
ENSG00000125630	POLR1B	-1.35381	5.40221	33.5441	7.2165e-05	0.000799284
ENSG00000086827	ZW10	-1.32255	4.85695	33.5416	7.21897e-05	0.000799284
ENSG00000135999	EPC2	-0.70721	5.3039	33.5295	7.23119e-05	0.000799848
ENSG00000215256	DHRS4-AS1	1.63446	3.44152	33.5072	7.25372e-05	0.00080155
ENSG00000100028	SNRPD3	-0.825295	5.25635	33.491	7.27016e-05	0.000802577
ENSG00000120451	SNX19	1.08607	6.95302	33.4478	7.31415e-05	0.000806507
ENSG00000141198	TOM1L1	-2.26122	4.03726	33.5464	7.32225e-05	0.000806507
ENSG00000050344	NFE2L3	-2.83775	4.15344	33.7984	7.32731e-05	0.000806507
ENSG00000088836	SLC4A11	-3.09003	4.4738	33.9228	7.34944e-05	0.000808151
ENSG00000126001	CEP250	-1.59327	6.2538	33.3714	7.4339e-05	0.000816638
ENSG00000168538	TRAPPC11	0.860043	5.70548	33.3218	7.44417e-05	0.000816967
ENSG00000173588	CEP83	-1.32595	3.66179	33.23	7.5407e-05	0.000826753
ENSG00000152894	PTPRK	1.00069	6.55058	33.2174	7.55399e-05	0.000827402
ENSG00000122566	HNRNPA2B1	-1.08982	9.87343	33.2064	7.56573e-05	0.00082788
ENSG00000165392	WRN	-0.840954	4.70635	33.1572	7.61826e-05	0.000832816
ENSG00000101347	SAMHD1	-1.57506	6.36184	33.1867	7.6288e-05	0.000833157
ENSG00000104880	ARHGEF18	-1.54786	6.94919	33.1336	7.66281e-05	0.000836058
ENSG00000221869	CEBPD	1.89637	4.64429	33.1894	7.6887e-05	0.000838068
ENSG00000196428	TSC22D2	-0.748048	6.03035	33.0709	7.71129e-05	0.000839715
ENSG00000101216	GMEB2	-1.2314	5.14813	32.9915	7.79824e-05	0.000848361
ENSG00000188352	FOCAD	1.06409	5.18956	32.9756	7.81569e-05	0.000849436
ENSG00000135269	TES	1.73312	7.26407	33.0045	7.85191e-05	0.000852547
ENSG00000198015	MRPL42	-0.890047	5.65382	32.8641	7.93995e-05	0.000860787
ENSG00000100916	BRMS1L	-0.89669	3.74049	32.8597	7.94483e-05	0.000860787
ENSG00000106268	NUDT1	-1.16577	3.98659	32.85	7.95581e-05	0.000860787
ENSG00000211584	SLC48A1	0.8178	4.80312	32.8476	7.95847e-05	0.000860787
ENSG00000101138	CSTF1	-0.81125	5.20302	32.8331	7.97485e-05	0.000861729
ENSG00000196083	IL1RAP	-1.92535	4.8697	32.9235	7.98947e-05	0.000862478
ENSG00000164715	LMTK2	-0.953925	5.16831	32.81	8.00103e-05	0.000862881
ENSG00000132603	NIP7	-1.68867	5.80596	32.8995	8.00857e-05	0.000862881
ENSG00000105849	POLR1F	-1.0676	4.87405	32.7703	8.04619e-05	0.000866103
ENSG00000171574	ZNF584	0.896559	3.40774	32.7603	8.05758e-05	0.000866498
ENSG00000023191	RNH1	1.35407	7.99745	32.7001	8.12678e-05	0.000873104
ENSG00000163069	SGCB	1.09462	6.71641	32.6916	8.13657e-05	0.00087332
ENSG00000175470	PPP2R2D	-0.711334	4.94182	32.6662	8.16604e-05	0.000875646
ENSG00000156026	MCU	0.747266	5.82188	32.6292	8.20918e-05	0.000879432
ENSG00000070785	EIF2B3	0.68562	4.86667	32.6112	8.23016e-05	0.000880691
ENSG00000102226	USP11	-0.912475	6.97995	32.5995	8.24392e-05	0.000880691
ENSG00000041802	LSG1	-1.0119	5.84235	32.599	8.24446e-05	0.000880691
ENSG00000127125	PPCS	1.18981	4.94829	32.5903	8.25478e-05	0.000880954
ENSG00000110958	PTGES3	-1.07821	8.1139	32.5822	8.26424e-05	0.000881126
ENSG00000126432	PRDX5	1.3233	7.3092	32.5571	8.29389e-05	0.0008828
ENSG00000119632	IFI27L2	1.3215	5.18195	32.5556	8.29566e-05	0.0008828
ENSG00000163738	MTHFD2L	-1.48852	2.59528	32.5377	8.31686e-05	0.000884218
ENSG00000143420	ENSA	-1.07629	7.08381	32.5229	8.33449e-05	0.000884999
ENSG00000066136	NFYC	0.770125	4.42987	32.5182	8.33998e-05	0.000884999
ENSG00000214357	NEURL1B	-2.20514	3.32502	32.4792	8.38655e-05	0.000888878
ENSG00000198373	WWP2	-0.979643	6.14581	32.4744	8.39236e-05	0.000888878
ENSG00000096746	HNRNPH3	-0.995773	7.44569	32.4373	8.43693e-05	0.000892399
ENSG00000179029	TMEM107	-1.40192	3.94743	32.4335	8.4415e-05	0.000892399
ENSG00000163938	GNL3	-1.01036	6.49345	32.4152	8.46372e-05	0.000893906
ENSG00000168672	LRATD2	-3.37794	2.97205	32.6631	8.5008e-05	0.000896978
ENSG00000154429	CCSAP	-0.995162	3.99764	32.3691	8.5197e-05	0.000898128
ENSG00000026025	VIM	1.60382	10.7223	32.3417	8.55317e-05	0.000900811
ENSG00000101464	PIGU	-1.17712	4.3381	32.3246	8.57423e-05	0.000902183
ENSG00000112130	RNF8	-0.599953	4.72428	32.2965	8.60884e-05	0.000904976
ENSG00000123908	AGO2	-0.7438	6.50436	32.2583	8.65611e-05	0.000909094
ENSG00000123737	EXOSC9	-1.0664	5.20626	32.2168	8.7079e-05	0.000912678
ENSG00000088356	PDRG1	-1.42639	4.98538	32.2078	8.7191e-05	0.000912678
ENSG00000239306	RBM14	-1.38424	5.46608	32.2058	8.7217e-05	0.000912678
ENSG00000177946	CENPBD1P	1.28567	3.39234	32.2049	8.72275e-05	0.000912678
ENSG00000188917	TRMT2B	-1.41534	4.64927	32.1926	8.73817e-05	0.000912738
ENSG00000157064	NMNAT2	-2.96552	4.5654	32.6711	8.73959e-05	0.000912738
ENSG00000158669	GPAT4	-0.799213	6.74874	32.1668	8.77064e-05	0.00091513
ENSG00000121904	CSMD2	3.98517	2.86743	32.4809	8.82963e-05	0.00092043
ENSG00000113163	CERT1	0.805145	5.9394	32.0977	8.85835e-05	0.000922265
ENSG00000196756	SNHG17	-1.55326	4.85212	32.0936	8.86367e-05	0.000922265
ENSG00000121481	RNF2	-0.885583	4.51233	32.0445	8.92659e-05	0.000927952
ENSG00000153574	RPIA	-1.03185	3.77992	31.9422	9.0595e-05	0.000940897
ENSG00000163257	DCAF16	-0.621579	5.55339	31.8994	9.1157e-05	0.000945859
ENSG00000164949	GEM	-1.76959	3.84483	31.8576	9.17114e-05	0.000950733
ENSG00000014216	CAPN1	0.838468	7.5299	31.8408	9.19343e-05	0.000952165
ENSG00000076321	KLHL20	1.00608	5.0414	31.8149	9.22804e-05	0.00095384
ENSG00000067992	PDK3	-1.99309	3.59474	31.8116	9.23248e-05	0.00095384
ENSG00000198924	DCLRE1A	-1.3172	3.45037	31.8096	9.23509e-05	0.00095384
ENSG00000114098	ARMC8	-0.657314	5.39679	31.8002	9.24778e-05	0.000954272
ENSG00000101457	DNTTIP1	-1.07921	5.11793	31.7433	9.32449e-05	0.000960713
ENSG00000155959	VBP1	-0.963941	5.74981	31.7412	9.32732e-05	0.000960713
ENSG00000164038	SLC9B2	1.13805	3.96309	31.7239	9.35072e-05	0.000962242
ENSG00000104472	CHRAC1	-1.01212	5.32606	31.6662	9.42959e-05	0.000969469
ENSG00000198952	SMG5	-1.27167	7.50623	31.6524	9.44847e-05	0.000970521
ENSG00000169375	SIN3A	-0.940549	6.26089	31.642	9.46284e-05	0.000971109
ENSG00000108561	C1QBP	-2.10301	7.08503	31.939	9.47433e-05	0.0009714
ENSG00000177054	ZDHHC13	-0.926465	4.08113	31.5775	9.55229e-05	0.000977832
ENSG00000135047	CTSL	1.82581	7.76236	31.6476	9.55449e-05	0.000977832
ENSG00000184967	NOC4L	-1.23911	4.48201	31.5586	9.57859e-05	0.000979406
ENSG00000261236	BOP1	-1.80359	6.43902	31.6808	9.59616e-05	0.000979863
ENSG00000132017	DCAF15	-1.41067	5.14975	31.5429	9.60051e-05	0.000979863
ENSG00000166946	CCNDBP1	0.961606	5.69903	31.5003	9.66042e-05	0.000984147
ENSG00000177192	PUS1	-1.16262	4.7261	31.4963	9.66618e-05	0.000984147
ENSG00000104805	NUCB1	1.4713	8.02683	31.4944	9.66878e-05	0.000984147
ENSG00000170638	TRABD	-0.773545	5.36194	31.453	9.72752e-05	0.000989229
ENSG00000134453	RBM17	-0.860765	6.41976	31.4454	9.73839e-05	0.000989438
ENSG00000125107	CNOT1	-1.3904	7.95999	31.3944	9.81128e-05	0.00099508
ENSG00000134086	VHL	-0.579717	5.68935	31.3942	9.81165e-05	0.00099508
ENSG00000173653	RCE1	-0.975212	4.0448	31.3759	9.83799e-05	0.000996851
ENSG00000101189	MRGBP	-1.17964	5.26323	31.3549	9.86834e-05	0.000999024
ENSG00000175792	RUVBL1	-1.22723	6.14413	31.3173	9.92291e-05	0.00100364
ENSG00000139154	AEBP2	-0.885752	5.95842	31.2541	0.000100153	0.00101208
ENSG00000184985	SORCS2	2.75283	3.1239	31.2748	0.000101255	0.00102229
ENSG00000161956	SENP3	-1.4135	5.6245	31.1606	0.000101541	0.00102337
ENSG00000176102	CSTF3	-0.747385	5.02616	31.1604	0.000101544	0.00102337
ENSG00000169398	PTK2	-0.711754	6.81351	31.1422	0.000101817	0.0010252
ENSG00000177700	POLR2L	1.03762	6.37245	31.1174	0.000102189	0.00102803
ENSG00000213024	NUP62	-0.862431	6.05521	31.1088	0.000102319	0.00102841
ENSG00000106610	STAG3L4	1.02039	3.39827	31.0858	0.000102667	0.00103098
ENSG00000127920	GNG11	1.3732	5.06568	31.0719	0.000102878	0.00103218
ENSG00000182841	RRP7BP	-1.59439	3.76807	31.0253	0.000103588	0.00103837
ENSG00000064933	PMS1	-1.12178	5.045	31.0152	0.000103742	0.00103899
ENSG00000104885	DOT1L	-1.12731	6.16257	30.8647	0.00010608	0.0010609
ENSG00000160214	RRP1	-1.06142	5.55417	30.8623	0.000106118	0.0010609
ENSG00000135953	MFSD9	-1.39699	3.85384	30.8179	0.000106819	0.00106689
ENSG00000183684	ALYREF	-1.73629	5.98493	30.9209	0.000106965	0.00106689
ENSG00000103381	CPPED1	1.06724	5.39728	30.8064	0.000107003	0.00106689
ENSG00000041357	PSMA4	-0.814371	7.25249	30.7862	0.000107324	0.00106914
ENSG00000149346	SLX4IP	-0.971696	3.60291	30.7665	0.000107639	0.00107134
ENSG00000143845	ETNK2	-1.21253	3.57446	30.6876	0.00010891	0.00108302
ENSG00000090263	MRPS33	0.731657	4.22615	30.6802	0.00010903	0.00108325
ENSG00000110811	P3H3	1.22487	6.55447	30.6089	0.000110195	0.00109386
ENSG00000103018	CYB5B	-1.41125	7.09003	30.5922	0.00011047	0.00109506
ENSG00000175455	CCDC14	-1.45641	6.64419	30.6054	0.000110511	0.00109506
ENSG00000136378	ADAMTS7	1.63407	6.35846	30.6333	0.000111312	0.00110133
ENSG00000126787	DLGAP5	-2.88924	5.49053	31.2106	0.00011134	0.00110133
ENSG00000087299	L2HGDH	-1.31754	3.49451	30.5065	0.000111894	0.00110541
ENSG00000178307	TMEM11	-1.05339	4.87496	30.5022	0.000111967	0.00110541
ENSG00000107341	UBE2R2	0.694151	6.30232	30.4974	0.000112047	0.00110541
ENSG00000253846	PCDHGA10	3.33256	3.84095	30.8982	0.000112206	0.001106
ENSG00000130024	PHF10	-0.908255	5.96708	30.479	0.000112356	0.00110651
ENSG00000100941	PNN	-0.965789	7.34709	30.4629	0.000112626	0.0011082
ENSG00000133131	MORC4	0.856005	5.38853	30.4339	0.000113118	0.00111206
ENSG00000172819	RARG	1.17397	6.44516	30.4016	0.000113667	0.00111649
ENSG00000099942	CRKL	-0.827382	6.41169	30.3717	0.000114178	0.00111937
ENSG00000126778	SIX1	-1.49027	3.38858	30.3658	0.000114279	0.00111937
ENSG00000079482	OPHN1	-1.00259	5.01035	30.3623	0.000114339	0.00111937
ENSG00000153317	ASAP1	-0.975455	7.93428	30.3603	0.000114374	0.00111937
ENSG00000184792	OSBP2	-2.22134	3.53026	30.3894	0.000114459	0.00111937
ENSG00000102858	MGRN1	0.658969	6.40532	30.3468	0.000114605	0.00111982
ENSG00000172216	CEBPB	0.821543	5.57591	30.3391	0.000114739	0.00112015
ENSG00000069020	MAST4	1.21398	4.24579	30.3286	0.000114919	0.00112094
ENSG00000160193	WDR4	-1.6739	4.27538	30.2864	0.00011565	0.00112709
ENSG00000100350	FOXRED2	-1.71081	5.92149	30.3598	0.000116054	0.00113004
ENSG00000135905	DOCK10	1.5343	6.5687	30.2661	0.000116799	0.00113631
ENSG00000132382	MYBBP1A	-1.64717	7.34008	30.248	0.000116914	0.00113644
ENSG00000075711	DLG1	-1.33966	7.28559	30.1647	0.000117789	0.00114218
ENSG00000102265	TIMP1	3.10958	9.98464	30.4424	0.000117943	0.00114218
ENSG00000175054	ATR	-0.88856	5.74559	30.1532	0.000117995	0.00114218
ENSG00000120217	CD274	-1.78109	3.40103	30.1528	0.000118001	0.00114218
ENSG00000165195	PIGA	-1.53393	3.36341	30.1521	0.000118013	0.00114218
ENSG00000110074	FOXRED1	-1.15089	4.97396	30.1332	0.00011835	0.00114446
ENSG00000198176	TFDP1	-1.18846	7.40302	30.123	0.000118533	0.00114524
ENSG00000161021	MAML1	-0.670212	5.61061	30.0939	0.000119056	0.00114931
ENSG00000163960	UBXN7	-0.672747	6.64886	30.0729	0.000119434	0.00115196
ENSG00000140365	COMMD4	-1.0358	6.0493	30.0636	0.000119603	0.00115247
ENSG00000117054	ACADM	-0.789194	5.73818	30.0587	0.000119692	0.00115247
ENSG00000104731	KLHDC4	-0.89387	5.20688	30.0442	0.000119954	0.00115317
ENSG00000183770	FOXL2	2.25167	5.10459	30.3524	0.00011997	0.00115317
ENSG00000281398	SNHG4	-1.65243	3.3826	30.0242	0.000120318	0.00115552
ENSG00000107282	APBA1	1.69239	2.96754	30.0166	0.000120455	0.00115586
ENSG00000119138	KLF9	1.89763	5.23972	30.1526	0.000120868	0.00115711
ENSG00000197555	SIPA1L1	2.04675	6.25557	30.2963	0.000120909	0.00115711
ENSG00000152061	RABGAP1L	0.860401	4.48391	29.9871	0.000120995	0.00115711
ENSG00000164919	COX6C	-0.673675	5.40566	29.9869	0.000120999	0.00115711
ENSG00000184402	SS18L1	-1.09021	4.90368	29.98	0.000121125	0.00115733
ENSG00000162613	FUBP1	-0.551265	6.74457	29.9441	0.000121786	0.00116238
ENSG00000204564	C6orf136	-0.950568	3.60401	29.9401	0.000121859	0.00116238
ENSG00000104626	ERI1	-1.42315	5.42856	29.916	0.000122307	0.001165
ENSG00000101558	VAPA	-0.914292	7.52704	29.9141	0.000122342	0.001165
ENSG00000184307	ZDHHC23	-1.79382	3.84598	29.8989	0.000122624	0.00116579
ENSG00000164442	CITED2	1.55681	8.58402	29.8985	0.000122633	0.00116579
ENSG00000144228	SPOPL	-0.812837	4.91029	29.881	0.000122958	0.00116789
ENSG00000155254	MARVELD1	1.19806	7.03328	29.8615	0.000123323	0.00117037
ENSG00000058085	LAMC2	2.26736	4.92243	30.1518	0.000123546	0.00117149
ENSG00000136875	PRPF4	-1.38682	5.93144	29.8208	0.000124088	0.00117564
ENSG00000147140	NONO	-0.991424	9.0043	29.8053	0.000124382	0.0011771
ENSG00000196455	PIK3R4	-0.842601	5.41761	29.8016	0.000124452	0.0011771
ENSG00000198791	CNOT7	-0.898891	6.57818	29.7831	0.000124803	0.00117878
ENSG00000067533	RRP15	-1.33346	5.14174	29.7767	0.000124925	0.00117878
ENSG00000138801	PAPSS1	0.747886	6.36585	29.7757	0.000124944	0.00117878
ENSG00000198642	KLHL9	1.16365	5.88396	29.764	0.000125165	0.00117987
ENSG00000135631	RAB11FIP5	0.945413	6.69755	29.7573	0.000125294	0.0011801
ENSG00000132406	TMEM128	0.906969	3.78206	29.7226	0.000125957	0.00118535
ENSG00000101191	DIDO1	-0.577492	6.99187	29.7039	0.000126317	0.00118774
ENSG00000185909	KLHDC8B	0.822228	4.48095	29.6835	0.000126711	0.00119045
ENSG00000197933	ZNF823	-0.838913	2.32428	29.6425	0.000127508	0.00119694
ENSG00000125538	IL1B	-4.52337	5.26756	30.2763	0.000128012	0.00120066
ENSG00000117592	PRDX6	0.801546	7.25485	29.5946	0.000128444	0.00120371
ENSG00000058056	USP13	-1.00919	4.35607	29.5752	0.000128827	0.00120629
ENSG00000071655	MBD3	-0.67362	6.50159	29.5541	0.000129244	0.00120918
ENSG00000139405	RITA1	-1.30553	4.70323	29.5417	0.000129488	0.00121032
ENSG00000204569	PPP1R10	-0.589912	6.18396	29.534	0.000129641	0.00121032
ENSG00000108523	RNF167	-1.02059	6.66829	29.5317	0.000129688	0.00121032
ENSG00000180318	ALX1	1.62009	3.12277	29.5247	0.000129827	0.00121061
ENSG00000164934	DCAF13	-0.89439	5.75072	29.4919	0.00013048	0.00121569
ENSG00000141560	FN3KRP	-1.04419	5.67951	29.4863	0.000130594	0.00121573
ENSG00000150093	ITGB1	1.49791	11.4316	29.4717	0.000130886	0.00121745
ENSG00000143374	TARS2	-0.936636	4.92883	29.461	0.000131101	0.00121843
ENSG00000112640	PPP2R5D	-0.770395	5.64178	29.4499	0.000131325	0.00121951
ENSG00000130787	HIP1R	-1.30455	5.54203	29.424	0.000131847	0.00122335
ENSG00000170502	NUDT9	1.02225	4.87749	29.3425	0.000133509	0.00123734
ENSG00000185033	SEMA4B	-2.19601	4.91758	29.613	0.000133576	0.00123734
ENSG00000182810	DDX28	-1.19166	3.49738	29.3305	0.000133758	0.00123801
ENSG00000187778	MCRS1	-0.839808	5.81204	29.3229	0.000133913	0.00123842
ENSG00000144028	SNRNP200	-1.1341	8.42483	29.3099	0.000134183	0.00123973
ENSG00000254087	LYN	-1.45101	5.5345	29.3139	0.000134319	0.00123973
ENSG00000048140	TSPAN17	0.756428	5.73224	29.3001	0.000134386	0.00123973
ENSG00000204856	FAM216A	-1.22493	4.07192	29.2923	0.000134547	0.0012398
ENSG00000096063	SRPK1	-1.51238	5.60696	29.3212	0.000134614	0.0012398
ENSG00000182263	FIGN	-1.35413	3.90798	29.2759	0.000134886	0.00124129
ENSG00000105821	DNAJC2	-0.638932	4.65781	29.268	0.000135052	0.0012418
ENSG00000124702	KLHDC3	-0.823661	6.80882	29.2212	0.000136031	0.00124977
ENSG00000179933	C14orf119	0.542486	5.31307	29.2022	0.000136431	0.00125242
ENSG00000137513	NARS2	-1.02618	4.26575	29.1916	0.000136654	0.00125344
ENSG00000115241	PPM1G	-1.32516	7.33238	29.1862	0.000136768	0.00125346
ENSG00000164967	RPP25L	0.829938	3.09954	29.1651	0.000137214	0.00125653
ENSG00000099956	SMARCB1	-0.927932	6.48211	29.1471	0.000137598	0.00125902
ENSG00000133142	TCEAL4	0.581784	6.71216	29.1099	0.000138391	0.00126524
ENSG00000078808	SDF4	1.22718	7.93602	29.1012	0.000138579	0.00126593
ENSG00000040341	STAU2	-0.93928	5.51033	29.0931	0.000138751	0.00126622
ENSG00000105514	RAB3D	1.40299	2.92373	29.0891	0.000138837	0.00126622
ENSG00000124767	GLO1	-1.01564	6.91116	29.0749	0.000139142	0.00126798
ENSG00000094880	CDC23	-0.619629	5.25173	29.0637	0.000139385	0.00126916
ENSG00000165152	PGAP4	0.767228	4.86137	29.0516	0.000139647	0.00126983
ENSG00000149476	TKFC	1.21277	4.47033	29.0498	0.000139685	0.00126983
ENSG00000135912	TTLL4	-1.13976	4.23919	29.0319	0.000140075	0.00127235
ENSG00000144567	RETREG2	0.511533	6.58602	29.0266	0.000140188	0.00127235
ENSG00000172766	NAA16	-1.20183	4.51634	29.0145	0.000140453	0.00127317
ENSG00000169764	UGP2	0.875394	6.85472	29.0121	0.000140506	0.00127317
ENSG00000156709	AIFM1	-0.98394	5.66913	29.0057	0.000140645	0.0012734
ENSG00000115128	SF3B6	-0.796694	5.81352	28.9883	0.000141025	0.00127582
ENSG00000214253	FIS1	1.0238	5.51149	28.9663	0.000141508	0.0012787
ENSG00000163626	COX18	1.02378	3.95124	28.9634	0.000141572	0.0012787
ENSG00000142528	ZNF473	-0.909239	3.56538	28.9484	0.000141901	0.00128009
ENSG00000184428	TOP1MT	-1.12214	5.11744	28.9422	0.000142039	0.00128009
ENSG00000116641	DOCK7	1.1037	6.59284	28.9409	0.000142068	0.00128009
ENSG00000115368	WDR75	-0.957499	5.57503	28.9304	0.0001423	0.00128115
ENSG00000196419	XRCC6	-1.36528	8.91564	28.913	0.000142685	0.00128349
ENSG00000070770	CSNK2A2	-0.797955	5.72463	28.9084	0.000142788	0.00128349
ENSG00000143384	MCL1	-0.710616	8.66567	28.8931	0.000143129	0.00128552
ENSG00000141098	GFOD2	-0.849325	5.0818	28.8679	0.000143691	0.00128954
ENSG00000143514	TP53BP2	-0.882576	5.85936	28.8577	0.000143918	0.00129055
ENSG00000074266	EED	-0.872985	4.54896	28.8343	0.000144445	0.00129424
ENSG00000167523	SPATA33	-0.960395	3.03096	28.7975	0.000145276	0.00130065
ENSG00000105825	TFPI2	3.81058	6.91572	29.4136	0.00014558	0.001302
ENSG00000149679	CABLES2	-1.08838	3.79962	28.7806	0.000145659	0.001302
ENSG00000113648	MACROH2A1	-0.702851	7.00005	28.7684	0.000145938	0.00130345
ENSG00000215717	TMEM167B	1.06017	5.69251	28.7629	0.000146063	0.00130354
ENSG00000104067	TJP1	0.712202	7.53676	28.7379	0.000146635	0.0013076
ENSG00000198585	NUDT16	0.930399	5.56286	28.701	0.000147483	0.00131412
ENSG00000148840	PPRC1	-1.01166	6.20978	28.6913	0.000147707	0.00131507
ENSG00000104164	BLOC1S6	0.66919	6.48124	28.6721	0.000148151	0.00131798
ENSG00000159063	ALG8	-0.738264	4.61475	28.6642	0.000148334	0.00131815
ENSG00000125484	GTF3C4	-0.973411	6.25252	28.6575	0.00014849	0.00131815
ENSG00000181852	RNF41	1.07483	6.43454	28.6521	0.000148615	0.00131815
ENSG00000165672	PRDX3	-0.993228	7.39537	28.6511	0.000148639	0.00131815
ENSG00000133731	IMPA1	-0.995825	5.17555	28.6257	0.000149231	0.00132235
ENSG00000183808	RBM12B	-0.736269	4.57092	28.6089	0.000149625	0.00132389
ENSG00000149218	ENDOD1	0.832203	5.31456	28.6082	0.000149641	0.00132389
ENSG00000196205	EEF1A1P5	0.85053	6.69354	28.5442	0.000151152	0.00133621
ENSG00000173715	C11orf80	-1.09597	3.22399	28.532	0.00015144	0.0013377
ENSG00000170260	ZNF212	-0.961229	4.22555	28.5197	0.000151734	0.00133924
ENSG00000170291	ELP5	-1.15287	5.18632	28.5106	0.000151952	0.00134012
ENSG00000142552	RCN3	2.26659	7.89749	28.7538	0.000152374	0.00134159
ENSG00000166788	SAAL1	-1.24221	3.62178	28.4913	0.000152413	0.00134159
ENSG00000160796	NBEAL2	-1.68106	5.40532	28.5706	0.000152478	0.00134159
ENSG00000171033	PKIA	-1.48098	3.5193	28.4751	0.000152801	0.00134329
ENSG00000133805	AMPD3	1.4291	4.35888	28.4683	0.000152966	0.00134329
ENSG00000077044	DGKD	-0.909807	4.81355	28.4601	0.000153163	0.00134329
ENSG00000186350	RXRA	0.828234	6.41069	28.4595	0.000153177	0.00134329
ENSG00000078902	TOLLIP	0.652705	5.90698	28.4557	0.000153269	0.00134329
ENSG00000196510	ANAPC7	-0.831969	5.6126	28.4445	0.00015354	0.0013438
ENSG00000197961	ZNF121	-0.957222	4.68829	28.439	0.000153672	0.0013438
ENSG00000111674	ENO2	-1.91047	6.07251	28.6985	0.000153686	0.0013438
ENSG00000152223	EPG5	1.29479	6.78645	28.4242	0.00015403	0.00134575
ENSG00000122565	CBX3	-0.792519	7.49259	28.4184	0.000154171	0.00134594
ENSG00000086475	SEPHS1	-1.06055	6.07586	28.4114	0.000154342	0.00134638
ENSG00000174173	TRMT10C	-1.02117	4.49902	28.4038	0.000154527	0.00134695
ENSG00000113558	SKP1	0.679553	7.03644	28.3928	0.000154794	0.00134789
ENSG00000117528	ABCD3	-0.992765	6.39509	28.3895	0.000154874	0.00134789
ENSG00000138231	DBR1	-0.874309	4.67755	28.3838	0.000155015	0.00134807
ENSG00000011260	UTP18	-1.3029	5.53647	28.3673	0.000155418	0.00135053
ENSG00000179476	C14orf28	1.72358	2.5767	28.3301	0.000156334	0.00135743
ENSG00000084693	AGBL5	-0.823043	5.74732	28.2835	0.000157489	0.00136641
ENSG00000174080	CTSF	1.69179	5.5691	28.3575	0.000157797	0.00136662
ENSG00000181704	YIPF6	-0.735905	5.95582	28.2639	0.000157978	0.00136662
ENSG00000048471	SNX29	1.73141	5.88808	28.3984	0.000157997	0.00136662
ENSG00000083635	NUFIP1	-1.3205	3.70311	28.2575	0.000158137	0.00136662
ENSG00000125149	PHAF1	-0.87877	4.30136	28.2554	0.000158191	0.00136662
ENSG00000139437	TCHP	-0.915872	5.25034	28.252	0.000158276	0.00136662
ENSG00000175931	UBE2O	-0.76883	5.55577	28.2484	0.000158366	0.00136662
ENSG00000181135	ZNF707	-0.805074	4.63912	28.2376	0.000158635	0.00136719
ENSG00000198689	SLC9A6	-0.777642	5.34151	28.2314	0.000158791	0.00136719
ENSG00000168899	VAMP5	0.886929	5.16827	28.2312	0.000158797	0.00136719
ENSG00000171103	TRMT61B	-0.950566	3.85498	28.1917	0.000159794	0.00137472
ENSG00000105983	LMBR1	-0.830742	6.32509	28.1802	0.000160085	0.00137506
ENSG00000141543	EIF4A3	-1.19303	6.41798	28.1772	0.00016016	0.00137506
ENSG00000198467	TPM2	2.1138	10.1182	28.1766	0.000160202	0.00137506
ENSG00000106785	TRIM14	-1.7691	5.22742	28.2608	0.000160498	0.00137607
ENSG00000109332	UBE2D3	0.588562	7.97138	28.1546	0.000160735	0.00137607
ENSG00000173068	BNC2	1.44838	5.53972	28.1807	0.000160837	0.00137607
ENSG00000145375	SPATA5	-1.19476	3.09539	28.15	0.000160852	0.00137607
ENSG00000186469	GNG2	1.83853	4.1649	28.177	0.000160932	0.00137607
ENSG00000137492	THAP12	-0.904305	5.93523	28.1413	0.000161075	0.00137625
ENSG00000163904	SENP2	-0.703511	6.06608	28.1299	0.000161368	0.00137751
ENSG00000198218	QRICH1	-0.554569	6.40949	28.1259	0.000161468	0.00137751
ENSG00000178974	FBXO34	-0.639703	4.82027	28.117	0.000161696	0.00137841
ENSG00000006747	SCIN	4.36331	4.08165	28.7031	0.000162183	0.00138112
ENSG00000104774	MAN2B1	0.773912	6.65826	28.0951	0.00016226	0.00138112
ENSG00000056972	TRAF3IP2	0.874939	4.79707	28.0796	0.000162661	0.00138348
ENSG00000107890	ANKRD26	-0.868616	4.87648	28.0472	0.000163501	0.00138957
ENSG00000104497	SNX16	-1.41841	4.08524	28.0353	0.00016381	0.0013904
ENSG00000174842	GLMN	-1.05728	3.65958	28.032	0.000163897	0.0013904
ENSG00000129680	MAP7D3	-1.02496	6.01172	28.0292	0.000163969	0.0013904
ENSG00000101888	NXT2	-1.14003	3.52091	28.0083	0.000164516	0.00139398
ENSG00000109881	CCDC34	-1.28699	3.79748	27.9836	0.000165163	0.0013984
ENSG00000108179	PPIF	-1.74029	6.47914	28.1236	0.00016551	0.00140029
ENSG00000182628	SKA2	-1.06494	5.91995	27.962	0.000165734	0.00140113
ENSG00000183023	SLC8A1	1.57161	5.13023	27.9822	0.000165987	0.00140167
ENSG00000138646	HERC5	-3.22518	3.36913	28.2364	0.000166048	0.00140167
ENSG00000136937	NCBP1	-0.795386	6.20115	27.9452	0.000166178	0.00140171
ENSG00000104299	INTS9	-0.978719	3.99348	27.9254	0.000166703	0.00140436
ENSG00000163811	WDR43	-1.11363	6.28938	27.9239	0.000166742	0.00140436
ENSG00000138668	HNRNPD	-0.941114	8.16388	27.8734	0.000168092	0.00141467
ENSG00000133316	WDR74	-0.956712	4.8935	27.8614	0.000168415	0.00141633
ENSG00000137413	TAF8	-0.931241	4.62016	27.8529	0.000168645	0.0014172
ENSG00000114744	COMMD2	-0.760705	5.54883	27.8448	0.000168864	0.00141797
ENSG00000135763	URB2	-1.75732	4.56475	27.8994	0.000169376	0.00142082
ENSG00000172889	EGFL7	-1.22087	3.89717	27.8229	0.000169455	0.00142082
ENSG00000179041	RRS1	-1.71581	4.92437	27.8738	0.000170213	0.00142611
ENSG00000175322	ZNF519	-1.9005	3.51265	27.7854	0.000170474	0.00142722
ENSG00000138772	ANXA3	-2.49515	5.14773	28.149	0.00017083	0.00142915
ENSG00000197077	KIAA1671	-1.54456	5.11052	27.7799	0.000171431	0.0014331
ENSG00000196683	TOMM7	1.07322	5.93343	27.7227	0.000172195	0.00143842
ENSG00000168005	SPINDOC	-0.95442	5.046	27.6998	0.000172829	0.00144264
ENSG00000134070	IRAK2	-1.32214	3.14105	27.676	0.000173492	0.0014471
ENSG00000253729	PRKDC	-1.65698	9.00878	27.6494	0.000174235	0.00145221
ENSG00000147684	NDUFB9	-1.046	5.62137	27.6339	0.000174667	0.00145474
ENSG00000180357	ZNF609	-1.10406	6.44061	27.6291	0.000174802	0.00145478
ENSG00000137288	UQCC2	-0.750759	4.57387	27.6198	0.000175064	0.00145588
ENSG00000116954	RRAGC	1.09353	4.65671	27.5937	0.000175802	0.00146094
ENSG00000151458	ANKRD50	0.834452	5.76739	27.5824	0.000176121	0.00146251
ENSG00000259781	HMGB1P6	-1.10893	3.28991	27.5686	0.000176513	0.00146468
ENSG00000112290	WASF1	-0.901188	5.08224	27.5338	0.000177504	0.00147182
ENSG00000240891	PLCXD2	-2.94104	3.54199	27.7813	0.000177755	0.00147281
ENSG00000175764	TTLL11	1.48964	3.41022	27.5046	0.000178341	0.00147658
ENSG00000282936	ENSG00000282936	-1.13719	3.14777	27.4905	0.000178748	0.00147853
ENSG00000184557	SOCS3	1.18662	4.79729	27.4873	0.000178841	0.00147853
ENSG00000162300	ZFPL1	0.841911	3.82457	27.4731	0.00017925	0.00148061
ENSG00000185379	RAD51D	-1.04419	4.44445	27.4695	0.000179356	0.00148061
ENSG00000105755	ETHE1	1.71459	4.73874	27.5229	0.000179894	0.00148396
ENSG00000152229	PSTPIP2	-0.89323	3.98378	27.4205	0.000180781	0.00149018
ENSG00000163950	SLBP	-1.25696	5.91381	27.3531	0.000182762	0.00150541
ENSG00000128191	DGCR8	-0.740982	6.00734	27.3093	0.000184063	0.00151501
ENSG00000100784	RPS6KA5	-2.07302	2.6316	27.3029	0.000184253	0.00151547
ENSG00000170836	PPM1D	-0.632756	4.81088	27.2824	0.000184867	0.0015194
ENSG00000206053	JPT2	-1.63785	6.49418	27.3454	0.000185733	0.00152461
ENSG00000101166	PRELID3B	-0.999753	6.21057	27.2523	0.000185772	0.00152461
ENSG00000113649	TCERG1	-0.683606	6.12838	27.2294	0.000186464	0.00152917
ENSG00000112237	CCNC	-0.733642	5.38824	27.2171	0.000186838	0.00153025
ENSG00000159131	GART	-0.938859	6.6572	27.2161	0.000186869	0.00153025
ENSG00000101343	CRNKL1	-0.86672	5.4659	27.2018	0.000187304	0.0015327
ENSG00000124422	USP22	-1.11251	8.55291	27.1967	0.00018746	0.00153286
ENSG00000214753	HNRNPUL2	0.504262	5.42784	27.1882	0.000187719	0.00153386
ENSG00000068784	SRBD1	-0.786217	4.66011	27.1691	0.000188303	0.00153751
ENSG00000164975	SNAPC3	0.91569	5.32261	27.1254	0.000189646	0.00154735
ENSG00000102312	PORCN	0.747896	3.69283	27.075	0.00019121	0.00155898
ENSG00000171992	SYNPO	1.30408	6.37625	27.065	0.000191522	0.00156025
ENSG00000144579	CTDSP1	0.9027	6.20083	27.0571	0.00019177	0.00156025
ENSG00000174231	PRPF8	-1.48816	9.33112	27.0456	0.000192131	0.00156025
ENSG00000110066	KMT5B	-0.512446	5.5701	27.0429	0.000192215	0.00156025
ENSG00000120158	RCL1	-1.22659	3.2894	27.0412	0.000192268	0.00156025
ENSG00000177697	CD151	1.67854	9.03222	27.0405	0.000192291	0.00156025
ENSG00000100097	LGALS1	1.18432	10.109	27.0389	0.000192339	0.00156025
ENSG00000125633	CCDC93	-0.66895	6.29074	27.0144	0.000193112	0.00156539
ENSG00000163344	PMVK	1.03452	4.22151	27.0027	0.000193482	0.00156726
ENSG00000112769	LAMA4	2.83685	8.61704	27.3498	0.000193773	0.00156849
ENSG00000137502	RAB30	1.03223	5.48025	26.9839	0.000194075	0.0015698
ENSG00000137496	IL18BP	-1.05512	3.55808	26.9712	0.000194478	0.00157193
ENSG00000163428	LRRC58	-1.11048	6.75052	26.9646	0.000194688	0.00157249
ENSG00000006007	GDE1	0.651622	6.21842	26.9399	0.000195476	0.00157772
ENSG00000165209	STRBP	-1.44977	4.58361	26.9249	0.000195956	0.00158046
ENSG00000000419	DPM1	-0.780742	5.78561	26.9074	0.000196522	0.00158345
ENSG00000125901	MRPS26	-1.07312	4.84441	26.9047	0.000196609	0.00158345
ENSG00000173145	NOC3L	-1.20624	5.3324	26.8749	0.00019757	0.00159005
ENSG00000185624	P4HB	1.2541	9.81287	26.8668	0.000197833	0.00159103
ENSG00000064313	TAF2	-0.863037	5.96899	26.7839	0.000200543	0.00161167
ENSG00000131558	EXOC4	0.641553	6.34887	26.7644	0.000201186	0.00161567
ENSG00000131966	ACTR10	0.609494	5.90773	26.7539	0.000201535	0.00161732
ENSG00000126749	EMG1	-1.28774	5.15261	26.7051	0.000203159	0.00162919
ENSG00000143434	SEMA6C	-1.27923	3.75417	26.6732	0.000204229	0.0016366
ENSG00000152683	SLC30A6	-0.763732	5.5396	26.6559	0.000204812	0.00163903
ENSG00000102967	DHODH	-1.21555	3.50021	26.6524	0.00020493	0.00163903
ENSG00000107537	PHYH	1.3118	4.26614	26.6513	0.000204969	0.00163903
ENSG00000272886	DCP1A	-0.659079	5.17343	26.6124	0.000206289	0.00164841
ENSG00000211460	TSN	-0.855832	6.69488	26.6064	0.000206494	0.00164887
ENSG00000143436	MRPL9	-1.0283	5.41531	26.5918	0.00020699	0.00165101
ENSG00000135052	GOLM1	-0.655196	7.13107	26.5899	0.000207056	0.00165101
ENSG00000108219	TSPAN14	-1.58606	7.12439	26.6298	0.000208195	0.00165891
ENSG00000073803	MAP3K13	-0.821727	4.35206	26.474	0.000211064	0.00168058
ENSG00000112039	FANCE	-1.38311	3.88434	26.4528	0.00021181	0.00168532
ENSG00000035141	FAM136A	-1.16388	5.56293	26.4454	0.000212069	0.00168619
ENSG00000229619	MBNL1-AS1	2.27526	2.93545	26.4569	0.000212619	0.00168819
ENSG00000131143	COX4I1	0.574801	7.30181	26.429	0.000212644	0.00168819
ENSG00000101126	ADNP	-0.561182	6.83652	26.4254	0.000212772	0.00168819
ENSG00000184178	SCFD2	1.31159	4.35924	26.4145	0.00021316	0.00169007
ENSG00000147416	ATP6V1B2	-1.14537	7.25911	26.4085	0.000213371	0.00169055
ENSG00000167123	CERCAM	2.01846	8.40058	26.4879	0.000214122	0.00169531
ENSG00000120992	LYPLA1	-1.41027	5.92416	26.4092	0.000214308	0.00169559
ENSG00000162139	NEU3	-0.80637	4.4535	26.3761	0.000214522	0.00169608
ENSG00000054116	TRAPPC3	0.486045	5.57651	26.3585	0.00021515	0.00169985
ENSG00000115808	STRN	-0.791852	5.76309	26.3405	0.000215794	0.00170374
ENSG00000077092	RARB	-2.98567	3.93562	26.6506	0.000216235	0.00170562
ENSG00000161677	JOSD2	1.13405	4.5621	26.3254	0.000216336	0.00170562
ENSG00000106829	TLE4	-1.15159	5.58254	26.317	0.000216638	0.0017068
ENSG00000090060	PAPOLA	-0.716149	7.69282	26.2953	0.000217422	0.00170981
ENSG00000149136	SSRP1	-1.14237	7.33663	26.2951	0.000217432	0.00170981
ENSG00000115677	HDLBP	1.05903	10.0413	26.2938	0.000217477	0.00170981
ENSG00000163468	CCT3	-1.5035	8.39146	26.2839	0.000217837	0.00171086
ENSG00000164818	DNAAF5	-0.687329	5.00821	26.2818	0.000217914	0.00171086
ENSG00000198743	SLC5A3	-0.80197	6.01341	26.2697	0.000218354	0.00171153
ENSG00000075336	TIMM21	-0.946121	5.01234	26.2672	0.000218445	0.00171153
ENSG00000102898	NUTF2	-0.924455	6.8639	26.2668	0.000218457	0.00171153
ENSG00000269378	ITGB1P1	1.66522	2.90803	26.2579	0.000218783	0.00171289
ENSG00000158941	CCAR2	-0.70514	6.5405	26.2274	0.000219898	0.00172041
ENSG00000099785	MARCHF2	1.10393	3.7182	26.2209	0.000220137	0.00172108
ENSG00000134265	NAPG	-0.874485	5.32665	26.1737	0.000221877	0.00173348
ENSG00000074696	HACD3	-0.852917	7.08609	26.1677	0.000222101	0.00173403
ENSG00000198768	APCDD1L	3.24093	4.88644	26.6793	0.000223046	0.00174019
ENSG00000120334	CENPL	-1.00089	3.61955	26.1278	0.000223587	0.00174321
ENSG00000107672	NSMCE4A	-1.20137	4.31001	26.1026	0.000224531	0.00174889
ENSG00000153044	CENPH	-2.19887	3.29099	26.1266	0.000224628	0.00174889
ENSG00000076242	MLH1	-0.715561	5.71485	26.0734	0.00022563	0.00175547
ENSG00000197157	SND1	0.80206	8.37528	26.0673	0.000225863	0.00175607
ENSG00000136270	TBRG4	-0.984748	5.91777	26.062	0.000226064	0.00175641
ENSG00000121579	NAA50	-1.24051	7.85822	26.052	0.000226444	0.00175815
ENSG00000125454	SLC25A19	-1.27835	3.29308	26.0379	0.000226979	0.00176109
ENSG00000158604	TMED4	-0.768208	6.77889	26.0312	0.000227232	0.00176184
ENSG00000104325	DECR1	0.878979	5.46502	26.022	0.000227584	0.00176334
ENSG00000148498	PARD3	-0.921076	5.87221	25.9959	0.000228583	0.00176986
ENSG00000183696	UPP1	-1.00537	4.13163	25.9815	0.000229135	0.0017722
ENSG00000102181	CD99L2	1.32987	6.56634	25.9917	0.0002292	0.0017722
ENSG00000163029	SMC6	-0.76116	5.75454	25.9651	0.000229767	0.00177536
ENSG00000236088	COX10-DT	-1.21392	3.66697	25.96	0.000229967	0.00177568
ENSG00000186566	GPATCH8	-0.477813	6.31585	25.9427	0.000230633	0.0017796
ENSG00000182606	TRAK1	1.04751	6.91208	25.9333	0.000230997	0.0017798
ENSG00000119685	TTLL5	-1.0959	5.1497	25.93	0.000231126	0.0017798
ENSG00000215861	ENSG00000215861	1.521	4.06007	25.9298	0.000231135	0.0017798
ENSG00000148400	NOTCH1	-0.827103	5.84712	25.9037	0.000232152	0.00178592
ENSG00000198522	GPN1	-0.751469	4.81912	25.9013	0.000232247	0.00178592
ENSG00000140829	DHX38	-1.06771	7.02825	25.8922	0.000232602	0.00178742
ENSG00000140830	TXNL4B	-0.893468	4.00424	25.8862	0.000232836	0.00178799
ENSG00000115310	RTN4	1.04803	9.47931	25.867	0.000233591	0.00179256
ENSG00000213588	ZBTB9	-0.87543	3.83203	25.8445	0.000234477	0.00179617
ENSG00000114942	EEF1B2	0.66427	7.25027	25.8444	0.000234482	0.00179617
ENSG00000198856	OSTC	0.85932	6.82127	25.8429	0.000234541	0.00179617
ENSG00000189079	ARID2	-0.632304	5.02645	25.8354	0.000234836	0.00179721
ENSG00000215251	FASTKD5	-1.23858	4.55169	25.8264	0.000235195	0.00179873
ENSG00000116786	PLEKHM2	0.828453	7.01623	25.8028	0.000236133	0.00180468
ENSG00000213465	ARL2	0.862994	4.11162	25.7913	0.000236592	0.00180695
ENSG00000198604	BAZ1A	-0.77407	5.59095	25.7685	0.000237506	0.0018127
ENSG00000069248	NUP133	-0.570928	5.93255	25.7643	0.000237674	0.00181275
ENSG00000130803	ZNF317	-0.622397	5.21592	25.7573	0.000237953	0.00181312
ENSG00000226137	BAIAP2-DT	0.720943	5.25008	25.7438	0.000238496	0.00181312
ENSG00000131446	MGAT1	0.979173	7.92132	25.7426	0.000238544	0.00181312
ENSG00000166548	TK2	1.24348	5.22389	25.7421	0.000238566	0.00181312
ENSG00000121039	RDH10	2.01975	6.38045	26.003	0.000238683	0.00181312
ENSG00000168763	CNNM3	-0.865912	4.60815	25.7371	0.000238768	0.00181312
ENSG00000120699	EXOSC8	-1.31657	5.39692	25.735	0.000238854	0.00181312
ENSG00000143126	CELSR2	-1.94463	4.91433	25.9058	0.000239842	0.0018194
ENSG00000100528	CNIH1	0.650527	6.39512	25.6994	0.000240296	0.00182161
ENSG00000042445	RETSAT	0.951709	6.61595	25.6548	0.000242114	0.00183415
ENSG00000165006	UBAP1	0.513557	5.82234	25.6234	0.00024341	0.00184272
ENSG00000163629	PTPN13	1.64796	7.06723	25.6927	0.000243967	0.0018457
ENSG00000139266	MARCHF9	-1.89542	2.9313	25.5889	0.000244835	0.00185015
ENSG00000138614	INTS14	-0.717816	5.37649	25.5877	0.000244885	0.00185015
ENSG00000159217	IGF2BP1	-1.09082	5.52689	25.5622	0.000245951	0.00185695
ENSG00000196850	PPTC7	-0.918861	5.10547	25.5454	0.000246653	0.00186087
ENSG00000145494	NDUFS6	0.88846	4.82077	25.5402	0.000246872	0.00186087
ENSG00000179958	DCTPP1	-1.62111	4.25752	25.5387	0.000246969	0.00186087
ENSG00000171345	KRT19	3.9077	6.16959	26.0504	0.000247132	0.00186087
ENSG00000108599	AKAP10	-0.625543	5.49863	25.5256	0.000247483	0.0018609
ENSG00000138688	KIAA1109	1.04611	6.4885	25.5249	0.000247515	0.0018609
ENSG00000270647	TAF15	-0.621986	7.98363	25.522	0.000247634	0.0018609
ENSG00000173674	EIF1AX	-1.03475	6.76741	25.5094	0.000248165	0.00186364
ENSG00000137942	FNBP1L	-1.08096	6.18947	25.5021	0.000248475	0.00186473
ENSG00000059122	FLYWCH1	1.10433	6.1436	25.4969	0.000248693	0.00186511
ENSG00000115756	HPCAL1	-2.28569	6.67877	25.8584	0.000249018	0.00186515
ENSG00000122691	TWIST1	1.73076	5.92712	25.677	0.00024903	0.00186515
ENSG00000124608	AARS2	-0.972175	4.83296	25.4696	0.000249853	0.00187007
ENSG00000143319	ISG20L2	-0.969636	5.53587	25.4628	0.00025014	0.00187097
ENSG00000049245	VAMP3	0.721903	6.95677	25.4548	0.000250482	0.00187228
ENSG00000173473	SMARCC1	-1.27312	7.30298	25.446	0.000250861	0.00187369
ENSG00000169105	CHST14	0.782852	5.25659	25.4426	0.000251005	0.00187369
ENSG00000104969	SGTA	-0.984127	6.58794	25.4381	0.000251198	0.00187389
ENSG00000065457	ADAT1	-0.769527	5.14433	25.419	0.000252018	0.00187839
ENSG00000167264	DUS2	-1.21268	3.85946	25.4162	0.000252136	0.00187839
ENSG00000164754	RAD21	-0.959605	8.2899	25.3836	0.000253543	0.00188727
ENSG00000108590	MED31	-1.13812	3.26205	25.3808	0.000253664	0.00188727
ENSG00000143751	SDE2	-0.84383	4.77999	25.363	0.000254434	0.00189174
ENSG00000196743	GM2A	1.17048	5.53694	25.3504	0.000254986	0.00189459
ENSG00000172456	FGGY	0.989422	3.0046	25.3424	0.000255334	0.00189592
ENSG00000042088	TDP1	-1.0908	4.0871	25.3227	0.000256194	0.00190061
ENSG00000033170	FUT8	0.9121	5.83426	25.3202	0.000256304	0.00190061
ENSG00000184216	IRAK1	-1.598	7.98243	25.3363	0.000256705	0.00190233
ENSG00000109686	SH3D19	1.39565	6.84855	25.311	0.000257819	0.00190932
ENSG00000108953	YWHAE	-1.26541	9.59652	25.2674	0.00025863	0.00191407
ENSG00000102309	PIN4	-0.80005	4.1956	25.2604	0.000258938	0.00191509
ENSG00000134058	CDK7	0.437166	5.40521	25.252	0.000259314	0.00191527
ENSG00000197006	METTL9	0.817975	6.52491	25.2502	0.000259391	0.00191527
ENSG00000189369	GSPT2	0.781835	3.89326	25.2483	0.000259475	0.00191527
ENSG00000128581	IFT22	0.979119	4.23309	25.2414	0.000259782	0.00191628
ENSG00000120708	TGFBI	2.1494	10.4114	25.2568	0.000260219	0.00191701
ENSG00000164040	PGRMC2	1.37019	7.51536	25.2315	0.000260226	0.00191701
ENSG00000103152	MPG	1.30213	5.02237	25.2268	0.000260433	0.00191701
ENSG00000253873	PCDHGA11	3.71936	3.77782	25.7299	0.000260565	0.00191701
ENSG00000099381	SETD1A	-0.70472	5.80538	25.2029	0.000261504	0.00192133
ENSG00000162736	NCSTN	1.03481	6.96826	25.2022	0.000261537	0.00192133
ENSG00000101493	ZNF516	0.913628	4.98066	25.1993	0.000261665	0.00192133
ENSG00000183287	CCBE1	-1.99549	6.51975	25.4204	0.000263154	0.00193037
ENSG00000171160	MORN4	1.50301	2.92533	25.1643	0.000263241	0.00193037
ENSG00000107874	CUEDC2	0.58224	5.24552	25.1362	0.000264514	0.0019373
ENSG00000162664	ZNF326	-0.879773	5.89815	25.1359	0.00026453	0.0019373
ENSG00000124164	VAPB	-1.01662	6.66365	25.132	0.000264708	0.00193734
ENSG00000089006	SNX5	-1.04469	6.77098	25.1024	0.000266059	0.00194595
ENSG00000103855	CD276	0.968304	6.87367	25.0666	0.0002677	0.00195668
ENSG00000197712	FAM114A1	1.19856	7.47499	25.0021	0.000270694	0.00197728
ENSG00000142867	BCL10	-0.880876	5.16679	24.9978	0.000270895	0.00197746
ENSG00000130177	CDC16	0.637931	6.32678	24.9934	0.000271101	0.00197768
ENSG00000132688	NES	1.68	5.46773	25.0946	0.000271857	0.00198191
ENSG00000103502	CDIPT	0.747548	6.15201	24.961	0.000272619	0.00198577
ENSG00000160633	SAFB	-0.585442	6.91345	24.9584	0.000272741	0.00198577
ENSG00000253738	OTUD6B-AS1	-0.719044	5.06887	24.908	0.000275127	0.00200185
ENSG00000168610	STAT3	0.666979	7.82213	24.9025	0.000275388	0.0020019
ENSG00000288066	ENSG00000288066	-0.893	3.18766	24.9002	0.000275502	0.0020019
ENSG00000160703	NLRX1	0.933216	5.0514	24.8925	0.000275866	0.0020019
ENSG00000134668	SPOCD1	2.0578	5.28749	25.1379	0.000275982	0.0020019
ENSG00000138035	PNPT1	-0.784905	5.36734	24.8879	0.000276088	0.0020019
ENSG00000090013	BLVRB	1.09868	5.18506	24.8855	0.000276204	0.0020019
ENSG00000017797	RALBP1	-0.854615	7.24291	24.8749	0.000276709	0.00200427
ENSG00000030066	NUP160	-0.816836	5.8822	24.8657	0.000277149	0.00200616
ENSG00000145945	FAM50B	0.847212	3.41936	24.8563	0.0002776	0.00200813
ENSG00000172172	MRPL13	-1.11614	4.77501	24.8507	0.000277872	0.0020088
ENSG00000182544	MFSD5	0.540014	4.88811	24.844	0.000278196	0.00200985
ENSG00000141026	MED9	-1.10116	4.24412	24.8292	0.000278909	0.00201371
ENSG00000196312	MFSD14C	-0.868408	5.46501	24.8216	0.000279275	0.00201505
ENSG00000132359	RAP1GAP2	-2.8752	5.24959	25.2895	0.000280442	0.00202217
ENSG00000131828	PDHA1	-1.02818	6.31275	24.7772	0.000281437	0.00202805
ENSG00000121057	AKAP1	-1.1696	5.20679	24.7665	0.00028196	0.00202915
ENSG00000099810	MTAP	-0.742043	5.34846	24.7642	0.00028207	0.00202915
ENSG00000160785	SLC25A44	-1.15841	5.62147	24.7629	0.000282132	0.00202915
ENSG00000165626	BEND7	-0.714599	4.14439	24.756	0.000282471	0.00203028
ENSG00000141446	ESCO1	-0.859228	4.25979	24.7345	0.000283532	0.00203661
ENSG00000167074	TEF	1.42408	4.57771	24.7192	0.000284283	0.00204069
ENSG00000075945	KIFAP3	1.28782	4.99891	24.6983	0.000285322	0.00204684
ENSG00000111652	COPS7A	0.492973	6.39673	24.6683	0.000286813	0.00205622
ENSG00000109775	UFSP2	0.703193	4.21284	24.6566	0.000287397	0.0020591
ENSG00000121390	PSPC1	-0.988119	5.61348	24.6286	0.000288803	0.00206671
ENSG00000106263	EIF3B	-1.01063	7.87425	24.6281	0.000288828	0.00206671
ENSG00000129347	KRI1	-1.04022	5.92984	24.624	0.000289035	0.00206687
ENSG00000053372	MRTO4	-1.22829	5.48038	24.6083	0.000289828	0.00207016
ENSG00000179889	PDXDC1	0.674385	6.84395	24.6076	0.000289862	0.00207016
ENSG00000092201	SUPT16H	-0.981191	7.58138	24.601	0.000290199	0.0020703
ENSG00000145365	TIFA	-1.04684	3.55789	24.5999	0.000290252	0.0020703
ENSG00000005302	MSL3	-0.665469	5.45001	24.5954	0.000290483	0.00207064
ENSG00000171843	MLLT3	0.75052	4.62032	24.5822	0.000291149	0.00207247
ENSG00000178163	ZNF518B	1.13587	4.43376	24.5803	0.000291246	0.00207247
ENSG00000139174	PRICKLE1	1.79274	4.41975	24.6403	0.000291466	0.00207247
ENSG00000182774	RPS17	-1.0723	3.56922	24.5681	0.000291869	0.00207247
ENSG00000197429	IPP	0.960453	4.1569	24.5665	0.000291951	0.00207247
ENSG00000163539	CLASP2	-1.00003	5.61443	24.5653	0.00029201	0.00207247
ENSG00000183655	KLHL25	-1.41884	2.92062	24.5649	0.000292032	0.00207247
ENSG00000006744	ELAC2	-1.27291	6.84754	24.5558	0.000292497	0.00207345
ENSG00000204308	RNF5	-0.793367	5.57208	24.555	0.000292539	0.00207345
ENSG00000170322	NFRKB	-0.756056	5.60729	24.5391	0.000293352	0.00207789
ENSG00000138430	OLA1	-0.988406	6.59063	24.5295	0.000293845	0.00207933
ENSG00000139278	GLIPR1	1.24991	7.39397	24.5279	0.000293925	0.00207933
ENSG00000196504	PRPF40A	-0.880046	7.21439	24.5167	0.000294501	0.00208209
ENSG00000155324	GRAMD2B	1.76858	6.56919	24.711	0.000294834	0.00208314
ENSG00000130052	STARD8	-2.26486	3.84544	24.6289	0.000295068	0.00208348
ENSG00000157349	DDX19B	-0.886276	3.70111	24.4962	0.000295561	0.00208508
ENSG00000103647	CORO2B	1.15174	3.98955	24.4941	0.000295667	0.00208508
ENSG00000236675	MTX1P1	0.957613	3.25349	24.4856	0.000296107	0.00208583
ENSG00000029993	HMGB3	-1.19523	4.56248	24.4849	0.000296144	0.00208583
ENSG00000104897	SF3A2	-0.874187	6.39631	24.457	0.000297592	0.00209471
ENSG00000143612	C1orf43	0.561995	6.88102	24.4496	0.000297982	0.00209615
ENSG00000198561	CTNND1	0.797805	4.0637	24.434	0.000298797	0.00210056
ENSG00000156261	CCT8	-0.951756	7.58088	24.4232	0.000299363	0.00210194
ENSG00000149231	CCDC82	-0.926411	5.58853	24.4231	0.000299368	0.00210194
ENSG00000185515	BRCC3	-0.937976	5.24333	24.403	0.000300422	0.00210668
ENSG00000017260	ATP2C1	0.542278	7.6756	24.4005	0.000300555	0.00210668
ENSG00000147586	MRPS28	-1.38036	3.49684	24.399	0.000300634	0.00210668
ENSG00000154059	IMPACT	1.11582	5.40259	24.396	0.000300794	0.00210668
ENSG00000151135	TMEM263	0.750984	7.39295	24.3809	0.00030159	0.00211094
ENSG00000135454	B4GALNT1	-2.37277	4.7947	24.6726	0.000302208	0.00211395
ENSG00000187514	PTMA	-0.917467	8.53322	24.3525	0.000303097	0.00211703
ENSG00000105229	PIAS4	-0.727767	4.83231	24.3504	0.000303209	0.00211703
ENSG00000103429	BFAR	0.499089	6.09433	24.3503	0.000303214	0.00211703
ENSG00000185298	CCDC137	-1.35273	5.48013	24.3585	0.000304041	0.00212148
ENSG00000125257	ABCC4	-1.60446	5.37494	24.3781	0.000305791	0.00213237
ENSG00000130520	LSM4	-0.923414	6.16571	24.2887	0.000306521	0.00213567
ENSG00000123124	WWP1	-0.707371	5.65162	24.2864	0.000306645	0.00213567
ENSG00000104133	SPG11	0.860153	5.78641	24.2799	0.000306992	0.00213676
ENSG00000141376	BCAS3	1.00173	4.19397	24.27	0.000307528	0.00213916
ENSG00000185115	NSMCE3	1.18368	3.84713	24.2498	0.000308624	0.00214546
ENSG00000184481	FOXO4	-0.796047	4.53494	24.2013	0.000311276	0.00216256
ENSG00000165732	DDX21	-1.59395	7.88279	24.2271	0.000311896	0.00216553
ENSG00000173545	ZNF622	0.773748	5.37783	24.1591	0.000313604	0.00217604
ENSG00000136026	CKAP4	1.27648	8.49377	24.1515	0.000314024	0.00217761
ENSG00000131462	TUBG1	-1.49128	5.79134	24.2053	0.000314505	0.00217959
ENSG00000215424	MCM3AP-AS1	-1.51228	3.02599	24.1313	0.000315148	0.00218229
ENSG00000008324	SS18L2	-0.851689	3.65587	24.1289	0.000315282	0.00218229
ENSG00000138658	ZGRF1	-1.80637	3.75938	24.1289	0.000315872	0.00218503
ENSG00000062650	WAPL	-0.796523	6.41341	24.0977	0.000317023	0.00219164
ENSG00000170802	FOXN2	-0.894251	4.32137	24.091	0.000317402	0.0021929
ENSG00000132153	DHX30	-0.964813	6.77279	24.0831	0.000317845	0.00219461
ENSG00000187164	SHTN1	-0.745752	4.60752	24.0551	0.000319423	0.0022031
ENSG00000110063	DCPS	-0.839409	4.15853	24.0544	0.000319466	0.0022031
ENSG00000148158	SNX30	0.98164	5.86433	24.0403	0.000320264	0.00220725
ENSG00000203485	INF2	0.996013	7.2603	24.0353	0.000320546	0.00220784
ENSG00000113328	CCNG1	1.13898	7.32333	24.0283	0.000320944	0.00220852
ENSG00000101181	MTG2	-0.714268	5.61796	24.0267	0.000321039	0.00220852
ENSG00000135045	C9orf40	-1.14106	3.28969	24.0164	0.000321625	0.0022112
ENSG00000125247	TMTC4	-1.426	3.26383	24.0068	0.000322174	0.00221362
ENSG00000186298	PPP1CC	-0.934919	7.46194	23.9852	0.000323408	0.00222073
ENSG00000175348	TMEM9B	0.879559	5.74722	23.9765	0.00032391	0.00222282
ENSG00000168765	GSTM4	2.15971	3.90354	24.0573	0.000324921	0.0022284
ENSG00000135446	CDK4	-1.05588	6.71057	23.9536	0.000325228	0.00222914
ENSG00000092068	SLC7A8	2.46731	4.86384	24.2789	0.000325953	0.00223226
ENSG00000132953	XPO4	-0.955016	5.49877	23.9389	0.00032608	0.00223226
ENSG00000215041	NEURL4	-0.945699	5.69354	23.9146	0.00032749	0.00223941
ENSG00000135506	OS9	0.739649	8.31878	23.9141	0.000327525	0.00223941
ENSG00000188827	SLX4	-0.668849	4.22059	23.9102	0.000327748	0.00223958
ENSG00000103264	FBXO31	0.772608	5.27529	23.9049	0.000328061	0.00224035
ENSG00000083520	DIS3	-0.837824	6.30081	23.88	0.000329517	0.00224848
ENSG00000102007	PLP2	-1.3541	6.7323	23.9006	0.000329651	0.00224848
ENSG00000121058	COIL	-0.827598	4.68359	23.8597	0.000330707	0.00225431
ENSG00000157778	PSMG3	-0.794393	3.83966	23.8475	0.000331431	0.00225787
ENSG00000163297	ANTXR2	1.33897	7.1078	23.8483	0.000331998	0.00225956
ENSG00000112319	EYA4	-3.11936	4.72681	24.2968	0.000332098	0.00225956
ENSG00000172943	PHF8	-0.686034	5.21185	23.8324	0.000332322	0.00225956
ENSG00000132591	ERAL1	-0.796854	5.26201	23.8297	0.000332484	0.00225956
ENSG00000121716	PILRB	-1.58072	2.62938	23.8188	0.000333127	0.00226257
ENSG00000088930	XRN2	-0.995694	7.06486	23.8104	0.000333631	0.00226301
ENSG00000104824	HNRNPL	-0.759964	7.73305	23.8084	0.000333745	0.00226301
ENSG00000138674	SEC31A	1.40877	8.26952	23.8076	0.000333798	0.00226301
ENSG00000047230	CTPS2	-0.671205	4.21826	23.7868	0.000335037	0.00227004
ENSG00000112739	PRPF4B	-0.63337	6.8539	23.774	0.000335804	0.00227387
ENSG00000155827	RNF20	0.611044	5.94547	23.7617	0.00033654	0.00227747
ENSG00000138621	PPCDC	-1.34597	2.9904	23.7576	0.00033679	0.00227779
ENSG00000126883	NUP214	-0.796167	6.14057	23.7196	0.000339085	0.00229142
ENSG00000069329	VPS35	-0.933509	7.70778	23.7153	0.000339347	0.00229142
ENSG00000131591	C1orf159	-0.82257	3.60219	23.709	0.000339731	0.00229142
ENSG00000185483	ROR1	1.98192	5.68148	23.9392	0.000339806	0.00229142
ENSG00000116667	C1orf21	1.10683	5.53224	23.7074	0.000339825	0.00229142
ENSG00000163431	LMOD1	2.81425	6.36128	24.157	0.000340233	0.00229196
ENSG00000180667	YOD1	-1.13024	4.1495	23.6978	0.000340407	0.00229196
ENSG00000163930	BAP1	-0.706807	6.81295	23.696	0.000340517	0.00229196
ENSG00000122696	SLC25A51	0.75845	3.7052	23.6926	0.000340724	0.00229198
ENSG00000179091	CYC1	-1.04681	6.57217	23.6701	0.0003421	0.00229985
ENSG00000117620	SLC35A3	-0.625742	5.20087	23.6578	0.000342857	0.00230291
ENSG00000102081	FMR1	-1.1499	6.0043	23.656	0.000342965	0.00230291
ENSG00000131019	ULBP3	1.83157	2.28715	23.6401	0.000343944	0.00230789
ENSG00000161179	YDJC	-1.52587	4.86841	23.6835	0.000344118	0.00230789
ENSG00000167004	PDIA3	0.893123	8.78372	23.6233	0.000344981	0.0023123
ENSG00000166780	BMERB1	1.61868	5.19701	23.6615	0.000347097	0.0023251
ENSG00000018699	TTC27	-0.990032	5.1511	23.5775	0.000347833	0.00232778
ENSG00000100196	KDELR3	1.46181	6.15474	23.6353	0.00034797	0.00232778
ENSG00000100243	CYB5R3	1.00627	8.13672	23.5729	0.00034812	0.00232778
ENSG00000054598	FOXC1	1.40471	5.48897	23.5715	0.000350433	0.00233965
ENSG00000115561	CHMP3	0.644983	6.16221	23.5332	0.000350616	0.00233965
ENSG00000135457	TFCP2	1.00037	4.71304	23.5302	0.000350805	0.00233965
ENSG00000145191	EIF2B5	-0.612548	5.61698	23.5282	0.000350931	0.00233965
ENSG00000177548	RABEP2	0.60701	5.15319	23.5281	0.000350937	0.00233965
ENSG00000105926	PALS2	-1.32267	4.5959	23.5058	0.000352343	0.00234668
ENSG00000155100	OTUD6B	-0.962535	4.30551	23.5043	0.000352443	0.00234668
ENSG00000117305	HMGCL	0.969795	4.85033	23.4971	0.000352895	0.00234668
ENSG00000069966	GNB5	-0.739503	5.38677	23.4964	0.000352945	0.00234668
ENSG00000152527	PLEKHH2	-1.2547	3.50623	23.4949	0.000353037	0.00234668
ENSG00000171469	ZNF561	1.01022	5.04755	23.4682	0.000354739	0.0023566
ENSG00000139734	DIAPH3	-1.70889	6.35914	23.6475	0.000355213	0.00235835
ENSG00000058668	ATP2B4	1.85085	8.37073	23.5284	0.000355472	0.00235868
ENSG00000115526	CHST10	-1.10984	4.0124	23.433	0.000356997	0.0023674
ENSG00000171488	LRRC8C	-1.23756	4.26872	23.4228	0.000357657	0.00237037
ENSG00000122359	ANXA11	0.7198	8.25247	23.409	0.000358548	0.0023747
ENSG00000163001	CFAP36	0.970718	4.82091	23.4061	0.000358732	0.0023747
ENSG00000132604	TERF2	-0.838375	5.30337	23.4014	0.000359039	0.00237533
ENSG00000005882	PDK2	0.975043	4.95646	23.3977	0.000359282	0.00237554
ENSG00000241837	ATP5PO	-0.734362	3.89785	23.37	0.00036108	0.00238602
ENSG00000118420	UBE3D	-0.994032	2.37506	23.3644	0.000361446	0.00238703
ENSG00000107951	MTPAP	-0.881863	4.47046	23.351	0.000362327	0.00239144
ENSG00000255874	PRECSIT	-1.86678	3.22332	23.343	0.000362847	0.00239347
ENSG00000119041	GTF3C3	-0.751625	5.54493	23.3327	0.000363525	0.00239548
ENSG00000101413	RPRD1B	-0.987599	5.47705	23.3319	0.000363579	0.00239548
ENSG00000073910	FRY	2.62726	4.63774	23.6672	0.000363793	0.00239549
ENSG00000174953	DHX36	-0.789856	6.36656	23.3124	0.000364864	0.00240113
ENSG00000152642	GPD1L	-0.791093	4.38364	23.298	0.000365815	0.00240598
ENSG00000103512	NOMO1	0.757831	7.08096	23.2906	0.000366302	0.00240777
ENSG00000124214	STAU1	-0.709655	7.79444	23.2799	0.000367014	0.00241104
ENSG00000203705	TATDN3	0.770713	3.32948	23.2665	0.000367907	0.00241549
ENSG00000119953	SMNDC1	-0.620081	5.0705	23.255	0.000368676	0.00241913
ENSG00000010704	HFE	0.943676	4.78822	23.2296	0.000370379	0.00242757
ENSG00000165714	BORCS5	1.23309	3.04238	23.2294	0.000370395	0.00242757
ENSG00000163513	TGFBR2	0.935348	7.83953	23.2061	0.000371965	0.00243644
ENSG00000145730	PAM	1.51733	8.23006	23.1885	0.000373828	0.00244721
ENSG00000213186	TRIM59	0.893538	3.41926	23.1467	0.000375997	0.00245998
ENSG00000232677	LINC00665	-0.896923	4.35816	23.1206	0.000377787	0.00247025
ENSG00000117697	NSL1	-0.766991	4.84278	23.0931	0.000379684	0.0024812
ENSG00000177879	AP3S1	0.644717	6.26494	23.0879	0.000380045	0.00248212
ENSG00000107929	LARP4B	-0.659156	6.57862	23.0776	0.000380758	0.00248529
ENSG00000136888	ATP6V1G1	0.678031	6.18542	23.0745	0.000380973	0.00248529
ENSG00000198951	NAGA	0.586226	5.32285	23.0571	0.000382184	0.00249174
ENSG00000125686	MED1	-1.00648	6.52029	23.0274	0.000384261	0.00250276
ENSG00000137809	ITGA11	2.85477	7.88495	23.4614	0.000384319	0.00250276
ENSG00000197965	MPZL1	1.37138	7.26677	23.0445	0.000384578	0.00250299
ENSG00000167930	FAM234A	1.22839	6.57634	23.0184	0.000384945	0.00250393
ENSG00000066855	MTFR1	-1.31438	5.50967	23.0046	0.000387385	0.00251834
ENSG00000119977	TCTN3	0.603564	5.33743	22.9639	0.000388745	0.00252571
ENSG00000262576	PCDHGA4	2.25776	3.02018	23.0131	0.000389053	0.00252594
ENSG00000140280	LYSMD2	-1.01	2.60621	22.9571	0.000389229	0.00252594
ENSG00000168936	TMEM129	1.30642	5.18422	22.9536	0.000389532	0.00252645
ENSG00000128311	TST	1.40903	4.19245	22.94	0.000390452	0.00253095
ENSG00000182325	FBXL6	-1.08735	4.29856	22.9342	0.000390861	0.00253214
ENSG00000162618	ADGRL4	4.17491	4.26433	23.3575	0.000391459	0.00253429
ENSG00000081189	MEF2C	1.86663	3.26428	22.9233	0.000391644	0.00253429
ENSG00000101019	UQCC1	-0.778573	5.82758	22.911	0.000392527	0.0025385
ENSG00000125812	GZF1	-0.760781	4.86538	22.908	0.000392747	0.0025385
ENSG00000225648	SBDSP1	0.876197	5.47731	22.9041	0.000393026	0.00253884
ENSG00000205476	CCDC85C	-0.987813	4.47297	22.8965	0.000393571	0.00253917
ENSG00000117308	GALE	-1.7778	4.3444	22.9514	0.000393738	0.00253917
ENSG00000114125	RNF7	0.418369	5.4206	22.894	0.000393756	0.00253917
ENSG00000131876	SNRPA1	-0.971587	5.33409	22.8713	0.000395392	0.00254826
ENSG00000132881	CPLANE2	1.13656	2.41685	22.8459	0.000397241	0.00255835
ENSG00000113621	TXNDC15	1.15545	5.7584	22.8435	0.000397413	0.00255835
ENSG00000169169	CPT1C	0.99161	5.06541	22.8378	0.000397836	0.0025596
ENSG00000139116	KIF21A	-1.63505	4.14046	22.8495	0.000398533	0.00256262
ENSG00000244462	RBM12	-1.0505	6.53	22.8247	0.00039879	0.0025628
ENSG00000102743	SLC25A15	-1.16115	4.12552	22.8014	0.000400502	0.00257129
ENSG00000183161	FANCF	1.52944	2.54648	22.7993	0.000400659	0.00257129
ENSG00000140264	SERF2	1.22354	7.32678	22.7948	0.000400986	0.00257129
ENSG00000066455	GOLGA5	0.780076	5.57968	22.7943	0.000401027	0.00257129
ENSG00000171824	EXOSC10	-0.538043	6.00523	22.7748	0.000402466	0.00257728
ENSG00000112081	SRSF3	-1.05767	7.9636	22.7727	0.000402617	0.00257728
ENSG00000133195	SLC39A11	0.645786	4.19245	22.7723	0.000402649	0.00257728
ENSG00000125378	BMP4	2.3941	5.16856	23.0843	0.00040339	0.00257955
ENSG00000104320	NBN	-0.810361	6.38025	22.7613	0.000403463	0.00257955
ENSG00000181827	RFX7	-0.773148	5.43595	22.7241	0.000406237	0.0025958
ENSG00000048991	R3HDM1	-0.751493	5.52873	22.7129	0.000407079	0.0025997
ENSG00000005020	SKAP2	1.8241	3.54884	22.714	0.000407513	0.00260018
ENSG00000116161	CACYBP	-0.758157	6.41519	22.7057	0.000407617	0.00260018
ENSG00000205517	RGL3	-1.84272	4.00948	22.7546	0.000408173	0.00260085
ENSG00000148297	MED22	-0.856375	5.79449	22.6977	0.000408214	0.00260085
ENSG00000111196	MAGOHB	-0.833811	4.30522	22.6911	0.000408716	0.00260085
ENSG00000008083	JARID2	-0.891569	4.97211	22.691	0.000408724	0.00260085
ENSG00000031081	ARHGAP31	1.7662	5.51839	22.8657	0.000409043	0.00260085
ENSG00000151151	IPMK	-1.34141	4.34468	22.6858	0.000409113	0.00260085
ENSG00000260032	NORAD	0.668003	9.19304	22.6756	0.000409881	0.00260391
ENSG00000174996	KLC2	-0.886396	6.13067	22.6733	0.000410058	0.00260391
ENSG00000033100	CHPF2	1.16128	7.20446	22.6611	0.000410983	0.00260831
ENSG00000055917	PUM2	-0.767904	7.00004	22.6468	0.000412071	0.00261255
ENSG00000118762	PKD2	1.51812	7.07758	22.706	0.000412115	0.00261255
ENSG00000087266	SH3BP2	-1.1449	5.71452	22.6373	0.000412789	0.00261534
ENSG00000100207	TCF20	-0.882803	5.85116	22.6221	0.000413954	0.00262124
ENSG00000108107	RPL28	0.796181	8.69424	22.6102	0.000414865	0.00262553
ENSG00000138867	GUCD1	-0.64741	6.41696	22.6026	0.000415448	0.0026263
ENSG00000157538	VPS26C	0.528773	5.79732	22.6007	0.000415593	0.0026263
ENSG00000108784	NAGLU	1.71447	5.65052	22.7738	0.000415769	0.0026263
ENSG00000100292	HMOX1	1.48421	5.43987	22.6521	0.000415941	0.0026263
ENSG00000240682	ISY1	-0.826941	4.0694	22.5934	0.000416156	0.0026263
ENSG00000178971	CTC1	-1.44431	4.96362	22.6064	0.000417072	0.00263009
ENSG00000161960	EIF4A1	-1.73062	4.30076	22.6354	0.000417226	0.00263009
ENSG00000114739	ACVR2B	-1.2699	2.92088	22.5761	0.000417485	0.00263025
ENSG00000198920	KIAA0753	-0.704986	5.0844	22.5054	0.000422986	0.00266341
ENSG00000258366	RTEL1	-0.975906	2.56969	22.4989	0.000423499	0.00266515
ENSG00000160972	PPP1R16A	-0.891395	4.56311	22.4818	0.000424848	0.00267214
ENSG00000139323	POC1B	-0.723006	3.85002	22.4655	0.00042613	0.0026787
ENSG00000162104	ADCY9	1.63479	6.6111	22.614	0.0004267	0.00267965
ENSG00000240445	FOXO3B	-0.958665	3.88545	22.4572	0.000426788	0.00267965
ENSG00000106617	PRKAG2	-0.699473	5.00587	22.4525	0.000427165	0.00267965
ENSG00000105438	KDELR1	0.950507	7.37981	22.4486	0.000427468	0.00267965
ENSG00000197702	PARVA	1.11351	8.19761	22.4486	0.000427474	0.00267965
ENSG00000063176	SPHK2	0.969825	4.23186	22.4247	0.000429376	0.00269007
ENSG00000153395	LPCAT1	1.14545	5.25956	22.4206	0.0004297	0.0026906
ENSG00000180198	RCC1	-1.01078	5.90987	22.4061	0.000430863	0.00269491
ENSG00000198612	COPS8	0.539975	5.84674	22.406	0.000430868	0.00269491
ENSG00000084112	SSH1	1.01072	7.07635	22.3938	0.000431851	0.00269845
ENSG00000179950	PUF60	-0.85352	6.80191	22.3909	0.000432084	0.00269845
ENSG00000103479	RBL2	-0.703352	6.38664	22.39	0.000432156	0.00269845
ENSG00000125089	SH3TC1	-1.08816	2.48106	22.3869	0.000432401	0.00269848
ENSG00000124784	RIOK1	-0.714248	4.72962	22.3771	0.00043319	0.0027019
ENSG00000064601	CTSA	1.01785	8.40889	22.3682	0.000433907	0.00270457
ENSG00000137814	HAUS2	-1.06568	4.85713	22.3659	0.0004341	0.00270457
ENSG00000171453	POLR1C	-0.86589	4.26403	22.3465	0.000435668	0.00271283
ENSG00000196642	RABL6	-0.817532	6.94113	22.3376	0.000436392	0.00271584
ENSG00000140319	SRP14	0.60167	7.67809	22.3292	0.000437072	0.00271856
ENSG00000213625	LEPROT	1.28365	6.73861	22.3421	0.000437695	0.00271984
ENSG00000143575	HAX1	0.585219	5.90643	22.3208	0.000437761	0.00271984
ENSG00000144827	ABHD10	-0.630839	5.22611	22.3115	0.000438516	0.00272005
ENSG00000151176	PLBD2	1.18534	7.00525	22.311	0.000438561	0.00272005
ENSG00000155097	ATP6V1C1	-0.95162	6.66556	22.31	0.000438643	0.00272005
ENSG00000214706	IFRD2	-1.46517	6.08073	22.3743	0.000438764	0.00272005
ENSG00000142002	DPP9	-1.02396	6.75372	22.2983	0.000439603	0.00272258
ENSG00000131697	NPHP4	-0.726763	4.35316	22.2976	0.000439657	0.00272258
ENSG00000152492	CCDC50	-0.726419	6.95	22.2927	0.00044006	0.00272357
ENSG00000162769	FLVCR1	-1.4248	3.80301	22.2888	0.000440376	0.002724
ENSG00000205937	RNPS1	-0.576998	6.82023	22.2859	0.000440616	0.002724
ENSG00000250303	LINC02762	1.16583	2.71361	22.2777	0.000441288	0.00272666
ENSG00000186141	POLR3C	-0.719651	5.55658	22.2715	0.000441799	0.00272832
ENSG00000126247	CAPNS1	0.631217	8.22304	22.2636	0.000442459	0.00273089
ENSG00000092140	G2E3	-0.775633	4.88289	22.255	0.000443168	0.00273376
ENSG00000162642	C1orf52	-0.56464	5.28661	22.2441	0.000444074	0.00273784
ENSG00000003249	DBNDD1	-2.16365	3.75296	22.3248	0.000444922	0.00274109
ENSG00000155876	RRAGA	0.859924	6.16502	22.2298	0.000445261	0.00274109
ENSG00000028310	BRD9	-0.713545	5.75027	22.2287	0.000445349	0.00274109
ENSG00000116478	HDAC1	-0.874021	7.22766	22.2253	0.000445636	0.00274109
ENSG00000156697	UTP14A	-0.874918	5.00092	22.2224	0.000445871	0.00274109
ENSG00000021762	OSBPL5	1.5478	5.57131	22.3003	0.000446065	0.00274109
ENSG00000086712	TXLNG	-1.29888	5.19478	22.2164	0.000446934	0.00274412
ENSG00000169855	ROBO1	1.23511	6.55553	22.2179	0.000447046	0.00274412
ENSG00000162775	RBM15	-0.921328	3.76365	22.1907	0.00044853	0.00275172
ENSG00000101544	ADNP2	-1.03236	5.21072	22.1665	0.000450564	0.00276269
ENSG00000161999	JMJD8	1.19175	4.41608	22.1572	0.000451348	0.00276517
ENSG00000111906	HDDC2	0.62245	4.82899	22.1559	0.000451461	0.00276517
ENSG00000067182	TNFRSF1A	0.80043	7.46684	22.1414	0.000452689	0.0027686
ENSG00000138463	SLC49A4	-0.668415	4.04376	22.1403	0.000452777	0.0027686
ENSG00000178401	DNAJC22	-1.79343	3.87788	22.1694	0.000452843	0.0027686
ENSG00000123131	PRDX4	0.853502	6.46269	22.1376	0.000453007	0.0027686
ENSG00000129518	EAPP	0.632261	4.52416	22.1208	0.000454437	0.00277536
ENSG00000172336	POP7	-1.12621	4.5006	22.1188	0.000454607	0.00277536
ENSG00000163462	TRIM46	1.79138	3.56761	22.1179	0.000455254	0.00277779
ENSG00000109270	LAMTOR3	0.672138	4.79771	22.1043	0.000455847	0.00277783
ENSG00000189159	JPT1	-1.50303	6.32581	22.1881	0.000456037	0.00277783
ENSG00000141577	CEP131	-1.05679	4.98899	22.1007	0.000456156	0.00277783
ENSG00000141084	RANBP10	-0.685614	5.12729	22.0996	0.000456251	0.00277783
ENSG00000196730	DAPK1	-1.21302	6.0994	22.1016	0.000456854	0.00278
ENSG00000138018	SELENOI	-1.27352	5.98799	22.0928	0.000458562	0.00278888
ENSG00000143158	MPC2	0.851944	4.63935	22.0697	0.000458818	0.00278893
ENSG00000077312	SNRPA	-0.875503	5.32468	22.065	0.000459226	0.0027899
ENSG00000158186	MRAS	2.15824	6.33203	22.359	0.000459496	0.00279003
ENSG00000139998	RAB15	-1.57396	4.94102	22.1079	0.000460162	0.00279256
ENSG00000253537	PCDHGA7	2.21068	2.79738	22.0492	0.000462331	0.00280363
ENSG00000179820	MYADM	1.5506	7.21593	22.0918	0.000462485	0.00280363
ENSG00000132952	USPL1	-0.548537	4.28222	22.0219	0.000462961	0.002805
ENSG00000110697	PITPNM1	-0.769735	5.99812	21.9885	0.000465883	0.0028202
ENSG00000111907	TPD52L1	2.79997	4.26702	22.3025	0.000465972	0.0028202
ENSG00000147050	KDM6A	-0.750148	4.87063	21.9668	0.000467789	0.00282967
ENSG00000107104	KANK1	2.08263	5.90374	22.2298	0.000469127	0.00283624
ENSG00000162378	ZYG11B	1.226	5.7463	21.9552	0.000469396	0.00283634
ENSG00000164220	F2RL2	2.16622	4.03329	22.0935	0.000471091	0.00284505
ENSG00000143321	HDGF	-1.00814	8.57131	21.9125	0.000472608	0.00285267
ENSG00000154719	MRPL39	-1.03736	4.60677	21.9036	0.000473395	0.00285482
ENSG00000156983	BRPF1	-1.04788	5.21725	21.9028	0.000473472	0.00285482
ENSG00000017483	SLC38A5	3.29322	3.85661	22.2643	0.000476811	0.00287267
ENSG00000077348	EXOSC5	-1.1577	3.98182	21.8609	0.000477233	0.00287267
ENSG00000175376	EIF1AD	-0.865966	4.82795	21.8535	0.000477902	0.00287267
ENSG00000159352	PSMD4	-0.712657	7.26308	21.8531	0.000477941	0.00287267
ENSG00000160714	UBE2Q1	0.636188	6.07616	21.8498	0.000478235	0.00287267
ENSG00000153551	CMTM7	-1.21709	3.3906	21.8497	0.00047824	0.00287267
ENSG00000197372	ZNF675	-1.20975	3.52888	21.8492	0.000478287	0.00287267
ENSG00000110047	EHD1	0.928518	7.74141	21.8393	0.000479183	0.00287267
ENSG00000250899	ENSG00000250899	-1.62117	4.42313	21.8881	0.000479224	0.00287267
ENSG00000173848	NET1	-1.50548	6.59764	21.9222	0.000479312	0.00287267
ENSG00000196976	LAGE3	-0.675078	4.63012	21.8365	0.000479444	0.00287267
ENSG00000137338	PGBD1	-0.770818	3.44843	21.8358	0.000479504	0.00287267
ENSG00000135862	LAMC1	1.56239	10.4222	21.8223	0.000480733	0.0028785
ENSG00000180155	LYNX1	2.5007	5.17776	22.2078	0.000481781	0.00288324
ENSG00000135829	DHX9	-1.01926	7.75058	21.7964	0.000483093	0.00288955
ENSG00000198089	SFI1	-1.22351	4.91388	21.7558	0.000486821	0.00290727
ENSG00000172037	LAMB2	1.60195	9.80239	21.7558	0.000486823	0.00290727
ENSG00000075856	SART3	-0.65087	6.05133	21.754	0.000486987	0.00290727
ENSG00000138760	SCARB2	1.19473	7.87399	21.7489	0.000487464	0.00290727
ENSG00000150961	SEC24D	1.43259	7.38412	21.787	0.000487528	0.00290727
ENSG00000131100	ATP6V1E1	0.508465	6.41804	21.7473	0.000487609	0.00290727
ENSG00000132376	INPP5K	-0.851426	5.63812	21.737	0.000488565	0.00291015
ENSG00000175592	FOSL1	-2.0045	6.60477	21.9872	0.000488611	0.00291015
ENSG00000001461	NIPAL3	1.03417	6.77602	21.7336	0.000488883	0.00291022
ENSG00000125746	EML2	0.948047	4.92262	21.7213	0.000490019	0.00291544
ENSG00000100439	ABHD4	0.785533	6.04756	21.7177	0.000490357	0.00291591
ENSG00000100647	SUSD6	1.05018	5.36594	21.7138	0.000490721	0.00291653
ENSG00000184897	H1-10	-1.23902	5.95889	21.7075	0.000493135	0.00292933
ENSG00000130313	PGLS	1.08885	4.99536	21.647	0.000496994	0.00295069
ENSG00000128789	PSMG2	-0.852083	5.76299	21.6423	0.000497434	0.00295173
ENSG00000156639	ZFAND3	0.554753	7.24723	21.6396	0.000497695	0.00295173
ENSG00000103966	EHD4	-1.77766	5.79096	21.8188	0.000498449	0.00295328
ENSG00000139651	ZNF740	-0.712676	5.66283	21.6313	0.000498482	0.00295328
ENSG00000198663	C6orf89	0.731658	7.31315	21.617	0.000499839	0.00295975
ENSG00000107938	EDRF1	-0.700344	4.79271	21.6093	0.000500572	0.00296253
ENSG00000083444	PLOD1	1.67741	8.36889	21.6541	0.000501254	0.002965
ENSG00000130706	ADRM1	-0.984251	6.37465	21.5909	0.000502335	0.00296741
ENSG00000164236	ANKRD33B	0.804672	6.74083	21.5899	0.000502423	0.00296741
ENSG00000168807	SNTB2	0.653327	6.23829	21.5896	0.000502454	0.00296741
ENSG00000104998	IL27RA	-1.79611	3.81516	21.6109	0.000503161	0.00296894
ENSG00000141458	NPC1	-0.975624	6.18528	21.5814	0.000503241	0.00296894
ENSG00000119335	SET	-0.969157	8.73556	21.5761	0.000503747	0.00297015
ENSG00000118263	KLF7	1.48644	5.12432	21.6239	0.000504131	0.00297015
ENSG00000164347	GFM2	-0.794336	4.96602	21.5684	0.000504495	0.00297015
ENSG00000143515	ATP8B2	1.44741	7.53263	21.5978	0.000504621	0.00297015
ENSG00000104381	GDAP1	-1.82079	3.52624	21.5849	0.000504769	0.00297015
ENSG00000027847	B4GALT7	0.920616	4.38744	21.5528	0.000505991	0.00297578
ENSG00000175581	MRPL48	-0.938207	3.85265	21.5415	0.000507088	0.00298067
ENSG00000176953	NFATC2IP	-0.774825	6.12497	21.5341	0.000507806	0.00298332
ENSG00000122335	SERAC1	1.54148	6.43083	21.651	0.00050846	0.00298561
ENSG00000109814	UGDH	1.23573	6.90369	21.5073	0.000511264	0.0030005
ENSG00000137207	YIPF3	0.663238	6.57888	21.4807	0.00051301	0.00300918
ENSG00000155096	AZIN1	-1.01172	8.06863	21.4754	0.00051353	0.00301066
ENSG00000126561	STAT5A	0.633986	4.60098	21.4633	0.000514721	0.00301606
ENSG00000141858	SAMD1	-1.00706	4.99044	21.4566	0.000515383	0.00301837
ENSG00000189114	BLOC1S3	0.629302	3.6391	21.4514	0.000515897	0.0030186
ENSG00000164117	FBXO8	0.736776	3.96646	21.4499	0.000516046	0.0030186
ENSG00000141756	FKBP10	1.57699	9.29658	21.448	0.00051623	0.0030186
ENSG00000138190	EXOC6	-1.12838	3.99189	21.4224	0.000518774	0.0030319
ENSG00000156471	PTDSS1	-1.03538	6.91417	21.4146	0.000519547	0.00303483
ENSG00000110200	ANAPC15	-1.12674	3.69305	21.4086	0.000520143	0.00303674
ENSG00000171109	MFN1	-0.501641	6.00918	21.4049	0.000520511	0.00303731
ENSG00000132561	MATN2	-1.09342	7.3998	21.4004	0.000520959	0.00303801
ENSG00000168060	NAALADL1	3.35165	2.82477	21.6217	0.000521173	0.00303801
ENSG00000140451	PIF1	-1.55136	4.57514	21.4359	0.000522169	0.00304018
ENSG00000162144	CYB561A3	0.872797	5.63593	21.3856	0.00052244	0.00304018
ENSG00000144909	OSBPL11	-0.861788	4.95504	21.3839	0.000522613	0.00304018
ENSG00000185347	TEDC1	-1.87234	3.89214	21.4348	0.000522629	0.00304018
ENSG00000167272	POP5	-0.84259	4.24337	21.371	0.000523912	0.00304607
ENSG00000213839	TMX2P1	1.03494	2.36859	21.3682	0.00052419	0.00304611
ENSG00000162714	ZNF496	-0.518701	5.56696	21.3641	0.000524608	0.00304696
ENSG00000231991	ANXA2P2	0.892465	4.18343	21.3542	0.000525602	0.00305116
ENSG00000172667	ZMAT3	1.5561	7.50433	21.3944	0.00052668	0.00305553
ENSG00000174099	MSRB3	1.19177	7.32829	21.3408	0.000526954	0.00305553
ENSG00000180998	GPR137C	-1.33502	2.18137	21.3356	0.000527482	0.00305553
ENSG00000167699	GLOD4	-0.800657	6.06471	21.3322	0.000527832	0.00305553
ENSG00000047410	TPR	-0.673927	7.91388	21.33	0.000528049	0.00305553
ENSG00000117569	PTBP2	-1.0285	4.33689	21.3287	0.000528185	0.00305553
ENSG00000100401	RANGAP1	-1.11768	7.98921	21.322	0.000528865	0.00305553
ENSG00000143398	PIP5K1A	-1.1294	7.11017	21.3209	0.000528975	0.00305553
ENSG00000157514	TSC22D3	1.53401	4.58285	21.368	0.000528996	0.00305553
ENSG00000196961	AP2A1	0.884721	7.49787	21.3199	0.000529078	0.00305553
ENSG00000142657	PGD	0.943118	8.07435	21.3027	0.000530833	0.00306292
ENSG00000189339	SLC35E2B	1.74921	6.57867	21.4837	0.000530972	0.00306292
ENSG00000071537	SEL1L	1.52063	7.33775	21.35	0.000531175	0.00306292
ENSG00000288398	ENSG00000288398	1.52145	2.585	21.289	0.000532235	0.00306746
ENSG00000132429	POPDC3	1.3566	4.01909	21.2788	0.000533276	0.00306954
ENSG00000178988	MRFAP1L1	0.683642	5.74214	21.2781	0.00053335	0.00306954
ENSG00000139343	SNRPF	-1.17023	4.61546	21.2774	0.000533417	0.00306954
ENSG00000135709	KIAA0513	1.33438	5.03387	21.288	0.000534281	0.00307293
ENSG00000100281	HMGXB4	-0.778082	5.40111	21.2594	0.000535272	0.00307585
ENSG00000165487	MICU2	-0.760929	5.75083	21.2588	0.000535336	0.00307585
ENSG00000111669	TPI1	-1.18576	8.76162	21.2514	0.000536096	0.00307864
ENSG00000117682	DHDDS	0.596124	5.48951	21.2463	0.00053663	0.00308013
ENSG00000109475	RPL34	0.582095	7.23184	21.2386	0.000537419	0.00308108
ENSG00000272047	GTF2H5	0.952576	5.46879	21.2346	0.000537839	0.00308108
ENSG00000134049	IER3IP1	-0.767426	4.94465	21.2342	0.000537877	0.00308108
ENSG00000070423	RNF126	-0.97436	5.37989	21.2341	0.000537892	0.00308108
ENSG00000247626	MARS2	-1.58001	2.93126	21.2282	0.000538504	0.00308267
ENSG00000240771	ARHGEF25	1.00296	4.40715	21.226	0.000538725	0.00308267
ENSG00000076650	GPATCH1	-0.655674	3.88309	21.2235	0.000538994	0.00308267
ENSG00000175711	B3GNTL1	-1.23794	3.15412	21.2173	0.000539638	0.00308479
ENSG00000175220	ARHGAP1	0.946419	6.7636	21.2105	0.000540337	0.00308721
ENSG00000164053	ATRIP	-0.896753	3.58227	21.2068	0.000540733	0.00308752
ENSG00000231365	WARS2-AS1	0.819087	3.62774	21.2048	0.000540942	0.00308752
ENSG00000188042	ARL4C	1.10034	6.10265	21.2011	0.00054132	0.00308811
ENSG00000141736	ERBB2	0.857065	6.78243	21.196	0.000541854	0.00308959
ENSG00000120725	SIL1	1.39667	5.60178	21.2413	0.000542379	0.00309101
ENSG00000132463	GRSF1	0.616194	6.71018	21.1823	0.000543291	0.00309464
ENSG00000126458	RRAS	1.52497	6.60767	21.2789	0.000544267	0.00309735
ENSG00000116698	SMG7	-0.488601	6.40378	21.1719	0.000544386	0.00309735
ENSG00000144848	ATG3	-0.748057	5.88931	21.1674	0.000544855	0.00309735
ENSG00000164305	CASP3	-0.586211	5.56964	21.1627	0.000545352	0.00309735
ENSG00000101557	USP14	-1.01719	7.22037	21.1625	0.000545369	0.00309735
ENSG00000161847	RAVER1	-1.17772	5.48061	21.1599	0.000545642	0.00309735
ENSG00000170955	CAVIN3	2.2361	6.26852	21.5139	0.000545699	0.00309735
ENSG00000173456	RNF26	-0.829428	5.95028	21.155	0.000546168	0.00309845
ENSG00000175106	TVP23C	-1.1644	2.75356	21.1428	0.000547452	0.00310416
ENSG00000175334	BANF1	-0.938778	7.07951	21.1323	0.000548564	0.0031089
ENSG00000174799	CEP135	-0.974599	4.19783	21.1229	0.000549565	0.003113
ENSG00000166250	CLMP	1.45746	7.89573	21.1296	0.000550844	0.00311739
ENSG00000176853	FAM91A1	-0.928431	6.84188	21.1104	0.000550895	0.00311739
ENSG00000115226	FNDC4	0.895162	3.68743	21.1049	0.000551477	0.00311759
ENSG00000160783	PMF1	-1.03326	3.8151	21.1033	0.000551646	0.00311759
ENSG00000104356	POP1	-1.76168	5.12262	21.258	0.000552057	0.00311759
ENSG00000170089	ENSG00000170089	-1.27417	2.95729	21.0994	0.000552064	0.00311759
ENSG00000255769	GOLGA2P10	-1.33479	3.10199	21.097	0.00055232	0.00311759
ENSG00000135801	TAF5L	-1.04502	4.93867	21.0879	0.0005533	0.00312156
ENSG00000163755	HPS3	-0.836386	5.73276	21.0719	0.00055502	0.00312969
ENSG00000148143	ZNF462	-0.782742	4.88646	21.0679	0.000555448	0.00313053
ENSG00000052749	RRP12	-0.931185	5.90315	21.0643	0.000555834	0.00313113
ENSG00000138768	USO1	0.794753	6.97678	21.0452	0.000557894	0.00314116
ENSG00000140941	MAP1LC3B	1.05712	7.16515	21.0386	0.000558609	0.00314361
ENSG00000161791	FMNL3	-1.07868	5.3624	21.0069	0.000562061	0.00316145
ENSG00000162972	MAIP1	-0.90979	3.5459	20.9946	0.000563404	0.00316742
ENSG00000104442	ARMC1	-0.901207	5.58512	20.9775	0.000565273	0.00317634
ENSG00000147509	RGS20	-1.66964	2.23011	20.9544	0.000567817	0.00318903
[truncated: 9,228 more rows]
