# Supplementary material for: Genome-wide RNA sequencing of ocular fibroblasts from glaucomatous and normal eyes: Implications for glaucoma management
Source: PLoS One. 2024 Jul 11;19(7):e0307227. doi: 10.1371/journal.pone.0307227 (PMC11239048; doi:10.1371/journal.pone.0307227)
Supplement: S2 Table — This table contains all enrichment results using a list of differentially expressed genes (FDR<0.05) as input for databases WikiPathways, KEGG, Reactome, MSigDB Hallmark genesets, Gene Ontology (GO) biological processes and molecular functions. Each entry contains a metric of significance, a genelist relevant for the enrichment result and a cluster to which the enrichment term has been assigned, if applicable. (XLSX) [file pone.0307227.s006.xlsx]

## Sheet: enrichment_results
cluster.nr	cluster.size	cluster.name	enrichment.id	enrichment.name	FDR	pval	enrichment.genes
1	93	cell cycle	GOBP:0007346	Regulation Of Mitotic Cell Cycle (GO:0007346)	0.000103552	2.49572e-06	RB1,YWHAE,BTG3,GMNN,HNRNPU,MKI67,CKS1B,TTC28,CDC20,CDC23,RCC1,NEK2,PIM3,FBXO5,PIM2,DLGAP5,TMEM8B,NKX3-1,ANAPC7,ANGEL2,SCRIB,CDC25C,SIRT1,CDC25B,DDB1,CKS2,GAS1,ANAPC5,TTLL12,KIF20B,ANAPC1,ANAPC13,CUL7,FOXC1,ANAPC15,CDCA2,XPC,PKMYT1,TTL,AURKA,SLC9A3R1,CCNB1,FZR1,HSF1,EIF4EBP1,BRD7,RNF20,NEK9,CAV2,USP22,PLK1,MEIS2,CYLD,ERCC3,CDC16,TRIM35,PIN1,PKN2,MAD2L1,NEK11,PTPN3
1	93	cell cycle	KEGG:hsa04110	Cell cycle	4.25044e-14	2.69869e-16	RB1,YWHAE,CDKN1A,MCM7,CCNH,BUB1B,SMC3,CDC20,CDC23,CCND1,PTTG1,YWHAQ,MYC,CHEK1,EP300,SKP1,ANAPC7,CDC25C,SMC1A,YWHAZ,CDC25A,CDC25B,CCNA2,RBL2,DBF4,RBL1,TFDP1,CCNE2,ESPL1,TFDP2,MCM3,MCM4,ANAPC5,MCM5,MCM6,TP53,ANAPC1,MCM2,ANAPC13,HDAC2,PCNA,PRKDC,HDAC1,TTK,PKMYT1,CCNB2,ORC4,CCNB1,FZR1,ORC6,CDC45,ORC1,ORC3,RAD21,ORC2,ABL1,E2F1,E2F3,BUB3,E2F4,BUB1,CDKN2D,TGFB2,TGFB1,CDKN2C,GADD45A,TGFB3,CDKN2A,PLK1,CDC…
1	93	cell cycle	REAC:R-HSA-1640170	Cell Cycle R-HSA-1640170	9.18367e-63	5.29013e-66	RB1,MDC1,NUP107,SMC3,SMC4,PSMD6,PSMD7,PSMD4,PSMD5,MYC,PSMD2,PSMD3,GTSE1,CDK5RAP2,NUP214,DAXX,NUP210,CSNK2A2,NUP93,DYNC1LI2,PSME3,NUP98,RHNO1,PIF1,NUP205,POM121,ANAPC15,SEH1L,SET,CDCA5,CDCA8,NCAPG,ARPP19,NCAPH,SKA1,SKA2,POM121C,NUP85,PRKAR2B,RAD21,CEP72,NUP88,ATRIP,CEP76,SLC19A1,CEP78,BARD1,CTC1,LYN,PLK4,ACD,NCAPH2,PLK1,CDC7,CDC6,DHFR,LIN54,CDKN1A,NCAPG2,PHF8,TUBA1C,TUBA1B,ENSA,NUF2,TK1,LIN52,NDC1…
1	93	cell cycle	REAC:R-HSA-69278	Cell Cycle, Mitotic R-HSA-69278	1.10326e-52	1.27103e-55	RB1,NUP107,CCNH,CCP110,PPP2R2A,SMC3,SMC4,CDC20,GOLGA2,PSMD6,PSMD7,CDC23,PSMD4,PPP2R1B,PSMD5,PPP2R1A,MYC,PSMD2,PSMD3,RCC1,FBXO5,BTRC,GTSE1,CDK5RAP2,SKP1,TMPO,NUP214,NUP210,ESCO1,CSNK2A2,ESCO2,KNL1,NUP93,DYNC1LI2,PSME3,ZW10,AKAP9,NUP98,DNA2,KIF20A,TP53,BLZF1,NUP205,POM121,ANAPC15,SEH1L,SET,CDCA5,CDCA8,NCAPG,ARPP19,NCAPH,SKA1,SKA2,DSN1,SPAST,POM121C,NUP85,PRKAR2B,RAD21,CEP72,NUP88,CEP192,CEP76,SLC19…
1	93	cell cycle	REAC:R-HSA-68886	M Phase R-HSA-68886	6.27295e-33	1.80673e-35	RB1,NUP107,CCP110,PPP2R2A,SMC3,SMC4,CDC20,GOLGA2,PSMD6,CDC23,PSMD7,PPP2R1B,PSMD4,PPP2R1A,PSMD5,PSMD2,PSMD3,RCC1,FBXO5,CDK5RAP2,TMPO,NUP214,NUP210,CSNK2A2,KNL1,NUP93,DYNC1LI2,PSME3,ZW10,AKAP9,KIF20A,NUP98,BLZF1,NUP205,POM121,ANAPC15,SEH1L,SET,CDCA5,CDCA8,NCAPG,ARPP19,NCAPH,SKA1,SKA2,DSN1,SPAST,POM121C,NUP85,PRKAR2B,RAD21,CEP72,CEP192,NUP88,CEP76,CEP78,PLK4,NCAPH2,RCC2,PLK1,WAPL,ZWINT,RPS27,STAG2,C…
1	93	cell cycle	REAC:R-HSA-69620	Cell Cycle Checkpoints R-HSA-69620	1.25525e-31	4.33843e-34	MDC1,ERCC6L,NUP107,MRE11,ZWILCH,BUB1B,UBE2D1,CDC20,PPP1CC,PSMD6,CDC23,HERC2,PSMD7,PPP2R1B,PSMD4,PPP2R1A,PSMD5,PSMD2,CHEK1,PSMD3,KNTC1,GTSE1,PIAS4,ANAPC7,UBE2E1,KNL1,CDC25C,CDC25A,SGO2,DYNC1LI2,CLIP1,CCNE2,PSME3,ZW10,UBE2V2,ANAPC5,DNA2,NUP98,TP53,ANAPC1,RHNO1,PSMD10,BLM,PSMD12,ANAPC15,SEH1L,PSMD11,PSMD14,CDCA8,BRCC3,PKMYT1,SKA1,NUP160,SKA2,CCNB2,ORC4,BRIP1,DSN1,CCNB1,ORC6,UBB,NUP85,ORC3,UBC,TP53BP…
1	93	cell cycle	REAC:R-HSA-68877	Mitotic Prometaphase R-HSA-68877	3.51257e-29	1.41636e-31	ERCC6L,NUP107,ZWILCH,BUB1B,CCP110,SMC3,SMC4,CDC20,PPP1CC,PPP2R1B,PPP2R1A,CEP250,KNTC1,NEK2,CDK5RAP2,CEP135,CEP131,CSNK2A2,KNL1,TUBA4A,SGO2,CLIP1,DYNC1LI2,ZW10,AKAP9,NUP98,SEH1L,CDCA5,CDCA8,NCAPG,PDS5B,PDS5A,NCAPH,NUP160,SKA1,SKA2,CCNB2,CCNB1,DSN1,NUP85,PRKAR2B,RAD21,CEP72,CEP192,CEP76,CEP78,PLK4,NEK9,ODF2,RCC2,PLK1,NDC80,WAPL,ZWINT,KIF18A,RPS27,STAG2,CDK1,TUBGCP3,TUBGCP4,YWHAE,AHCTF1,PCM1,XPO1,PP…
1	93	cell cycle	REAC:R-HSA-2555396	Mitotic Metaphase And Anaphase R-HSA-2555396	3.02148e-26	1.56644e-28	ERCC6L,NUP107,NUP188,ZWILCH,BUB1B,UBE2D1,PPP2R2A,SMC3,CDC20,PPP1CC,PSMD6,CDC23,PSMD7,PPP2R1B,PSMD4,PTTG1,PPP2R1A,PSMD5,PSMD2,PSMD3,RCC1,BANF1,KNTC1,FBXO5,TMPO,ANAPC7,UBE2E1,VRK1,KNL1,TUBA4A,NUP93,SGO2,DYNC1LI2,CLIP1,PSME3,ZW10,ANAPC5,NUP98,ANAPC1,KPNB1,PSMD10,NUP205,POM121,PSMD12,ANAPC15,SEH1L,PSMD11,PSMD14,CDCA5,CDCA8,PDS5B,PDS5A,SKA1,NUP160,SKA2,CCNB2,DSN1,CCNB1,SPAST,UBB,NUP85,RAD21,UBC,NUP155…
1	93	cell cycle	REAC:R-HSA-68882	Mitotic Anaphase R-HSA-68882	5.52376e-26	3.50008e-28	ERCC6L,NUP107,NUP188,ZWILCH,BUB1B,UBE2D1,PPP2R2A,SMC3,CDC20,PPP1CC,PSMD6,CDC23,PSMD7,PPP2R1B,PSMD4,PTTG1,PPP2R1A,PSMD5,PSMD2,PSMD3,RCC1,BANF1,KNTC1,TMPO,ANAPC7,UBE2E1,VRK1,KNL1,TUBA4A,NUP93,SGO2,DYNC1LI2,CLIP1,PSME3,ZW10,ANAPC5,NUP98,ANAPC1,KPNB1,PSMD10,NUP205,POM121,PSMD12,ANAPC15,SEH1L,PSMD11,PSMD14,CDCA5,CDCA8,PDS5B,PDS5A,SKA1,NUP160,SKA2,CCNB2,DSN1,CCNB1,SPAST,UBB,NUP85,RAD21,UBC,NUP155,UBE2C…
1	93	cell cycle	REAC:R-HSA-2500257	Resolution Of Sister Chromatid Cohesion R-HSA-2500257	1.63079e-24	1.12727e-26	ERCC6L,AHCTF1,NUP107,ZWILCH,BUB1B,SMC3,CDC20,PPP1CC,XPO1,PPP2R1B,PPP2R1A,PPP2R5E,NUF2,KNTC1,SPDL1,NUDC,NUP133,PPP2R5B,PPP2R5A,PPP2R5D,KNL1,PPP2R5C,RANGAP1,SMC1A,CKAP5,SGO2,CLIP1,DYNC1LI2,KIF2A,INCENP,ZW10,BIRC5,KIF2C,NUP98,MAPRE1,ITGB3BP,PAFAH1B1,SEH1L,CDCA5,MIS12,CDCA8,PDS5B,PDS5A,HDAC8,CENPA,NUP160,SKA1,AURKB,SKA2,PPP2CA,CCNB2,CCNB1,DSN1,NUP85,RAD21,NUP43,BUB3,BUB1,CLASP2,CENPU,RCC2,NDE1,PLK1,N…
1	93	cell cycle	REAC:R-HSA-2467813	Separation Of Sister Chromatids R-HSA-2467813	2.15041e-23	1.85808e-25	ERCC6L,NUP107,ZWILCH,BUB1B,UBE2D1,SMC3,CDC20,PPP1CC,PSMD6,CDC23,PSMD7,PPP2R1B,PSMD4,PTTG1,PPP2R1A,PSMD5,PSMD2,PSMD3,KNTC1,ANAPC7,UBE2E1,KNL1,SGO2,CLIP1,DYNC1LI2,PSME3,ZW10,ANAPC5,NUP98,ANAPC1,PSMD10,PSMD12,ANAPC15,PSMD11,SEH1L,PSMD14,CDCA5,CDCA8,PDS5B,PDS5A,NUP160,SKA1,SKA2,DSN1,UBB,NUP85,RAD21,UBC,UBE2C,RCC2,PLK1,NDC80,WAPL,ZWINT,KIF18A,RPS27,STAG2,UBE2S,CDC16,AHCTF1,XPO1,PPP2R5E,NUF2,SPDL1,NUDC…
1	93	cell cycle	REAC:R-HSA-69618	Mitotic Spindle Checkpoint R-HSA-69618	6.65081e-21	6.51289e-23	ERCC6L,AHCTF1,NUP107,ZWILCH,BUB1B,UBE2D1,CDC20,PPP1CC,CDC23,XPO1,PPP2R1B,PPP2R1A,PPP2R5E,NUF2,KNTC1,SPDL1,NUDC,ANAPC7,NUP133,UBE2E1,PPP2R5B,PPP2R5A,PPP2R5D,KNL1,PPP2R5C,RANGAP1,CKAP5,SGO2,CLIP1,DYNC1LI2,KIF2A,INCENP,ZW10,BIRC5,ANAPC5,KIF2C,NUP98,MAPRE1,ANAPC1,ITGB3BP,PAFAH1B1,ANAPC15,SEH1L,MIS12,CDCA8,CENPA,NUP160,SKA1,AURKB,SKA2,PPP2CA,DSN1,NUP85,NUP43,BUB3,BUB1,CLASP2,CENPU,UBE2C,RCC2,NDE1,PLK1…
1	93	cell cycle	REAC:R-HSA-9648025	EML4 And NUDC In Mitotic Spindle Formation R-HSA-9648025	4.19239e-19	5.77737e-21	ERCC6L,AHCTF1,NUP107,ZWILCH,BUB1B,CDC20,PPP1CC,XPO1,PPP2R1B,PPP2R1A,PPP2R5E,NUF2,KNTC1,SPDL1,NUDC,NUP133,PPP2R5B,PPP2R5A,PPP2R5D,KNL1,PPP2R5C,RANGAP1,CKAP5,SGO2,CLIP1,DYNC1LI2,KIF2A,INCENP,ZW10,BIRC5,KIF2C,NUP98,MAPRE1,ITGB3BP,PAFAH1B1,SEH1L,MIS12,CDCA8,CENPA,NUP160,SKA1,AURKB,SKA2,PPP2CA,DSN1,NUP85,NUP43,BUB3,BUB1,CLASP2,NEK9,CENPU,RCC2,NDE1,PLK1,NDC80,ZWINT,CENPE,KIF18A,CENPF,RPS27,CENPH,CENPI,…
1	93	cell cycle	REAC:R-HSA-69242	S Phase R-HSA-69242	5.63018e-19	8.10797e-21	RB1,CCNH,GMNN,UBE2D1,SMC3,PSMD6,CDC23,PSMD7,CCND1,PSMD4,PSMD5,MYC,PSMD2,PSMD3,SKP1,ANAPC7,ESCO1,UBE2E1,ESCO2,CDC25A,CDC25B,CCNE2,PSME3,ANAPC5,DNA2,ANAPC1,PSMD10,PSMD12,ANAPC15,PSMD11,PSMD14,MAX,CDCA5,PDS5B,PDS5A,ORC4,ORC6,UBB,ORC3,RAD21,UBC,SLC19A1,CDT1,UBE2C,CDC6,WAPL,POLA1,CDK7,STAG2,CDK4,UBE2S,CDC16,CDK2,LIN54,CDKN1A,FEN1,MCM7,MCM8,CKS1B,POLE,LIN52,RFC5,RFC3,RFC4,RFC2,SMC1A,CCNA2,RBL2,SLC25A15…
1	93	cell cycle	REAC:R-HSA-453279	Mitotic G1 Phase And G1/S Transition R-HSA-453279	1.80116e-15	3.00885e-17	RB1,TOP2A,LIN54,CDKN1A,MCM7,CCNH,MCM8,GMNN,PPP2R2A,MCM10,CKS1B,PSMD6,PSMD7,CCND1,PPP2R1B,PSMD4,PPP2R1A,PSMD5,MYC,PSMD2,PSMD3,MYBL2,FBXO5,TK1,POLE,SKP1,LIN52,CDC25A,CCNA2,RBL2,SLC25A15,DBF4,PSMA4,RBL1,TFDP1,CCNE2,TFDP2,PSME3,POLR1B,MCM3,MCM4,MCM5,MCM6,PSMD10,PRIM2,PSMD12,PSMD11,PCNA,PSMD14,MAX,HDAC1,PRIM1,LIN9,TYMS,PSMA7,PPP2CA,PSMB6,ORC4,PSMB7,CCNB1,PSMB4,ORC6,CDC45,UBB,PSMB2,RBBP4,PSMB3,ORC3,UBC…
1	93	cell cycle	REAC:R-HSA-69206	G1/S Transition R-HSA-69206	5.51168e-15	9.52479e-17	RB1,LIN54,CDKN1A,MCM7,CCNH,MCM8,GMNN,MCM10,CKS1B,PSMD6,PSMD7,CCND1,PPP2R1B,PSMD4,PPP2R1A,PSMD5,MYC,PSMD2,PSMD3,FBXO5,TK1,POLE,SKP1,LIN52,CDC25A,CCNA2,RBL2,SLC25A15,DBF4,PSMA4,RBL1,TFDP1,CCNE2,TFDP2,PSME3,POLR1B,MCM3,MCM4,MCM5,MCM6,PSMD10,PRIM2,PSMD12,PSMD11,PCNA,PSMD14,MAX,HDAC1,PRIM1,LIN9,TYMS,PSMA7,PPP2CA,PSMB6,ORC4,PSMB7,CCNB1,PSMB4,ORC6,CDC45,UBB,PSMB2,RBBP4,PSMB3,ORC3,UBC,PSMB1,E2F1,E2F4,E2F…
1	93	cell cycle	REAC:R-HSA-453274	Mitotic G2-G2/M Phases R-HSA-453274	9.16247e-15	1.63615e-16	CCNH,CCP110,PPP2R2A,PSMD6,PSMD7,PPP2R1B,PSMD4,PPP2R1A,PSMD5,PSMD2,PSMD3,CEP250,EP300,NEK2,BTRC,GTSE1,PHLDA1,CDK5RAP2,SKP1,CEP135,CEP131,CDC25C,CDC25A,TUBA4A,CDC25B,PSME3,AKAP9,TP53,PSMD10,PSMD12,PSMD11,PSMD14,HMMR,PKMYT1,CCNB2,CCNB1,UBB,PRKAR2B,UBC,CEP72,CEP192,CEP76,CEP78,PLK4,ODF2,PLK1,TPX2,CDK7,CDK2,CDK1,TUBGCP3,TUBGCP4,FBXL7,YWHAE,LIN54,CDKN1A,HSP90AB1,FOXM1,PCM1,XPO1,CNTRL,MYBL2,RAB8A,LIN52,…
1	93	cell cycle	REAC:R-HSA-69275	G2/M Transition R-HSA-69275	3.62717e-14	6.68603e-16	CCNH,CCP110,PPP2R2A,PSMD6,PSMD7,PPP2R1B,PSMD4,PPP2R1A,PSMD5,PSMD2,PSMD3,CEP250,EP300,NEK2,BTRC,GTSE1,PHLDA1,CDK5RAP2,SKP1,CEP135,CEP131,CDC25C,CDC25A,TUBA4A,CDC25B,PSME3,AKAP9,TP53,PSMD10,PSMD12,PSMD11,PSMD14,HMMR,PKMYT1,CCNB2,CCNB1,UBB,PRKAR2B,UBC,CEP72,CEP192,CEP76,CEP78,PLK4,ODF2,PLK1,TPX2,CDK7,CDK2,CDK1,TUBGCP3,TUBGCP4,FBXL7,YWHAE,LIN54,CDKN1A,HSP90AB1,FOXM1,PCM1,XPO1,CNTRL,MYBL2,RAB8A,LIN52,…
1	93	cell cycle	REAC:R-HSA-69481	G2/M Checkpoints R-HSA-69481	5.88564e-13	1.25443e-14	H2AX,YWHAE,MDC1,MRE11,MCM7,MCM8,MCM10,BRCA1,BABAM1,PSMD6,HERC2,PSMD7,PSMD4,YWHAQ,PSMD5,EXO1,PSMD2,CHEK1,PSMD3,UIMC1,TOPBP1,GTSE1,PIAS4,RFC5,RFC3,RMI2,RFC4,RFC2,RMI1,TOP3A,CDC25C,REXO2,YWHAZ,CDC25A,RNF168,SLC25A15,DBF4,PSMA4,PSME3,POLR1B,UBE2V2,MCM3,MCM4,MCM5,DNA2,MCM6,TP53,RHNO1,PSMD10,BLM,PSMD12,PSMD11,PSMD14,ABRAXAS1,RNF8,BRCC3,PKMYT1,PSMA7,PSMB6,CCNB2,ORC4,PSMB7,BRIP1,CCNB1,PSMB4,WRN,ORC6,CDC4…
1	93	cell cycle	REAC:R-HSA-69239	Synthesis Of DNA R-HSA-69239	2.50817e-12	6.06816e-14	FEN1,MCM7,MCM8,GMNN,UBE2D1,PSMD6,CDC23,PSMD7,PSMD4,PSMD5,PSMD2,PSMD3,POLE,SKP1,RFC5,RFC3,RFC4,ANAPC7,RFC2,UBE2E1,CCNA2,SLC25A15,PSMA4,CCNE2,PSME3,POLR1B,MCM3,MCM4,ANAPC5,MCM5,DNA2,MCM6,ANAPC1,PSMD10,PRIM2,PSMD12,ANAPC15,PSMD11,PCNA,PSMD14,PRIM1,PSMA7,POLD3,PSMB6,ORC4,POLD4,PSMB7,FZR1,PSMB4,ORC6,CDC45,UBB,PSMB2,PSMB3,ORC3,POLD1,UBC,POLD2,PSMB1,SLC19A1,GINS1,CDT1,GINS2,UBE2C,GINS3,GINS4,CDC6,POLA1,…
1	93	cell cycle	REAC:R-HSA-69190	DNA Strand Elongation R-HSA-69190	4.95304e-11	1.54069e-12	PRIM2,FEN1,PCNA,MCM7,MCM8,PRIM1,POLD3,POLD4,CDC45,POLD1,POLD2,SLC19A1,GINS1,RFC5,GINS2,RFC3,RFC4,RFC2,GINS3,GINS4,POLA1,POLR1B,RPA3,MCM3,MCM4,MCM5,DNA2,MCM6
1	93	cell cycle	REAC:R-HSA-69306	DNA Replication R-HSA-69306	4.63942e-10	1.60349e-11	H2AX,FEN1,MCM7,MCM8,GMNN,UBE2D1,MCM10,PSMD6,CDC23,PSMD7,PSMD4,PSMD5,PSMD2,PSMD3,KPNA6,POLE,KPNA1,SKP1,H3-3B,RFC5,RFC3,RFC4,ANAPC7,RFC2,UBE2E1,CCNA2,SLC25A15,H2AJ,DBF4,PSMA4,CCNE2,PSME3,POLR1B,MCM3,MCM4,ANAPC5,MCM5,DNA2,MCM6,ANAPC1,KPNB1,PSMD10,PRIM2,PSMD12,ANAPC15,PSMD11,PCNA,PSMD14,PRIM1,PSMA7,POLD3,PSMB6,ORC4,POLD4,PSMB7,FZR1,PSMB4,ORC6,CDC45,UBB,PSMB2,PSMB3,ORC3,POLD1,UBC,POLD2,PSMB1,SLC19A1,G…
1	93	cell cycle	REAC:R-HSA-73886	Chromosome Maintenance R-HSA-73886	7.14809e-10	2.59407e-11	H2AX,FEN1,DSCC1,HJURP,CHTF18,PPP6C,MIS18BP1,RUVBL2,RUVBL1,PPP6R3,H3-3B,RFC5,DAXX,RFC3,RFC4,RFC2,KNL1,TERF2,CCNA2,H2AJ,DKC1,POLR1B,POT1,DNA2,ITGB3BP,PIF1,PRIM2,BLM,RTEL1,PCNA,PRIM1,CENPA,POLD3,POLD4,WRN,POLR2A,RBBP4,POLR2B,POLD1,POLR2C,POLD2,POLR2D,POLR2F,POLR2H,RBBP7,SLC19A1,POLR2K,POLR2L,CTC1,H2AZ1,CENPU,H2AZ2,ACD,STN1,CENPW,CENPX,POLA1,MIS18A,CENPH,CENPI,RPA3,CDK2,CENPK,CENPL,CENPM,CENPN,CENPO,…
1	93	cell cycle	REAC:R-HSA-8854518	AURKA Activation By TPX2 R-HSA-8854518	4.87495e-09	2.04995e-10	YWHAE,DCTN1,DCTN3,CCP110,HMMR,AURKA,PCM1,HAUS8,PPP2R1A,PRKAR2B,CNTRL,CEP250,CEP72,NEK2,CEP192,PCNT,CEP76,CDK5RAP2,CEP78,PLK4,HSP90AA1,CEP135,ODF2,CEP152,NDE1,CEP131,PLK1,HAUS3,HAUS6,HAUS5,TUBG1,TUBB4B,CKAP5,HAUS2,TUBA4A,HAUS1,NEDD1,TPX2,CENPJ,AKAP9,ALMS1,CDK1,MAPRE1,SFI1,CEP43,PAFAH1B1,SDCCAG8
1	93	cell cycle	REAC:R-HSA-69205	G1/S-Specific Transcription R-HSA-69205	5.5318e-09	2.42176e-10	LIN54,PCNA,HDAC1,LIN9,TYMS,CDC45,RBBP4,E2F1,E2F4,FBXO5,TK1,E2F6,LIN52,CDT1,RRM2,CDC6,CDC25A,DHFR,RBL2,POLA1,SLC25A15,RBL1,TFDP1,TFDP2,CDK1
1	93	cell cycle	REAC:R-HSA-5620912	Anchoring Of Basal Body To Plasma Membrane R-HSA-5620912	6.37287e-09	2.9001e-10	YWHAE,C2CD3,CCP110,PCM1,PPP2R1A,TCTN3,CNTRL,TCTN1,CEP250,NEK2,CEP97,CC2D2A,RAB8A,CDK5RAP2,IQCB1,HSP90AA1,CEP135,CEP131,HAUS3,KIF24,HAUS6,HAUS5,TUBG1,CKAP5,TUBA4A,HAUS2,HAUS1,AKAP9,MAPRE1,SFI1,PAFAH1B1,SDCCAG8,DCTN1,DCTN3,HAUS8,PRKAR2B,CEP72,CEP192,NPHP4,MARK4,PCNT,CEP76,CEP78,PLK4,ODF2,SEPTIN2,CEP152,NDE1,PLK1,RAB3IP,SCLT1,TUBB4B,NEDD1,CENPJ,ALMS1,CDK1,CEP83,CEP43
1	93	cell cycle	REAC:R-HSA-180786	Extension Of Telomeres R-HSA-180786	8.77243e-09	4.19419e-10	PIF1,PRIM2,FEN1,BLM,RTEL1,PCNA,DSCC1,PRIM1,CHTF18,POLD3,PPP6C,POLD4,WRN,RUVBL2,POLD1,PPP6R3,RUVBL1,POLD2,SLC19A1,RFC5,CTC1,RFC3,ACD,STN1,RFC4,RFC2,TERF2,CCNA2,POLA1,DKC1,POLR1B,RPA3,CDK2,POT1,DNA2,WRAP53
1	93	cell cycle	REAC:R-HSA-2565942	Regulation Of PLK1 Activity At G2/M Transition R-HSA-2565942	1.28701e-08	6.44986e-10	YWHAE,CCP110,PCM1,PPP2R1A,CNTRL,CEP250,NEK2,BTRC,RAB8A,CDK5RAP2,SKP1,HSP90AA1,CEP135,CEP131,HAUS3,HAUS6,HAUS5,TUBG1,CKAP5,HAUS2,TUBA4A,HAUS1,AKAP9,MAPRE1,PPP1R12B,SFI1,PAFAH1B1,SDCCAG8,DCTN1,DCTN3,AURKA,CCNB2,CCNB1,HAUS8,UBB,PRKAR2B,UBC,CEP72,CEP192,PCNT,CEP76,CEP78,PLK4,ODF2,CEP152,NDE1,PLK1,TUBB4B,NEDD1,CENPJ,ALMS1,CDK1,CEP43
1	93	cell cycle	REAC:R-HSA-68875	Mitotic Prophase R-HSA-68875	3.22626e-08	1.6726e-09	RB1,H2AX,NUP107,NUP188,NCAPG2,SMC4,LMNB1,PHF8,GOLGA2,PPP2R1B,PPP2R1A,ENSA,NUP62,BANF1,TMPO,H3-3B,NUP214,RAB2A,NDC1,NUP210,NUP133,VRK1,MASTL,RAB33B,NUP93,H2AJ,NUP50,NUP54,NUP98,BLZF1,NUP58,RAB1A,NUP205,POM121,SEH1L,SET,USO1,ARPP19,NUP160,PPP2CA,CCNB2,CCNB1,POM121C,NUP85,NUP42,TPR,LMNA,NUP88,NUP43,MAPK3,H2AZ1,NEK9,H2AZ2,NUP155,NCAPH2,PLK1,NUP153,PPP2R2D,CDK1,NUP35,NCAPD3,LPIN2,NUP37
1	93	cell cycle	REAC:R-HSA-380259	Loss Of Nlp From Mitotic Centrosomes R-HSA-380259	4.35848e-08	2.3349e-09	YWHAE,DCTN1,DCTN3,CCP110,PCM1,HAUS8,PPP2R1A,PRKAR2B,CNTRL,CEP250,CEP72,NEK2,CEP192,PCNT,CEP76,CDK5RAP2,CEP78,PLK4,HSP90AA1,CEP135,ODF2,CEP152,NDE1,CEP131,PLK1,HAUS3,HAUS6,HAUS5,TUBG1,TUBB4B,CKAP5,HAUS2,TUBA4A,HAUS1,NEDD1,CENPJ,AKAP9,ALMS1,CDK1,MAPRE1,SFI1,CEP43,PAFAH1B1,SDCCAG8
1	93	cell cycle	REAC:R-HSA-174417	Telomere C-strand (Lagging Strand) Synthesis R-HSA-174417	8.47296e-08	4.73432e-09	PRIM2,BLM,FEN1,PCNA,DSCC1,PRIM1,CHTF18,POLD3,POLD4,WRN,POLD1,POLD2,SLC19A1,CTC1,RFC5,ACD,RFC3,STN1,RFC4,RFC2,TERF2,POLA1,POLR1B,RPA3,POT1,DNA2
1	93	cell cycle	REAC:R-HSA-68962	Activation Of Pre-Replicative Complex R-HSA-68962	2.15599e-07	1.2916e-08	PRIM2,MCM7,MCM8,PRIM1,GMNN,MCM10,ORC4,CDC45,ORC6,ORC3,POLE,CDT1,CDC7,CDC6,POLA1,SLC25A15,DBF4,POLR1B,RPA3,CDK2,POLE3,MCM3,MCM4,MCM5,MCM6
1	93	cell cycle	REAC:R-HSA-176187	Activation Of ATR In Response To Replication Stress R-HSA-176187	2.56925e-07	1.56878e-08	MCM7,MCM8,MCM10,ORC4,CDC45,ORC6,ORC3,CHEK1,CLSPN,ATRIP,RFC5,RFC3,RFC4,RFC2,CDC7,CDC6,CDC25C,CDC25A,SLC25A15,DBF4,POLR1B,RPA3,CDK2,MCM3,MCM4,MCM5,MCM6
1	93	cell cycle	REAC:R-HSA-2995410	Nuclear Envelope (NE) Reassembly R-HSA-2995410	3.79174e-07	2.42444e-08	AHCTF1,NUP205,POM121,NUP107,SEH1L,NUP188,VPS4A,PPP2R2A,NUP160,LMNB1,PPP2CA,TUBA1C,CCNB2,TUBA1B,CCNB1,SPAST,PPP2R1A,NUP85,NUP62,LMNA,RCC1,BANF1,NUP43,LBR,TMPO,NDC1,NUP133,NUP155,VRK1,RANGAP1,TUBB4B,SIRT2,TUBA4A,NUP93,TUBB2B,CDK1,CHMP2A,NUP35,NUP54,NUP98,CHMP7,KPNB1,NUP58,RAN,NUP37
1	93	cell cycle	REAC:R-HSA-1538133	G0 And Early G1 R-HSA-1538133	3.81292e-07	2.45995e-08	TOP2A,LIN54,PCNA,HDAC1,MAX,LIN9,CDC6,CDC25A,CCNA2,RBL2,RBL1,TFDP1,RBBP4,CCNE2,TFDP2,MYC,CDK2,E2F1,CDK1,MYBL2,E2F4,LIN52
1	93	cell cycle	REAC:R-HSA-174143	APC/C-mediated Degradation Of Cell Cycle Proteins R-HSA-174143	4.57437e-07	3.02627e-08	RB1,BUB1B,UBE2D1,CDC20,PSMD6,CDC23,PSMD7,PSMD4,PTTG1,PSMD5,PSMD2,PSMD3,NEK2,FBXO5,BTRC,SKP1,ANAPC7,UBE2E1,CCNA2,PSMA4,PSME3,ANAPC5,ANAPC1,PSMD10,PSMD12,ANAPC15,PSMD11,PSMD14,AURKB,PSMA7,AURKA,PSMB6,PSMB7,CCNB1,FZR1,PSMB4,PSMB2,UBB,PSMB3,PSMB1,UBC,BUB3,UBE2C,PLK1,PSMC5,UBE2S,CDC16,CDK2,CDK1,MAD2L1
1	93	cell cycle	REAC:R-HSA-380320	Recruitment Of NuMA To Mitotic Centrosomes R-HSA-380320	4.57437e-07	3.03026e-08	YWHAE,DCTN1,DCTN3,CCP110,PCM1,HAUS8,PPP2R1A,PRKAR2B,CNTRL,CEP250,CEP72,NEK2,CEP192,PCNT,CEP76,CDK5RAP2,CEP78,PLK4,HSP90AA1,CEP135,ODF2,CEP152,NDE1,CEP131,PLK1,HAUS3,HAUS6,HAUS5,TUBG1,TUBB4B,CKAP5,HAUS2,TUBA4A,MZT1,HAUS1,NEDD1,CENPJ,AKAP9,ALMS1,CDK1,TUBGCP3,TUBGCP4,MAPRE1,SFI1,CEP43,PAFAH1B1,SDCCAG8
1	93	cell cycle	REAC:R-HSA-69002	DNA Replication Pre-Initiation R-HSA-69002	7.00662e-07	4.88364e-08	H2AX,MCM7,MCM8,GMNN,UBE2D1,MCM10,PSMD6,CDC23,PSMD7,PSMD4,PSMD5,PSMD2,PSMD3,KPNA6,POLE,KPNA1,H3-3B,ANAPC7,UBE2E1,SLC25A15,H2AJ,DBF4,PSMA4,PSME3,POLR1B,MCM3,MCM4,ANAPC5,MCM5,MCM6,ANAPC1,KPNB1,PSMD10,PRIM2,PSMD12,ANAPC15,PSMD11,PSMD14,PRIM1,PSMA7,PSMB6,ORC4,PSMB7,FZR1,PSMB4,ORC6,CDC45,UBB,PSMB2,PSMB3,ORC3,UBC,PSMB1,H2AZ1,CDT1,H2AZ2,UBE2C,CDC7,CDC6,POLA1,PSMC5,UBE2S,RPA3,CDC16,CDK2,POLE3
1	93	cell cycle	REAC:R-HSA-380287	Centrosome Maturation R-HSA-380287	7.32094e-07	5.18707e-08	YWHAE,DCTN1,DCTN3,CCP110,PCM1,HAUS8,PPP2R1A,PRKAR2B,CNTRL,CEP250,CEP72,NEK2,CEP192,PCNT,CEP76,CDK5RAP2,CEP78,PLK4,HSP90AA1,CEP135,ODF2,CEP152,NDE1,CEP131,PLK1,HAUS3,HAUS6,HAUS5,TUBG1,TUBB4B,CKAP5,HAUS2,TUBA4A,MZT1,HAUS1,NEDD1,CENPJ,AKAP9,ALMS1,CDK1,TUBGCP3,TUBGCP4,MAPRE1,SFI1,CEP43,PAFAH1B1,SDCCAG8
1	93	cell cycle	REAC:R-HSA-1362277	Transcription Of E2F Targets Under Negative Control By DREAM Complex R-HSA-1362277	9.31524e-07	6.76106e-08	TOP2A,LIN54,PCNA,HDAC1,MAX,CDC6,LIN9,CDC25A,RBL2,RBL1,TFDP1,RBBP4,TFDP2,MYC,E2F1,E2F4,LIN52
1	93	cell cycle	REAC:R-HSA-69052	Switching Of Origins To A Post-Replicative State R-HSA-69052	1.74627e-06	1.33368e-07	MCM7,MCM8,GMNN,UBE2D1,PSMD6,CDC23,PSMD7,PSMD4,PSMD5,PSMD2,PSMD3,SKP1,ANAPC7,UBE2E1,CCNA2,SLC25A15,PSMA4,CCNE2,PSME3,MCM3,MCM4,ANAPC5,MCM5,MCM6,ANAPC1,PSMD10,PSMD12,ANAPC15,PSMD11,PSMD14,PSMA7,PSMB6,ORC4,PSMB7,FZR1,PSMB4,ORC6,PSMB2,UBB,PSMB3,ORC3,PSMB1,UBC,CDT1,UBE2C,CDC6,PSMC5,UBE2S,CDC16,CDK2
1	93	cell cycle	REAC:R-HSA-174411	Polymerase Switching On C-strand Of Telomere R-HSA-174411	2.40516e-06	1.93965e-07	CTC1,RFC5,PRIM2,ACD,RFC3,STN1,PCNA,RFC4,RFC2,DSCC1,PRIM1,CHTF18,TERF2,POLD3,POLD4,POLA1,POLD1,POLD2,POT1,SLC19A1
1	93	cell cycle	REAC:R-HSA-69656	Cyclin A:Cdk2-associated Events At S Phase Entry R-HSA-69656	2.86621e-06	2.36099e-07	RB1,PSMD10,LIN54,CDKN1A,PSMD12,PSMD11,PSMD14,CCNH,MAX,LIN9,PSMA7,CKS1B,PSMB6,PSMB7,PSMD6,FZR1,PSMB4,PSMD7,CCND1,PSMD4,PSMB2,RBBP4,UBB,PSMD5,PSMB3,MYC,PSMD2,PSMD3,PSMB1,UBC,E2F1,E2F4,LIN52,SKP1,CDC25A,CDC25B,CCNA2,RBL2,CDK7,PSMC5,PSMA4,TFDP1,CCNE2,TFDP2,CDK4,PSME3,CDK2
1	93	cell cycle	REAC:R-HSA-157579	Telomere Maintenance R-HSA-157579	3.92612e-06	3.34715e-07	H2AX,FEN1,DSCC1,CHTF18,PPP6C,RUVBL2,PPP6R3,RUVBL1,H3-3B,RFC5,DAXX,RFC3,RFC4,RFC2,TERF2,CCNA2,H2AJ,DKC1,POLR1B,POT1,DNA2,PIF1,PRIM2,BLM,RTEL1,PCNA,PRIM1,POLD3,POLD4,WRN,POLR2A,POLR2B,POLD1,POLR2C,POLD2,POLR2D,POLR2F,POLR2H,POLR2K,SLC19A1,POLR2L,CTC1,H2AZ1,H2AZ2,ACD,STN1,POLA1,RPA3,CDK2,WRAP53
1	93	cell cycle	REAC:R-HSA-176408	Regulation Of APC/C Activators Between G1/S And Early Anaphase R-HSA-176408	4.01501e-06	3.44606e-07	PSMD10,PSMD12,ANAPC15,PSMD11,PSMD14,BUB1B,UBE2D1,PSMA7,CDC20,PSMB6,PSMB7,PSMD6,CCNB1,FZR1,PSMB4,CDC23,PSMD7,PSMD4,PSMB2,UBB,PSMD5,PSMB3,PSMD2,PSMD3,PSMB1,UBC,FBXO5,BUB3,BTRC,SKP1,ANAPC7,UBE2C,PLK1,UBE2E1,CCNA2,PSMC5,PSMA4,UBE2S,PSME3,CDC16,CDK2,CDK1,ANAPC5,ANAPC1,MAD2L1
1	93	cell cycle	REAC:R-HSA-69202	Cyclin E Associated Events During G1/S Transition R-HSA-69202	9.5228e-06	8.88648e-07	RB1,PSMD10,LIN54,CDKN1A,PSMD12,PSMD11,PSMD14,CCNH,MAX,LIN9,PSMA7,CKS1B,PSMB6,PSMB7,PSMD6,PSMB4,PSMD7,CCND1,PSMD4,PSMB2,RBBP4,UBB,PSMD5,PSMB3,MYC,PSMD2,PSMD3,PSMB1,UBC,E2F1,E2F4,LIN52,SKP1,CDC25A,CCNA2,RBL2,CDK7,PSMC5,PSMA4,TFDP1,CCNE2,TFDP2,CDK4,PSME3,CDK2
1	93	cell cycle	REAC:R-HSA-176814	Activation Of APC/C And APC/C:Cdc20 Mediated Degradation Of Mitotic Proteins R-HSA-176814	1.64388e-05	1.59086e-06	PSMD10,PSMD12,ANAPC15,PSMD11,PSMD14,BUB1B,UBE2D1,PSMA7,CDC20,PSMB6,PSMB7,PSMD6,CCNB1,PSMB4,CDC23,PSMD7,PSMD4,PTTG1,PSMB2,UBB,PSMD5,PSMB3,PSMD2,PSMD3,PSMB1,UBC,NEK2,BUB3,ANAPC7,UBE2C,PLK1,UBE2E1,CCNA2,PSMC5,PSMA4,UBE2S,PSME3,CDC16,CDK1,ANAPC5,ANAPC1,MAD2L1
1	93	cell cycle	REAC:R-HSA-69273	Cyclin A/B1/B2 Associated Events During G2/M Transition R-HSA-69273	1.65924e-05	1.62483e-06	CCNH,PLK1,PPP2R2A,FOXM1,PKMYT1,CDC25C,CDC25A,CDC25B,PPP2CA,CCNA2,CCNB2,CCNB1,CDK7,XPO1,PPP2R1B,PPP2R1A,CDK2,CDK1,LCMT1
1	93	cell cycle	REAC:R-HSA-156711	Polo-like Kinase Mediated Events R-HSA-156711	1.96296e-05	1.95618e-06	LIN54,PLK1,LIN9,CDC25C,FOXM1,PKMYT1,CDC25A,CCNB2,CCNB1,CENPF,RBBP4,EP300,MYBL2,LIN52
1	93	cell cycle	REAC:R-HSA-1362300	Transcription Of E2F Targets Under Negative Control By P107 (RBL1) And P130 (RBL2) In Complex With HDAC1 R-HSA-1362300	1.96296e-05	1.95618e-06	LIN54,HDAC1,LIN9,CCNA2,RBL2,RBL1,TFDP1,RBBP4,TFDP2,CDK1,E2F1,MYBL2,E2F4,LIN52
1	93	cell cycle	REAC:R-HSA-176409	APC/C:Cdc20 Mediated Degradation Of Mitotic Proteins R-HSA-176409	3.02346e-05	3.06526e-06	PSMD10,PSMD12,ANAPC15,PSMD11,PSMD14,BUB1B,UBE2D1,PSMA7,CDC20,PSMB6,PSMB7,PSMD6,CCNB1,PSMB4,CDC23,PSMD7,PSMD4,PTTG1,PSMB2,UBB,PSMD5,PSMB3,PSMD2,PSMD3,PSMB1,UBC,NEK2,BUB3,ANAPC7,UBE2C,UBE2E1,CCNA2,PSMC5,PSMA4,UBE2S,PSME3,CDC16,CDK1,ANAPC5,ANAPC1,MAD2L1
1	93	cell cycle	REAC:R-HSA-113510	E2F Mediated Regulation Of DNA Replication R-HSA-113510	3.84134e-05	3.9983e-06	RB1,PRIM2,MCM8,PRIM1,PPP2CA,ORC4,POLA1,SLC25A15,CCNB1,ORC6,TFDP1,PPP2R1B,TFDP2,PPP2R1A,ORC3,CDK1,E2F1
1	93	cell cycle	REAC:R-HSA-5357801	Programmed Cell Death R-HSA-5357801	4.20183e-05	4.40514e-06	AVEN,YWHAE,HMGB2,HMGB1,BBC3,LMNB1,MED12,PSMD6,CASP7,PSMD7,PPP3CC,PSMD4,YWHAQ,PSMD5,PSMD2,C1QBP,CASP3,PSMD3,CASP4,FLOT1,FLOT2,APPL1,KPNA1,DFFA,HSP90AA1,PDCD6IP,RIPK3,APAF1,DAPK1,PRKCD,REXO2,YWHAZ,GNL3,ARHGAP10,PSMA4,TFDP1,TFDP2,PSME3,IL1B,PELI1,TP53,TLR4,CHMP7,KPNB1,BIRC2,PLEC,PSMD10,PSMD12,PSMD11,PSMD14,MAGED1,SATB1,PSMA7,ADD1,PSMB6,PSMB7,PSMB4,FZR1,MAPK8,PSMB2,UBB,PSMB3,LMNA,PSMB1,UBC,TP53BP2,E2…
1	93	cell cycle	REAC:R-HSA-68867	Assembly Of Pre-Replicative Complex R-HSA-68867	6.69526e-05	7.36633e-06	H2AX,MCM7,MCM8,GMNN,UBE2D1,PSMD6,CDC23,PSMD7,PSMD4,PSMD5,PSMD2,PSMD3,KPNA6,KPNA1,H3-3B,ANAPC7,UBE2E1,SLC25A15,H2AJ,PSMA4,PSME3,MCM3,MCM4,ANAPC5,MCM5,MCM6,ANAPC1,KPNB1,PSMD10,PSMD12,ANAPC15,PSMD11,PSMD14,PSMA7,PSMB6,ORC4,PSMB7,FZR1,PSMB4,ORC6,UBB,PSMB2,PSMB3,ORC3,UBC,PSMB1,H2AZ1,CDT1,H2AZ2,UBE2C,CDC6,PSMC5,UBE2S,CDC16
1	93	cell cycle	REAC:R-HSA-174178	APC/C:Cdh1 Mediated Degradation Of Cdc20 And APC/C:Cdh1 Targets In Late Mitosis/Early G1 R-HSA-174178	9.81721e-05	1.10274e-05	RB1,PSMD10,PSMD12,ANAPC15,PSMD11,PSMD14,UBE2D1,AURKB,PSMA7,AURKA,CDC20,PSMB6,PSMB7,PSMD6,FZR1,PSMB4,CDC23,PSMD7,PSMD4,PTTG1,PSMB2,UBB,PSMD5,PSMB3,PSMD2,PSMD3,PSMB1,UBC,ANAPC7,UBE2C,PLK1,UBE2E1,PSMC5,PSMA4,UBE2S,PSME3,CDC16,ANAPC5,ANAPC1
1	93	cell cycle	REAC:R-HSA-179419	APC:Cdc20 Mediated Degradation Of Cell Cycle Proteins Before Cycle Checkpoint Satisfied R-HSA-179419	9.81721e-05	1.10274e-05	PSMD10,PSMD12,ANAPC15,PSMD11,PSMD14,BUB1B,UBE2D1,PSMA7,CDC20,PSMB6,PSMB7,PSMD6,PSMB4,CDC23,PSMD7,PSMD4,PSMB2,UBB,PSMD5,PSMB3,PSMD2,PSMD3,PSMB1,UBC,NEK2,BUB3,ANAPC7,UBE2C,UBE2E1,CCNA2,PSMC5,PSMA4,UBE2S,PSME3,CDC16,CDK1,ANAPC5,ANAPC1,MAD2L1
1	93	cell cycle	REAC:R-HSA-69231	Cyclin D Associated Events In G1 R-HSA-69231	0.000113223	1.29137e-05	RB1,CDKN1A,CCNH,PPP2R2A,CKS1B,PPP2CA,CCND1,PPP2R1B,UBB,PPP2R1A,UBC,ABL1,E2F1,E2F3,E2F4,SKP1,CDKN2D,LYN,CDKN2C,CDKN2A,RBL2,CDK7,RBL1,TFDP1,CCNE2,TFDP2,CDK4,CDK2
1	93	cell cycle	REAC:R-HSA-68949	Orc1 Removal From Chromatin R-HSA-68949	0.000141557	1.64715e-05	PSMD10,PSMD12,PSMD11,MCM7,PSMD14,MCM8,PSMA7,PSMB6,ORC4,PSMB7,PSMD6,PSMB4,PSMD7,ORC6,PSMD4,PSMB2,UBB,PSMD5,PSMB3,PSMD2,ORC3,PSMD3,PSMB1,UBC,SKP1,CDT1,CDC6,CCNA2,SLC25A15,PSMC5,PSMA4,PSME3,CDK2,MCM3,MCM4,MCM5,MCM6
1	93	cell cycle	REAC:R-HSA-69166	Removal Of Flap Intermediate R-HSA-69166	0.000150914	1.77341e-05	POLD3,PRIM2,POLA1,POLD4,FEN1,PCNA,PRIM1,POLD1,POLR1B,RPA3,POLD2,DNA2
1	93	cell cycle	REAC:R-HSA-109581	Apoptosis R-HSA-109581	0.000162043	1.91352e-05	AVEN,YWHAE,HMGB2,HMGB1,BBC3,LMNB1,MED12,PSMD6,CASP7,PSMD7,PPP3CC,PSMD4,YWHAQ,PSMD5,PSMD2,C1QBP,CASP3,PSMD3,KPNA1,APPL1,DFFA,APAF1,DAPK1,PRKCD,REXO2,YWHAZ,ARHGAP10,PSMA4,TFDP1,TFDP2,PSME3,TP53,TLR4,KPNB1,BIRC2,PLEC,PSMD10,PSMD12,PSMD11,PSMD14,MAGED1,SATB1,ADD1,PSMA7,PSMB6,PSMB7,FZR1,MAPK8,PSMB4,UBB,PSMB2,PSMB3,UBC,LMNA,PSMB1,TP53BP2,E2F1,PMAIP1,CLSPN,BAK1,BID,MAPK3,GSDMD,GSN,CDKN2A,STAT3,CFLAR,H1-…
1	93	cell cycle	REAC:R-HSA-174184	Cdc20:Phospho-APC/C Mediated Degradation Of Cyclin A R-HSA-174184	0.000172543	2.05739e-05	PSMD10,PSMD12,ANAPC15,PSMD11,PSMD14,BUB1B,UBE2D1,PSMA7,CDC20,PSMB6,PSMB7,PSMD6,PSMB4,CDC23,PSMD7,PSMD4,PSMB2,UBB,PSMD5,PSMB3,PSMD2,PSMD3,PSMB1,UBC,BUB3,ANAPC7,UBE2C,UBE2E1,CCNA2,PSMC5,PSMA4,UBE2S,PSME3,CDC16,CDK1,ANAPC5,ANAPC1,MAD2L1
1	93	cell cycle	REAC:R-HSA-9759194	Nuclear Events Mediated By NFE2L2 R-HSA-9759194	0.000248088	3.04393e-05	PSMD10,PSMD12,NOTCH1,PSMD11,SRXN1,PSMD14,SLC7A11,PSMA7,PSMB6,PSMB7,PSMD6,BRIP1,PSMB4,PSMD7,PSMD4,PSMB2,UBB,PSMD5,PSMB3,MYC,PSMD2,PRDX1,PSMD3,PSMB1,UBC,EP300,HMOX1,BTRC,SKP1,NQO1,CDKN2A,IDH1,TXNRD1,TALDO1,PSMC5,PSMA4,PSME3,TKT,SQSTM1,NFE2L2
1	93	cell cycle	REAC:R-HSA-8852276	Role Of GTSE1 In G2/M Progression After G2 Checkpoint R-HSA-8852276	0.00035724	4.48608e-05	PSMD10,CDKN1A,PSMD12,HSP90AB1,PSMD11,PSMD14,PSMA7,PSMB6,CCNB2,PSMB7,PSMD6,CCNB1,PSMB4,PSMD7,PSMD4,PSMB2,UBB,PSMD5,PSMB3,PSMD2,PSMD3,PSMB1,UBC,GTSE1,HSP90AA1,PLK1,PSMC5,PSMA4,PSME3,CDK1,MAPRE1,TP53
1	93	cell cycle	REAC:R-HSA-69017	CDK-mediated Phosphorylation And Removal Of Cdc6 R-HSA-69017	0.000438356	5.63096e-05	PSMD10,PSMD12,ANAPC15,PSMD11,PSMD14,UBE2D1,PSMA7,PSMB6,PSMB7,PSMD6,FZR1,PSMB4,CDC23,PSMD7,PSMD4,PSMB2,UBB,PSMD5,PSMB3,PSMD2,PSMD3,PSMB1,UBC,ANAPC7,UBE2C,UBE2E1,CDC6,CCNA2,PSMC5,PSMA4,CCNE2,UBE2S,PSME3,CDC16,CDK2,ANAPC5,ANAPC1
1	93	cell cycle	REAC:R-HSA-69183	Processive Synthesis On Lagging Strand R-HSA-69183	0.000497122	6.50039e-05	POLD3,PRIM2,POLA1,POLD4,FEN1,PCNA,PRIM1,POLD1,POLR1B,RPA3,POLD2,DNA2
1	93	cell cycle	REAC:R-HSA-450531	Regulation Of mRNA Stability By Proteins That Bind AU-rich Elements R-HSA-450531	0.000526588	6.94635e-05	PSMD10,PSMD12,PSMD11,SET,ANP32A,PSMD14,ELAVL1,PSMA7,PSMB6,PSMB7,PSMD6,EXOSC5,PSMB4,PSMD7,XPO1,EXOSC4,PSMD4,PSMB2,UBB,PSMD5,PSMB3,KHSRP,PSMD2,EXOSC9,PSMD3,EXOSC8,PSMB1,UBC,ENPP2,EXOSC3,EXOSC2,NUP214,HSPA8,DIS3,PRKCD,MAPK14,YWHAZ,PSMC5,PSMA4,PSME3,HNRNPD,DCP1A,DCP2
1	93	cell cycle	REAC:R-HSA-174437	Removal Of Flap Intermediate From C-strand R-HSA-174437	0.000539533	7.17927e-05	ACD,FEN1,PCNA,TERF2,POLD3,POLD4,WRN,POLD1,POLR1B,RPA3,POLD2,POT1,DNA2
1	93	cell cycle	REAC:R-HSA-2995383	Initiation Of Nuclear Envelope (NE) Reformation R-HSA-2995383	0.000540991	7.38565e-05	PPP2R2A,VRK1,SIRT2,LMNB1,PPP2CA,CCNB2,CCNB1,PPP2R1A,LMNA,CDK1,BANF1,LBR,KPNB1,TMPO
1	93	cell cycle	REAC:R-HSA-174414	Processive Synthesis On C-strand Of Telomere R-HSA-174414	0.000540991	7.38565e-05	ACD,BLM,FEN1,PCNA,TERF2,POLD3,POLD4,WRN,POLD1,POLR1B,RPA3,POLD2,POT1,DNA2
1	93	cell cycle	REAC:R-HSA-174084	Autodegradation Of Cdh1 By Cdh1:APC/C R-HSA-174084	0.000627266	8.59962e-05	PSMD10,PSMD12,ANAPC15,PSMD11,PSMD14,UBE2D1,PSMA7,PSMB6,PSMB7,PSMD6,FZR1,PSMB4,CDC23,PSMD7,PSMD4,PSMB2,UBB,PSMD5,PSMB3,PSMD2,PSMD3,PSMB1,UBC,ANAPC7,UBE2C,UBE2E1,PSMC5,PSMA4,UBE2S,PSME3,CDC16,ANAPC5,ANAPC1
1	93	cell cycle	REAC:R-HSA-195253	Degradation Of Beta-Catenin By Destruction Complex R-HSA-195253	0.000754646	0.000104679	AMER1,PSMD10,PSMD12,PSMD11,PSMD14,HDAC1,TCF7,PSMA7,PPP2CA,PSMB6,PSMB7,PSMD6,PSMB4,PSMD7,PPP2R1B,PSMD4,PSMB2,UBB,PPP2R1A,PPP2R5E,PSMD5,PSMB3,MYC,PSMD2,PSMD3,PSMB1,UBC,BTRC,SKP1,TLE4,TLE3,ZRANB1,CSNK1A1,PPP2R5B,PPP2R5A,PPP2R5D,PPP2R5C,TLE5,PSMC5,PSMA4,PSME3
1	93	cell cycle	REAC:R-HSA-2465910	MASTL Facilitates Mitotic Progression R-HSA-2465910	0.000775968	0.000109512	PPP2CA,CCNB1,PPP2R1B,PPP2R1A,ENSA,PPP2R2D,CDK1,MASTL,ARPP19
1	93	cell cycle	REAC:R-HSA-179409	APC-Cdc20 Mediated Degradation Of Nek2A R-HSA-179409	0.000918498	0.00013333	ANAPC15,ANAPC7,UBE2C,UBE2E1,BUB1B,UBE2D1,CDC20,CDC23,UBB,UBE2S,UBC,CDC16,NEK2,ANAPC5,BUB3,ANAPC1,MAD2L1
1	93	cell cycle	REAC:R-HSA-174154	APC/C:Cdc20 Mediated Degradation Of Securin R-HSA-174154	0.0010503	0.000153068	PSMD10,PSMD12,ANAPC15,PSMD11,PSMD14,UBE2D1,PSMA7,CDC20,PSMB6,PSMB7,PSMD6,PSMB4,CDC23,PSMD7,PSMD4,PTTG1,PSMB2,UBB,PSMD5,PSMB3,PSMD2,PSMD3,PSMB1,UBC,ANAPC7,UBE2C,UBE2E1,PSMC5,PSMA4,UBE2S,PSME3,CDC16,ANAPC5,ANAPC1
1	93	cell cycle	REAC:R-HSA-9675126	Diseases Of Mitotic Cell Cycle R-HSA-9675126	0.00128689	0.000196444	RB1,CDKN1A,DAXX,ANAPC15,ANAPC7,UBE2C,UBE2E1,UBE2D1,FZR1,CDC23,TFDP1,CCND1,CCNE2,TFDP2,CDK4,UBE2S,CDC16,CDK2,E2F1,E2F3,ANAPC5,ANAPC1
1	93	cell cycle	REAC:R-HSA-9687139	Aberrant Regulation Of Mitotic Cell Cycle Due To RB1 Defects R-HSA-9687139	0.00153413	0.000236836	RB1,CDKN1A,ANAPC15,ANAPC7,UBE2C,UBE2E1,UBE2D1,FZR1,CDC23,TFDP1,CCND1,CCNE2,TFDP2,CDK4,UBE2S,CDC16,CDK2,E2F1,E2F3,ANAPC5,ANAPC1
1	93	cell cycle	REAC:R-HSA-9020702	Interleukin-1 Signaling R-HSA-9020702	0.00171787	0.000269159	IL1RAP,HMGB1,PSMD6,PSMD7,PSMD4,PSMD5,PSMD2,PSMD3,BTRC,MAP3K7,SKP1,MAP2K4,MAP2K1,CHUK,RIPK2,IRAK4,PSMA4,PSME3,IL1B,PELI1,SQSTM1,TP53,PSMD10,LRRC14,USP14,PSMD12,NLRX1,PSMD11,PSMD14,NLRC5,NOD1,AGER,PSMA7,PSMB6,PSMB7,PSMB4,IRAK1,UBB,PSMB2,IRAK2,PSMB3,UBC,PSMB1,TIFA,MAP2K6,NFKB2,PSMC5,TOLLIP,UBE2N,TAB3,TAB2
1	93	cell cycle	REAC:R-HSA-187577	SCF(Skp2)-mediated Degradation Of P27/P21 R-HSA-187577	0.00218504	0.000351166	PSMD10,CDKN1A,PSMD12,PSMD11,PSMD14,PSMA7,CKS1B,PSMB6,PSMB7,PSMD6,PSMB4,PSMD7,CCND1,PSMD4,PSMB2,UBB,PSMD5,PSMB3,PSMD2,PSMD3,PSMB1,UBC,SKP1,CCNA2,PSMC5,PSMA4,CCNE2,CDK4,PSME3,CDK2
1	93	cell cycle	REAC:R-HSA-141430	Inactivation Of APC/C Via Direct Inhibition Of APC/C Complex R-HSA-141430	0.00243387	0.000395363	ANAPC15,ANAPC7,UBE2C,UBE2E1,BUB1B,UBE2D1,CDC20,CDC23,UBE2S,CDC16,ANAPC5,BUB3,ANAPC1,MAD2L1
1	93	cell cycle	REAC:R-HSA-113501	Inhibition Of Replication Initiation Of Damaged DNA By RB1/E2F1 R-HSA-113501	0.00293897	0.000492649	RB1,PPP2CA,PRIM2,POLA1,TFDP1,PPP2R1B,TFDP2,PPP2R1A,PRIM1,E2F1
1	93	cell cycle	REAC:R-HSA-174048	APC/C:Cdc20 Mediated Degradation Of Cyclin B R-HSA-174048	0.00392866	0.000681179	ANAPC15,ANAPC7,UBE2C,UBE2E1,UBE2D1,CDC20,CCNB1,CDC23,UBB,UBE2S,CDC16,UBC,CDK1,ANAPC5,ANAPC1
1	93	cell cycle	REAC:R-HSA-176412	Phosphorylation Of APC/C R-HSA-176412	0.00517563	0.000921239	ANAPC15,ANAPC7,UBE2C,PLK1,UBE2E1,UBE2D1,CCNB1,CDC23,UBE2S,CDC16,CDK1,ANAPC5,ANAPC1
1	93	cell cycle	REAC:R-HSA-174113	SCF-beta-TrCP Mediated Degradation Of Emi1 R-HSA-174113	0.0053389	0.000953376	PSMD10,PSMD12,PSMD11,PSMD14,PSMA7,CDC20,PSMB6,PSMB7,PSMD6,FZR1,PSMB4,PSMD7,PSMD4,PSMB2,UBB,PSMD5,PSMB3,PSMD2,PSMD3,PSMB1,UBC,FBXO5,BTRC,SKP1,PSMC5,PSMA4,PSME3
1	93	cell cycle	REAC:R-HSA-1234174	Cellular Response To Hypoxia R-HSA-1234174	0.0062862	0.00114064	PSMD10,PSMD12,PSMD11,PSMD14,CITED2,EPAS1,UBE2D3,CUL2,UBE2D1,MIA3,LIMD1,HIF1A,PSMA7,PSMB6,PSMB7,PSMD6,PSMB4,PSMD7,PSMD4,PSMB2,UBB,PSMD5,PSMB3,PSMD2,PSMD3,PSMB1,UBC,EP300,ELOB,VHL,VEGFA,PSMC5,PSMA4,PSME3
1	93	cell cycle	REAC:R-HSA-5678895	Defective CFTR Causes Cystic Fibrosis R-HSA-5678895	0.00680056	0.00125274	PSMD10,PSMD12,PSMD11,PSMD14,SEL1L,DERL1,DERL2,RNF5,PSMA7,PSMB6,ERLEC1,PSMB7,PSMD6,PSMB4,PSMD7,PSMD4,OS9,PSMB2,UBB,PSMD5,PSMB3,PSMD2,PSMD3,PSMB1,UBC,ERLIN1,PSMC5,PSMA4,PSME3
1	93	cell cycle	REAC:R-HSA-162658	Golgi Cisternae Pericentriolar Stack Reorganization R-HSA-162658	0.00680056	0.00127315	RAB2A,GOLGA2,RAB1A,CCNB2,CCNB1,PLK1,USO1,CDK1,BLZF1,MAPK3
1	93	cell cycle	REAC:R-HSA-5362768	Hh Mutants Are Degraded By ERAD R-HSA-5362768	0.00714722	0.00135863	PSMD10,PSMD12,PSMD11,PSMD14,SEL1L,DERL2,PSMA7,PSMB6,ERLEC1,PSMB7,PSMD6,PSMB4,PSMD7,PSMD4,OS9,PSMB2,UBB,PSMD5,PSMB3,PSMD2,PSMD3,PSMB1,UBC,SYVN1,PSMC5,PSMA4,PSME3
1	93	cell cycle	REAC:R-HSA-109606	Intrinsic Pathway For Apoptosis R-HSA-109606	0.00714722	0.00135863	AVEN,YWHAE,BBC3,CASP7,MAPK8,PPP3CC,YWHAQ,C1QBP,CASP3,E2F1,TP53BP2,PMAIP1,BAK1,BID,MAPK3,GSDMD,APAF1,CDKN2A,STAT3,REXO2,YWHAZ,TFDP1,TFDP2,BCL2,BAX,CYCS,TP53
1	93	cell cycle	REAC:R-HSA-1234176	Oxygen-dependent Proline Hydroxylation Of Hypoxia-inducible Factor Alpha R-HSA-1234176	0.00968528	0.0019192	PSMD10,PSMD12,PSMD11,PSMD14,EPAS1,UBE2D3,CUL2,UBE2D1,LIMD1,HIF1A,PSMA7,PSMB6,PSMB7,PSMD6,PSMB4,PSMD7,PSMD4,PSMB2,UBB,PSMD5,PSMB3,PSMD2,PSMD3,PSMB1,UBC,ELOB,VHL,PSMC5,PSMA4,PSME3
1	93	cell cycle	WIPA:WP2446	Retinoblastoma gene in cancer WP2446	1.87116e-22	3.08263e-25	TOP2A,RB1,CDKN1A,MCM7,SUV39H1,FAF1,HMGB2,HMGB1,SMC3,SMC2,CCND1,SIN3A,MYC,STMN1,CHEK1,POLE,RFC5,RFC3,RFC4,PRMT2,SMC1A,CDC25A,CDC25B,SAP30,MSH6,CCNA2,TFDP1,CCNE2,TFDP2,MCM3,MCM4,MCM6,TP53,DNMT1,PCNA,PRKDC,HDAC1,PRIM1,TTK,TYMS,POLD3,NPAT,CCNB2,CCNB1,CDC45,RBBP4,ORC1,HLTF,E2F1,ABL1,E2F3,RBBP7,PLK4,BARD1,CDT1,RRM1,RRM2,RPA1,RPA2,CDC7,SMARCA2,FANCG,MAPK13,DHFR,POLA1,ANLN,RABIF,CDK4,KIF4A,RPA3,CDK2,CDK1
1	93	cell cycle	WIPA:WP179	Cell cycle WP179	4.10192e-14	3.37885e-16	RB1,YWHAE,CDKN1A,MCM7,CCNH,SMC3,CDC20,CDC23,CCND1,PTTG1,YWHAQ,MYC,CHEK1,EP300,SKP1,ANAPC7,CDC25C,SMC1A,YWHAZ,CDC25A,CDC25B,RBL2,CCNA2,RBL1,DBF4,TFDP1,CCNE2,ESPL1,TFDP2,MCM3,MCM4,ANAPC5,MCM5,MCM6,TP53,ANAPC1,MCM2,ANAPC13,HDAC2,PCNA,PRKDC,HDAC1,TTK,PKMYT1,CCNB2,ORC4,CCNB1,FZR1,ORC6,CDC45,ORC1,ORC3,RAD21,ORC2,ABL1,E2F1,E2F3,BUB3,E2F4,BUB1,CDKN2D,TGFB2,TGFB1,CDKN2C,TGFB3,GADD45A,CDKN2A,PLK1,CDC7,CDC6…
1	93	cell cycle	WIPA:WP45	G1 to S cell cycle control WP45	2.03309e-08	3.01446e-10	RB1,PRIM2,CDKN1A,PCNA,MCM7,ATF6B,CCNH,PRIM1,ORC4,CCNB1,ORC6,CDC45,CCND1,ORC1,MYC,CREB3L1,ORC3,ORC2,E2F1,E2F3,POLE,CDKN2D,CDKN2C,CDKN2A,GADD45A,RPA1,RPA2,CDC25A,CREB3,CDK7,TFDP1,CCNE2,TFDP2,CDK4,RPA3,CDK2,MCM3,CDK1,MCM4,MCM5,MCM6,TP53,MCM2
1	93	cell cycle	WIPA:WP4240	Regulation of sister chromatid separation at the metaphase-anaphase transition WP4240	0.00816885	0.000497937	CDC20,CENPE,PTTG1,ESPL1,RAD21,BUB1B,BUB3,SMC1A,SMC3,BUB1,MAD2L1
2	57	DNA repair	GOBP:0006310	DNA Recombination (GO:0006310)	1.4973e-06	1.65881e-08	BLM,RTEL1,MRE11,HMGB3,MRPL36,BRCA1,HMGB1,EXO1,RAD21,RBBP8,NBN,TOPBP1,BARD1,GEN1,RMI2,XRCC6,RMI1,XRCC5,XRCC2,TOP3A,RPA1,TSN,SUPV3L1,RAD50,RAD51D,RAD51,RAD51C,MSH2,ERCC1,RHNO1
2	57	DNA repair	GOBP:0035825	Homologous Recombination (GO:0035825)	0.00663841	0.000340673	RAD50,MRE11,RBBP8,MRPL36,NUCKS1,BRCA1,NBN,TOPBP1
2	57	DNA repair	KEGG:hsa03460	Fanconi anemia pathway	5.25816e-09	6.67703e-11	BLM,FAAP24,BRCA1,BRCA2,BRIP1,SLX4,EME1,EME2,REV3L,USP1,PMS2,POLK,ATRIP,FANCI,RMI2,CENPX,FANCM,RMI1,FANCL,TOP3A,REV1,FANCA,RPA1,RPA2,FANCC,FANCB,FANCE,MLH1,PALB2,FANCG,FANCF,RAD51C,RAD51,FANCD2,ERCC1,RPA3,UBE2T,TELO2,ATR
2	57	DNA repair	KEGG:hsa03430	Mismatch repair	5.5426e-07	1.23169e-08	RFC5,RFC3,PCNA,RFC4,LIG1,RFC1,RFC2,RPA1,RPA2,MLH1,MLH3,MSH6,POLD3,POLD4,MSH2,EXO1,POLD1,RPA3,POLD2,PMS2
2	57	DNA repair	KEGG:hsa03440	Homologous recombination	1.43865e-06	4.11042e-08	BLM,MRE11,ABRAXAS1,BRCA1,BRCC3,BRCA2,BABAM1,POLD3,POLD4,BRIP1,EME1,POLD1,POLD2,UIMC1,RBBP8,RAD54L,NBN,TOPBP1,BARD1,XRCC2,TOP3A,RPA1,RPA2,PALB2,RAD50,RAD51D,RAD51,RAD51C,RPA3
2	57	DNA repair	KEGG:hsa03420	Nucleotide excision repair	4.60735e-06	1.75518e-07	PCNA,CCNH,XPC,POLD3,POLD4,POLD1,POLD2,POLE,RFC5,RFC3,RFC4,LIG1,RFC1,RFC2,RPA1,RPA2,GTF2H1,RAD23A,GTF2H2,GTF2H3,RAD23B,GTF2H5,DDB2,CUL4A,DDB1,CDK7,ERCC3,ERCC1,RPA3,POLE3,ERCC5
2	57	DNA repair	REAC:R-HSA-73894	DNA Repair R-HSA-73894	1.5515e-23	1.16184e-25	DCLRE1B,MDC1,DCLRE1A,DCLRE1C,MRE11,CCNH,MPG,YY1,ALKBH2,HERC2,PPP4R2,EME1,EME2,CHEK1,RUVBL1,PCLAF,EP300,KPNA2,NFRKB,RNF111,HMGN1,GEN1,PIAS4,PIAS3,TIPIN,REV1,MSH6,NEIL3,MSH2,FANCD2,TIMELESS,UBE2V2,PPIE,DNA2,TP53,RHNO1,FTO,INO80C,RTEL1,BLM,PAXIP1,PRKDC,COPS7A,XPC,BRCC3,RAD51AP1,BRIP1,UBB,UBC,ABL1,TP53BP1,CLSPN,ATRIP,SLC19A1,BARD1,FANCI,ACD,XRCC6,FANCM,UBE2B,XRCC5,FANCL,XRCC2,FANCA,FANCC,FANCB,FANCE,…
2	57	DNA repair	REAC:R-HSA-5693532	DNA Double-Strand Break Repair R-HSA-5693532	1.00204e-12	2.1934e-14	H2AX,MDC1,FEN1,DCLRE1C,MRE11,UBXN1,BRCA1,BRCA2,BABAM1,HERC2,EME1,PPP4R2,EME2,EXO1,CHEK1,SUMO2,UIMC1,POLK,TOPBP1,KPNA2,POLE,GEN1,PIAS4,RFC5,TIPIN,RFC3,RMI2,RFC4,PARP1,PARP2,RFC2,RMI1,TOP3A,SPIDR,CCNA2,RNF168,RAD51D,RAD51C,POLR1B,CNKSR3,TIMELESS,UBE2V2,DNA2,TP53,RHNO1,BLM,RTEL1,PAXIP1,PCNA,PRKDC,ABRAXAS1,RNF8,BRCC3,RAD51AP1,POLD3,POLD4,BRIP1,MAPK8,WRN,SLX4,UBB,POLD1,UBC,NSD2,POLD2,ABL1,RBBP8,LRIG3,…
2	57	DNA repair	REAC:R-HSA-5693538	Homology Directed Repair R-HSA-5693538	2.50817e-12	6.06816e-14	H2AX,MDC1,FEN1,MRE11,BRCA1,BRCA2,BABAM1,HERC2,EME1,PPP4R2,EME2,EXO1,CHEK1,SUMO2,UIMC1,POLK,TOPBP1,POLE,GEN1,PIAS4,RFC5,TIPIN,RFC3,RMI2,RFC4,PARP1,PARP2,RFC2,RMI1,TOP3A,SPIDR,CCNA2,RNF168,RAD51D,RAD51C,POLR1B,TIMELESS,UBE2V2,DNA2,RHNO1,BLM,RTEL1,PCNA,ABRAXAS1,RNF8,BRCC3,RAD51AP1,POLD3,POLD4,BRIP1,WRN,SLX4,UBB,POLD1,UBC,NSD2,POLD2,ABL1,RBBP8,LRIG3,CLSPN,TP53BP1,ATRIP,SLC19A1,BARD1,XRCC2,PALB2,RAD50…
2	57	DNA repair	REAC:R-HSA-5693567	HDR Thru Homologous Recombination (HRR) Or Single Strand Annealing (SSA) R-HSA-5693567	2.34171e-11	7.01434e-13	H2AX,MDC1,MRE11,BRCA1,BRCA2,BABAM1,HERC2,EME1,PPP4R2,EME2,EXO1,CHEK1,SUMO2,UIMC1,POLK,TOPBP1,POLE,GEN1,PIAS4,RFC5,TIPIN,RFC3,RMI2,RFC4,RFC2,RMI1,TOP3A,SPIDR,CCNA2,RNF168,RAD51D,RAD51C,POLR1B,TIMELESS,UBE2V2,DNA2,RHNO1,BLM,RTEL1,PCNA,ABRAXAS1,RNF8,BRCC3,RAD51AP1,POLD3,POLD4,BRIP1,WRN,SLX4,UBB,POLD1,UBC,NSD2,POLD2,ABL1,RBBP8,CLSPN,TP53BP1,ATRIP,SLC19A1,BARD1,XRCC2,PALB2,RAD50,RAD51,ERCC1,RPA3,CDK2,…
2	57	DNA repair	REAC:R-HSA-5685942	HDR Thru Homologous Recombination (HRR) R-HSA-5685942	1.26611e-10	4.08423e-12	BLM,RTEL1,MRE11,PCNA,BRCA1,BRCA2,POLD3,RAD51AP1,POLD4,BRIP1,WRN,SLX4,EME1,UBB,EME2,EXO1,POLD1,CHEK1,POLD2,UBC,RBBP8,POLK,TOPBP1,POLE,ATRIP,SLC19A1,GEN1,RFC5,BARD1,RFC3,RMI2,RFC4,RFC2,RMI1,XRCC2,TOP3A,SPIDR,PALB2,RAD51D,RAD50,RAD51C,RAD51,POLR1B,RPA3,POLE3,DNA2,RHNO1
2	57	DNA repair	REAC:R-HSA-5696398	Nucleotide Excision Repair R-HSA-5696398	4.70704e-10	1.65397e-11	CCNH,PRPF19,YY1,RUVBL1,SUMO2,EP300,POLK,NFRKB,POLE,RNF111,HMGN1,RFC5,PIAS3,RFC3,RFC4,PARP1,PARP2,RFC2,ACTR5,ACTL6A,USP45,RAD23A,RAD23B,DDB2,DDB1,POLR1B,UBE2V2,PPIE,INO80C,PCNA,COPS7A,XPC,POLD3,POLD4,UBB,POLR2A,POLR2B,POLD1,POLR2C,UBC,POLD2,POLR2D,POLR2F,LRIG3,POLR2H,SLC19A1,POLR2K,POLR2L,MCRS1,GTF2H1,GTF2H2,GTF2H3,GTF2H5,CUL4A,COPS3,XAB2,CDK7,ERCC3,UVSSA,ERCC1,RPA3,POLE3,UBE2N,ERCC5,COPS8
2	57	DNA repair	REAC:R-HSA-5696399	Global Genome Nucleotide Excision Repair (GG-NER) R-HSA-5696399	9.721e-09	4.70371e-10	CCNH,YY1,RUVBL1,SUMO2,POLK,NFRKB,POLE,RNF111,RFC5,PIAS3,RFC3,RFC4,PARP1,PARP2,RFC2,ACTR5,ACTL6A,USP45,RAD23A,RAD23B,DDB2,DDB1,POLR1B,UBE2V2,INO80C,PCNA,COPS7A,XPC,POLD3,POLD4,UBB,POLD1,POLD2,UBC,LRIG3,SLC19A1,MCRS1,GTF2H1,GTF2H2,GTF2H3,GTF2H5,CUL4A,COPS3,CDK7,ERCC3,ERCC1,RPA3,POLE3,UBE2N,ERCC5,COPS8
2	57	DNA repair	REAC:R-HSA-6782135	Dual Incision In TC-NER R-HSA-6782135	5.51285e-08	2.98507e-09	PCNA,CCNH,PRPF19,POLD3,POLD4,POLR2A,UBB,POLR2B,POLD1,POLR2C,POLD2,POLR2D,UBC,EP300,POLR2F,POLK,POLR2H,POLE,POLR2K,SLC19A1,HMGN1,POLR2L,RFC5,RFC3,RFC4,RFC2,GTF2H1,GTF2H2,GTF2H3,GTF2H5,DDB1,CUL4A,XAB2,CDK7,ERCC3,POLR1B,ERCC1,RPA3,UVSSA,POLE3,PPIE,ERCC5
2	57	DNA repair	REAC:R-HSA-9675135	Diseases Of DNA Repair R-HSA-9675135	1.02078e-07	5.76244e-09	BLM,MRE11,OGG1,BRCA1,BRCA2,RAD51AP1,BRIP1,WRN,EXO1,RBBP8,PMS2,TOPBP1,ATRIP,RFC5,BARD1,RFC3,RMI2,RFC4,RFC2,RMI1,XRCC2,TOP3A,MLH1,PALB2,MSH6,NEIL3,RAD51D,RAD50,RAD51C,RAD51,MSH2,POLR1B,RPA3,DNA2,RHNO1
2	57	DNA repair	REAC:R-HSA-6782210	Gap-filling DNA Repair Synthesis And Ligation In TC-NER R-HSA-6782210	1.17489e-07	6.7001e-09	PCNA,CCNH,PRPF19,POLD3,POLD4,POLR2A,UBB,POLR2B,POLD1,POLR2C,POLD2,POLR2D,UBC,EP300,POLR2F,LRIG3,POLK,POLR2H,POLE,POLR2K,SLC19A1,HMGN1,POLR2L,RFC5,RFC3,RFC4,RFC2,GTF2H1,GTF2H2,GTF2H3,GTF2H5,DDB1,CUL4A,XAB2,CDK7,ERCC3,POLR1B,RPA3,UVSSA,POLE3,PPIE
2	57	DNA repair	REAC:R-HSA-5693537	Resolution Of D-Loop Structures R-HSA-5693537	2.40136e-07	1.45244e-08	BLM,RTEL1,MRE11,BRCA1,BRCA2,RAD51AP1,BRIP1,WRN,SLX4,EME1,EME2,EXO1,RBBP8,BARD1,GEN1,RMI2,RMI1,XRCC2,TOP3A,PALB2,SPIDR,RAD50,RAD51D,RAD51,RAD51C,DNA2
2	57	DNA repair	REAC:R-HSA-6781827	Transcription-Coupled Nucleotide Excision Repair (TC-NER) R-HSA-6781827	3.30434e-07	2.0557e-08	PCNA,CCNH,COPS7A,PRPF19,POLD3,POLD4,POLR2A,UBB,POLR2B,POLD1,POLR2C,POLD2,POLR2D,UBC,EP300,POLR2F,LRIG3,POLK,POLR2H,POLE,POLR2K,SLC19A1,HMGN1,POLR2L,RFC5,RFC3,RFC4,RFC2,GTF2H1,GTF2H2,GTF2H3,GTF2H5,DDB1,CUL4A,COPS3,XAB2,CDK7,ERCC3,POLR1B,ERCC1,RPA3,UVSSA,POLE3,PPIE,ERCC5,COPS8
2	57	DNA repair	REAC:R-HSA-5693568	Resolution Of D-loop Structures Thru Holliday Junction Intermediates R-HSA-5693568	5.75938e-07	3.84844e-08	BLM,MRE11,BRCA1,BRCA2,RAD51AP1,BRIP1,WRN,SLX4,EME1,EME2,EXO1,RBBP8,BARD1,GEN1,RMI2,RMI1,XRCC2,TOP3A,PALB2,SPIDR,RAD50,RAD51D,RAD51,RAD51C,DNA2
2	57	DNA repair	REAC:R-HSA-5693579	Homologous DNA Pairing And Strand Exchange R-HSA-5693579	5.86954e-07	3.95585e-08	BLM,MRE11,BRCA1,BRCA2,RAD51AP1,BRIP1,WRN,EXO1,CHEK1,RBBP8,TOPBP1,ATRIP,BARD1,RFC5,RFC3,RMI2,RFC4,RFC2,RMI1,XRCC2,TOP3A,PALB2,RAD50,RAD51D,RAD51,RAD51C,POLR1B,RPA3,DNA2,RHNO1
2	57	DNA repair	REAC:R-HSA-9701190	Defective Homologous Recombination Repair (HRR) Due To BRCA2 Loss Of Function R-HSA-9701190	5.99638e-07	4.11042e-08	BLM,MRE11,BRCA1,BRCA2,RAD51AP1,BRIP1,WRN,EXO1,RBBP8,TOPBP1,ATRIP,BARD1,RFC5,RFC3,RMI2,RFC4,RFC2,RMI1,XRCC2,TOP3A,PALB2,RAD50,RAD51D,RAD51,RAD51C,POLR1B,RPA3,DNA2,RHNO1
2	57	DNA repair	REAC:R-HSA-5696400	Dual Incision In GG-NER R-HSA-5696400	5.99638e-07	4.11042e-08	PCNA,POLD3,POLD4,UBB,POLD1,POLD2,UBC,POLK,POLE,SLC19A1,RFC5,RFC3,RFC4,PARP1,PARP2,RFC2,GTF2H1,GTF2H2,GTF2H3,GTF2H5,DDB2,CUL4A,DDB1,ERCC3,ERCC1,POLR1B,RPA3,POLE3,ERCC5
2	57	DNA repair	REAC:R-HSA-9709603	Impaired BRCA2 Binding To PALB2 R-HSA-9709603	7.49474e-07	5.35338e-08	BARD1,BLM,RMI2,MRE11,RMI1,XRCC2,TOP3A,BRCA1,BRCA2,PALB2,RAD51AP1,BRIP1,RAD50,RAD51D,WRN,RAD51,RAD51C,EXO1,RBBP8,DNA2
2	57	DNA repair	REAC:R-HSA-69473	G2/M DNA Damage Checkpoint R-HSA-69473	1.00989e-06	7.38805e-08	H2AX,YWHAE,MDC1,BLM,MRE11,ABRAXAS1,RNF8,BRCA1,BRCC3,BABAM1,BRIP1,CCNB1,WRN,HERC2,YWHAQ,EXO1,CHEK1,UIMC1,NSD2,RBBP8,TOPBP1,TP53BP1,ATRIP,PIAS4,RFC5,BARD1,RFC3,RMI2,RFC4,RFC2,RMI1,TOP3A,CDC25C,REXO2,YWHAZ,RNF168,RAD50,POLR1B,RPA3,UBE2V2,CDK1,UBE2N,DNA2,TP53,RHNO1
2	57	DNA repair	REAC:R-HSA-5693616	Presynaptic Phase Of Homologous DNA Pairing And Strand Exchange R-HSA-5693616	1.35773e-06	1.00891e-07	BLM,MRE11,BRCA1,BRCA2,BRIP1,WRN,EXO1,CHEK1,RBBP8,TOPBP1,ATRIP,BARD1,RFC5,RFC3,RMI2,RFC4,RFC2,RMI1,XRCC2,TOP3A,RAD50,RAD51D,RAD51,RAD51C,POLR1B,RPA3,DNA2,RHNO1
2	57	DNA repair	REAC:R-HSA-5693607	Processing Of DNA Double-Strand Break Ends R-HSA-5693607	1.39882e-06	1.04751e-07	H2AX,MDC1,BLM,MRE11,ABRAXAS1,RNF8,BRCA1,BRCC3,BABAM1,BRIP1,WRN,HERC2,PPP4R2,UBB,EXO1,CHEK1,SUMO2,UIMC1,NSD2,UBC,RBBP8,TOPBP1,CLSPN,TP53BP1,ATRIP,PIAS4,RFC5,BARD1,RFC3,RMI2,TIPIN,RFC4,RFC2,RMI1,TOP3A,CCNA2,RNF168,RAD50,POLR1B,RPA3,CDK2,TIMELESS,UBE2V2,UBE2N,DNA2,RHNO1
2	57	DNA repair	REAC:R-HSA-9701192	Defective HDR Thru Homologous Recombination (HRR) Due To BRCA1 Loss-Of-Function R-HSA-9701192	2.40516e-06	1.93965e-07	BARD1,BLM,RMI2,MRE11,RMI1,XRCC2,TOP3A,BRCA1,BRCA2,PALB2,RAD51AP1,BRIP1,WRN,RAD50,RAD51D,RAD51,RAD51C,EXO1,RBBP8,DNA2
2	57	DNA repair	REAC:R-HSA-5693554	Resolution Of D-loop Structures Thru Synthesis-Dependent Strand Annealing (SDSA) R-HSA-5693554	2.78335e-06	2.26067e-07	BARD1,BLM,RTEL1,RMI2,MRE11,RMI1,XRCC2,TOP3A,BRCA1,BRCA2,PALB2,RAD51AP1,BRIP1,WRN,RAD50,RAD51D,RAD51,RAD51C,EXO1,RBBP8,DNA2
2	57	DNA repair	REAC:R-HSA-69186	Lagging Strand Synthesis R-HSA-69186	3.86727e-06	3.2747e-07	RFC5,PRIM2,FEN1,RFC3,PCNA,RFC4,RFC2,PRIM1,POLD3,POLA1,POLD4,POLD1,POLR1B,RPA3,POLD2,DNA2,SLC19A1
2	57	DNA repair	REAC:R-HSA-73893	DNA Damage Bypass R-HSA-73893	4.10874e-06	3.57385e-07	PCNA,RCHY1,POLD3,POLD4,UBB,POLD1,POLD2,UBC,PCLAF,REV3L,USP1,UFD1,POLK,POLE,SLC19A1,RFC5,RFC3,RFC4,UBE2B,RFC2,REV1,CUL4A,DDB1,MAD2L2,NPLOC4,POLR1B,RPA3,POLE3,SPRTN,DTL,RAD18
2	57	DNA repair	REAC:R-HSA-6783310	Fanconi Anemia Pathway R-HSA-6783310	6.60192e-06	5.89457e-07	DCLRE1B,DCLRE1A,FAAP24,FAAP20,SLX4,EME1,UBB,EME2,UBC,USP1,ATRIP,FANCI,CENPX,FANCM,FANCL,FANCA,FANCC,FANCB,FANCE,FANCG,FANCF,FANCD2,ERCC1,POLR1B,RPA3,UBE2T
2	57	DNA repair	REAC:R-HSA-110314	Recognition Of DNA Damage By PCNA-containing Replication Complex R-HSA-110314	7.52509e-06	6.76218e-07	RFC5,RFC3,PCNA,RFC4,UBE2B,RFC2,POLD3,CUL4A,DDB1,POLD4,UBB,POLD1,POLR1B,RPA3,POLD2,UBC,POLE3,USP1,POLE,DTL,SLC19A1,RAD18
2	57	DNA repair	REAC:R-HSA-69109	Leading Strand Synthesis R-HSA-69109	1.1496e-05	1.07941e-06	RFC5,PRIM2,RFC3,PCNA,RFC4,RFC2,PRIM1,POLD3,POLA1,POLD4,POLD1,POLD2,SLC19A1
2	57	DNA repair	REAC:R-HSA-5685938	HDR Thru Single Strand Annealing (SSA) R-HSA-5685938	1.47438e-05	1.40134e-06	BLM,MRE11,BRCA1,BRIP1,WRN,EXO1,ABL1,RBBP8,TOPBP1,ATRIP,BARD1,RFC5,RFC3,RMI2,RFC4,RFC2,RMI1,TOP3A,RAD50,RAD51,ERCC1,POLR1B,RPA3,DNA2,RHNO1
2	57	DNA repair	REAC:R-HSA-9709570	Impaired BRCA2 Binding To RAD51 R-HSA-9709570	1.58571e-05	1.51629e-06	BARD1,RFC5,BLM,RFC3,RMI2,MRE11,RFC4,RFC2,RMI1,TOP3A,BRCA1,BRCA2,BRIP1,WRN,RAD50,RAD51,EXO1,POLR1B,RPA3,RBBP8,TOPBP1,DNA2,ATRIP,RHNO1
2	57	DNA repair	REAC:R-HSA-110373	Resolution Of AP Sites Via Multiple-Nucleotide Patch Replacement Pathway R-HSA-110373	1.65924e-05	1.62483e-06	RFC5,FEN1,RFC3,PARG,PCNA,RFC4,PARP1,PARP2,RFC2,POLD3,POLD4,POLD1,APEX1,POLR1B,RPA3,POLD2,POLE3,POLE,SLC19A1
2	57	DNA repair	REAC:R-HSA-5696395	Formation Of Incision Complex In GG-NER R-HSA-5696395	2.32666e-05	2.33202e-06	CCNH,XPC,UBB,SUMO2,UBC,RNF111,PIAS3,PARP1,PARP2,USP45,GTF2H1,RAD23A,GTF2H2,GTF2H3,RAD23B,GTF2H5,DDB2,CUL4A,DDB1,CDK7,ERCC3,ERCC1,POLR1B,RPA3,UBE2N,UBE2V2,ERCC5
2	57	DNA repair	REAC:R-HSA-73933	Resolution Of Abasic Sites (AP Sites) R-HSA-73933	2.93898e-05	2.96268e-06	FEN1,PARG,PCNA,MPG,OGG1,UNG,POLD3,POLD4,POLD1,TDG,POLD2,LRIG3,POLE,SLC19A1,RFC5,MBD4,RFC3,RFC4,PARP1,PARP2,RFC2,APEX1,POLR1B,RPA3,POLE3
2	57	DNA repair	REAC:R-HSA-110313	Translesion Synthesis By Y Family DNA Polymerases Bypasses Lesions On DNA Template R-HSA-110313	5.54311e-05	5.97098e-06	PCNA,RCHY1,POLD3,POLD4,UBB,POLD1,POLD2,UBC,PCLAF,REV3L,UFD1,POLK,POLE,SLC19A1,RFC5,RFC3,RFC4,RFC2,REV1,MAD2L2,NPLOC4,POLR1B,RPA3,POLE3,SPRTN
2	57	DNA repair	REAC:R-HSA-5655862	Translesion Synthesis By POLK R-HSA-5655862	7.31564e-05	8.09103e-06	RFC5,RFC3,PCNA,RFC4,RFC2,REV1,MAD2L2,UBB,POLR1B,RPA3,UBC,REV3L,POLK,SLC19A1
2	57	DNA repair	REAC:R-HSA-5651801	PCNA-Dependent Long Patch Base Excision Repair R-HSA-5651801	9.63914e-05	1.07163e-05	RFC5,FEN1,RFC3,PCNA,RFC4,RFC2,POLD3,POLD4,APEX1,POLD1,POLR1B,RPA3,POLD2,POLE3,POLE,SLC19A1
2	57	DNA repair	REAC:R-HSA-5696397	Gap-filling DNA Repair Synthesis And Ligation In GG-NER R-HSA-5696397	9.84901e-05	1.11199e-05	RFC5,RFC3,PCNA,RFC4,RFC2,POLD3,POLD4,UBB,POLD1,POLR1B,RPA3,POLD2,UBC,POLE3,LRIG3,POLK,POLE,SLC19A1
2	57	DNA repair	REAC:R-HSA-5358565	Mismatch Repair (MMR) Directed By MSH2:MSH6 (MutSalpha) R-HSA-5358565	0.000150914	1.77341e-05	MSH6,POLD3,POLD4,PCNA,MSH2,EXO1,POLD1,POLR1B,RPA3,POLD2,PMS2,MLH1
2	57	DNA repair	REAC:R-HSA-110312	Translesion Synthesis By REV1 R-HSA-110312	0.000192625	2.30795e-05	RFC5,RFC3,PCNA,RFC4,RFC2,REV1,MAD2L2,UBB,POLR1B,RPA3,UBC,REV3L,SLC19A1
2	57	DNA repair	REAC:R-HSA-5358508	Mismatch Repair R-HSA-5358508	0.000497122	6.50039e-05	MSH6,POLD3,POLD4,PCNA,MSH2,EXO1,POLD1,POLR1B,RPA3,POLD2,PMS2,MLH1
2	57	DNA repair	REAC:R-HSA-5656121	Translesion Synthesis By POLI R-HSA-5656121	0.000539533	7.17927e-05	RFC5,RFC3,PCNA,RFC4,RFC2,REV1,MAD2L2,UBB,POLR1B,RPA3,UBC,REV3L,SLC19A1
2	57	DNA repair	REAC:R-HSA-110320	Translesion Synthesis By POLH R-HSA-110320	0.000540991	7.38565e-05	RFC5,RFC3,PCNA,RFC4,RFC2,RCHY1,NPLOC4,UBB,POLR1B,RPA3,UBC,SPRTN,UFD1,SLC19A1
2	57	DNA repair	REAC:R-HSA-6781823	Formation Of TC-NER Pre-Incision Complex R-HSA-6781823	0.00106919	0.000156437	CCNH,COPS7A,PRPF19,POLR2A,UBB,POLR2B,POLR2C,POLR2D,UBC,EP300,POLR2F,POLR2H,POLR2K,HMGN1,POLR2L,GTF2H1,GTF2H2,GTF2H3,GTF2H5,DDB1,CUL4A,COPS3,XAB2,CDK7,ERCC3,UVSSA,PPIE,COPS8
2	57	DNA repair	REAC:R-HSA-5358606	Mismatch Repair (MMR) Directed By MSH2:MSH3 (MutSbeta) R-HSA-5358606	0.00119567	0.000180452	POLD3,POLD4,PCNA,MSH2,EXO1,POLD1,POLR1B,RPA3,POLD2,PMS2,MLH1
2	57	DNA repair	REAC:R-HSA-5656169	Termination Of Translesion DNA Synthesis R-HSA-5656169	0.00214286	0.00034192	RFC5,RFC3,PCNA,RFC4,RFC2,REV1,POLD3,POLD4,UBB,POLD1,POLR1B,RPA3,POLD2,UBC,POLE3,PCLAF,POLK,POLE,SLC19A1
2	57	DNA repair	REAC:R-HSA-5696394	DNA Damage Recognition In GG-NER R-HSA-5696394	0.00680056	0.00125633	INO80C,PARP1,PARP2,ACTR5,MCRS1,ACTL6A,COPS7A,XPC,RAD23A,RAD23B,DDB2,YY1,CUL4A,DDB1,COPS3,UBB,RUVBL1,UBC,COPS8,NFRKB
2	57	DNA repair	REAC:R-HSA-5685939	HDR Thru MMEJ (alt-NHEJ) R-HSA-5685939	0.00700285	0.00131909	FEN1,RAD50,MRE11,PARP1,PARP2,RBBP8,LRIG3,POLK,BRCA2
2	57	DNA repair	REAC:R-HSA-73884	Base Excision Repair R-HSA-73884	0.00949312	0.00187019	H2AX,FEN1,PARG,PCNA,MPG,OGG1,UNG,POLD3,POLD4,POLD1,TDG,POLD2,LRIG3,POLE,SLC19A1,RFC5,H2AZ1,H2AZ2,MBD4,RFC3,ACD,RFC4,PARP1,PARP2,RFC2,TERF2,H2AJ,NEIL3,POLR1B,APEX1,RPA3,POLE3,POT1
2	57	DNA repair	WIPA:WP4946	DNA Repair Pathways Full Network WP4946	3.7193e-18	1.83821e-20	FEN1,MRE11,DCLRE1C,MPG,CCNH,OGG1,HMGB1,BRCA1,BRCA2,POLB,EXO1,CHEK1,REV3L,NBN,POLK,POLE,RFC5,RFC3,RFC4,LIG1,PARP1,RFC1,RFC2,PARP2,REV1,RAD23A,TERF2,RAD23B,DDB2,MSH6,DDB1,NEIL3,RAD51C,MSH2,FANCD2,PCNA,PRKDC,FAAP24,XPC,UNG,POLD3,POLD4,BRIP1,WRN,POLD1,TDG,POLD2,USP1,PMS2,FANCI,MBD4,XRCC6,FANCM,CENPX,XRCC5,FANCL,MGMT,POLM,FANCA,RPA1,RPA2,APEX2,FANCC,GTF2H1,FANCB,GTF2H2,FANCE,MLH1,GTF2H3,PALB2,FANCG,GT…
2	57	DNA repair	WIPA:WP531	DNA Mismatch Repair WP531	3.88363e-08	7.03787e-10	RFC5,RFC3,PCNA,RFC4,RFC1,LIG1,RFC2,RPA1,RPA2,MLH1,POLD3,MSH6,POLD4,MSH2,EXO1,POLD1,RPA3,POLD2,POLE3,PMS2,POLE
2	57	DNA repair	WIPA:WP4753	Nucleotide Excision Repair WP4753	8.18512e-07	1.61815e-08	PCNA,CCNH,XPC,POLD3,POLD4,POLD1,POLD2,POLE,RFC5,RFC3,RFC4,RFC1,LIG1,RFC2,RPA1,RPA2,GTF2H1,RAD23A,GTF2H2,GTF2H3,RAD23B,GTF2H5,DDB2,CUL4A,DDB1,CDK7,ERCC3,ERCC1,RPA3,POLE3,ERCC5
2	57	DNA repair	WIPA:WP186	Homologous recombination WP186	0.00816885	0.000492649	POLD3,POLD4,RAD50,MRE11,RAD51,POLD1,POLD2,RPA1,NBN,BRCA2
3	50	nuclear transport	GOBP:0051169	Nuclear Transport (GO:0051169)	2.55837e-10	8.4533e-13	AHCTF1,NUP205,POM121,NUP107,SEH1L,ANP32A,NUP188,RGS14,NUP160,GLE1,XPO1,NUP42,NUP85,RSRC1,NUP62,TPR,NUP43,NUP88,RAE1,NDC1,NUP214,NUP133,NUP155,NUP210,NUP153,RANGAP1,NUP93,NUP50,NUP35,NUP54,NUP98,NUP58,NUP37
3	50	nuclear transport	GOBP:0006913	Nucleocytoplasmic Transport (GO:0006913)	3.08941e-10	1.08084e-12	AHCTF1,NUP205,POM121,NUP107,SEH1L,NUP188,ANP32A,RGS14,NUP160,GLE1,XPO1,ATXN1,RSRC1,NUP42,NUP85,NUP62,TPR,NUP43,NUP88,HNRNPA1,RAE1,HTATIP2,NDC1,NUP214,NUP133,NUP210,NUP155,RITA1,NUP153,RANGAP1,NUP93,LSG1,NEMF,NUP50,NUP35,NUP54,NUP98,NUP58,NUP37
3	50	nuclear transport	GOBP:0006999	Nuclear Pore Organization (GO:0006999)	2.50338e-06	3.06536e-08	NDC1,NUP205,NUP107,SEH1L,NUP133,NUP153,TMEM170A,RTN4,FXR1,NUP93,TPR,NUP35,NUP54,NUP98
3	50	nuclear transport	GOBP:0051292	Nuclear Pore Complex Assembly (GO:0051292)	0.000160613	4.30799e-06	FXR1,NDC1,NUP93,NUP205,NUP107,TPR,NUP153,NUP98,TMEM170A,RTN4
3	50	nuclear transport	KEGG:old_240	RNA transport	1.14669e-09	1.09209e-11	CYFIP1,EIF4A1,POP5,NUP107,POP7,NUP188,POP1,FMR1,POP4,RPP30,EIF4A3,CASC3,GLE1,PNN,MAGOH,NUP214,NUP210,EIF1AX,THOC1,THOC3,THOC2,RPP25L,THOC7,THOC6,EEF1A1,NUP93,CLNS1A,EEF1A2,GEMIN4,GEMIN5,GEMIN6,NUP98,EIF1B,KPNB1,NUP205,POM121,SEH1L,RBM8A,NUP160,FXR1,FXR2,POM121C,NUP85,TPR,EIF4EBP1,NUP88,EIF2B5,EIF2B3,NUP155,FUS,ALYREF,RPP40,PYM1,UPF3B,NUP153,EIF2S2,MAGOHB,EIF1,RNPS1,EIF4G3,NXT1,NXT2,XPO1,SUMO3,NUP…
3	50	nuclear transport	KEGG:hsa05014	Amyotrophic lateral sclerosis	0.00389577	0.000241416	NUP107,NUP188,NDUFA10,GLE1,PSMD6,PSMD7,PSMD4,KIF5C,PSMD2,PSMD3,NUP214,GABARAPL2,DAXX,GABARAPL1,NUP210,ANXA11,SDHC,SDHD,SDHA,TUBA4A,NUP93,DDIT3,UQCRC1,ULK2,SRSF3,NUP98,TP53,SQSTM1,SRSF7,PFN2,NUP205,POM121,PSMD12,SEH1L,PSMD11,NDUFB10,PSMD14,NDUFB11,PIK3R4,KLC1,COX7A1,NUP160,KLC2,POM121C,NUP85,TPR,NUP88,CYC1,NDUFV3,NDUFV1,MAP2K6,NUP155,FUS,ALYREF,NUP153,BCL2,CYCS,MCU,ATG2B,COX7B,NXT1,COX4I1,WDR41,NX…
3	50	nuclear transport	REAC:R-HSA-4615885	SUMOylation Of DNA Replication Proteins R-HSA-4615885	6.48445e-14	1.23264e-15	TOP2A,TOP2B,NUP205,POM121,NUP107,PCNA,SEH1L,NUP188,CDCA8,AURKB,NUP160,AURKA,POM121C,NUP42,NUP85,NUP62,SUMO2,TPR,NUP43,NUP88,NDC1,NUP214,PIAS4,PIAS3,NUP133,NUP155,NUP210,NUP153,RANGAP1,NUP93,INCENP,NUP50,BIRC5,NUP35,NUP54,NUP98,TOP1,NUP58,NUP37
3	50	nuclear transport	REAC:R-HSA-162587	HIV Life Cycle R-HSA-162587	2.99367e-13	6.03563e-15	FEN1,NUP107,CCNT1,NUP188,CCNH,GTF2B,PSIP1,XPO1,NUP62,RCC1,BANF1,ELOB,NELFB,KPNA1,NELFE,NUP214,NDC1,SUPT16H,PDCD6IP,TBP,NUP210,NCBP1,NUP133,VPS37C,VPS37B,RANGAP1,GTF2F2,NUP93,NUP50,NUP54,NUP98,CHMP7,VPS28,NUP58,NUP205,POM121,SEH1L,CTDP1,RNMT,VPS4A,NEDD4L,GTF2E1,NUP160,POM121C,UBB,POLR2A,NUP85,NUP42,POLR2B,POLR2C,TPR,UBC,MVB12B,POLR2D,POLR2F,NUP88,NUP43,POLR2H,TAF9B,POLR2K,POLR2L,RANBP1,XRCC6,RNGTT…
3	50	nuclear transport	REAC:R-HSA-162599	Late Phase Of HIV Life Cycle R-HSA-162599	4.18988e-13	8.68868e-15	NUP107,CCNT1,NUP188,CCNH,GTF2B,XPO1,NUP62,RCC1,ELOB,NELFB,NELFE,NUP214,NDC1,SUPT16H,PDCD6IP,TBP,NUP210,NCBP1,NUP133,VPS37C,VPS37B,RANGAP1,GTF2F2,NUP93,NUP50,NUP54,NUP98,CHMP7,VPS28,NUP58,NUP205,POM121,SEH1L,CTDP1,RNMT,VPS4A,NEDD4L,GTF2E1,NUP160,POM121C,UBB,POLR2A,NUP85,NUP42,POLR2B,POLR2C,TPR,UBC,MVB12B,POLR2D,POLR2F,NUP88,NUP43,POLR2H,TAF9B,POLR2K,POLR2L,RANBP1,RNGTT,TAF15,NUP155,TAF12,VTA1,TAF1…
3	50	nuclear transport	REAC:R-HSA-162906	HIV Infection R-HSA-162906	3.61217e-12	9.11677e-14	NUP107,CCNT1,NUP188,CCNH,GTF2B,PSMD6,PSMD7,PSMD4,PSMD5,PSMD2,PSMD3,RCC1,BANF1,BTRC,B2M,SKP1,KPNA1,NUP214,SUPT16H,NUP210,AP1B1,HLA-A,GTF2F2,NUP93,PSME3,NUP98,VPS28,KPNB1,PSMD10,NUP205,POM121,PSMD12,SEH1L,PSMD11,PSMD14,NEDD4L,GTF2E1,NUP160,POM121C,UBB,NUP85,TPR,UBC,NUP88,XRCC6,NUP155,XRCC5,VTA1,NUP153,CDK7,CHMP2A,NMT2,FEN1,PSIP1,AP2A1,AP2A2,XPO1,NUP62,ELOB,NELFB,NELFE,NDC1,PDCD6IP,TBP,NCBP1,NUP133,…
3	50	nuclear transport	REAC:R-HSA-168325	Viral Messenger RNA Synthesis R-HSA-168325	9.98074e-12	2.64467e-13	NUP205,POM121,NUP107,SEH1L,NUP188,NUP160,BLOC1S6,POLR2A,POM121C,NUP42,NUP85,POLR2B,POLR2C,NUP62,POLR2D,TPR,POLR2F,NUP43,NUP88,POLR2H,POLR2K,POLR2L,NDC1,NUP214,PBRM1,NUP133,NUP155,NUP210,NUP153,GTF2F2,GNL3,NUP93,NUP50,NUP35,NUP54,NUP98,NUP58,NUP37
3	50	nuclear transport	REAC:R-HSA-168333	NEP/NS2 Interacts With Cellular Export Machinery R-HSA-168333	1.0876e-11	3.13249e-13	NUP205,POM121,NUP107,SEH1L,NUP188,NUP160,BLOC1S6,XPO1,POM121C,NUP42,NUP85,NUP62,TPR,NUP43,NUP88,NDC1,NUP214,PBRM1,NUP133,NUP155,NUP210,NUP153,GNL3,NUP93,NUP50,NUP35,NUP54,NUP98,NUP58,RAN,NUP37
3	50	nuclear transport	REAC:R-HSA-165054	Rev-mediated Nuclear Export Of HIV RNA R-HSA-165054	1.0876e-11	3.13249e-13	NUP205,POM121,NUP107,SEH1L,NUP188,NUP160,XPO1,POM121C,NUP42,NUP85,NUP62,TPR,RCC1,NUP43,NUP88,NDC1,NUP214,RANBP1,NUP133,NUP155,NUP210,NUP153,RANGAP1,NUP93,NUP50,NUP35,NUP54,NUP98,NUP58,RAN,NUP37
3	50	nuclear transport	REAC:R-HSA-168271	Transport Of Ribonucleoproteins Into Host Nucleus R-HSA-168271	1.0876e-11	3.13249e-13	NUP205,POM121,NUP107,SEH1L,NUP188,NUP160,BLOC1S6,POM121C,NUP42,NUP85,NUP62,TPR,NUP43,NUP88,KPNA1,NDC1,NUP214,PBRM1,NUP133,NUP155,NUP210,NUP153,GNL3,NUP93,NUP50,NUP35,NUP54,NUP98,KPNB1,NUP58,NUP37
3	50	nuclear transport	REAC:R-HSA-177243	Interactions Of Rev With Host Cellular Proteins R-HSA-177243	1.84785e-11	5.4286e-13	NUP205,POM121,NUP107,SEH1L,NUP188,NUP160,XPO1,POM121C,NUP42,NUP85,NUP62,TPR,RCC1,NUP43,NUP88,NDC1,NUP214,RANBP1,NUP133,NUP155,NUP210,NUP153,RANGAP1,NUP93,NUP50,NUP35,NUP54,NUP98,KPNB1,NUP58,RAN,NUP37
3	50	nuclear transport	REAC:R-HSA-168274	Export Of Viral Ribonucleoproteins From Nucleus R-HSA-168274	5.12361e-11	1.62327e-12	NUP205,POM121,NUP107,SEH1L,NUP188,NUP160,BLOC1S6,XPO1,POM121C,NUP42,NUP85,NUP62,TPR,NUP43,NUP88,NDC1,NUP214,PBRM1,NUP133,NUP155,NUP210,NUP153,GNL3,NUP93,NUP50,NUP35,NUP54,NUP98,NUP58,RAN,NUP37
3	50	nuclear transport	REAC:R-HSA-194441	Metabolism Of Non-Coding RNA R-HSA-194441	2.88909e-10	9.48606e-12	NUP205,POM121,NUP107,SEH1L,NUP188,DDX20,LIN9,NUP160,POM121C,NUP42,NUP85,NUP62,TPR,NUP43,NUP88,SNRPD3,NDC1,NUP214,NCBP1,NUP133,NUP210,NUP155,NUP153,WDR77,NUP93,CLNS1A,NUP50,GEMIN4,SNRPG,GEMIN5,NUP35,GEMIN6,NUP54,SNRPE,NUP98,SNRPF,NUP58,SNRPB,NUP37
3	50	nuclear transport	REAC:R-HSA-180746	Nuclear Import Of Rev Protein R-HSA-180746	4.21426e-10	1.43227e-11	NUP205,POM121,NUP107,SEH1L,NUP188,NUP160,POM121C,NUP42,NUP85,NUP62,TPR,RCC1,NUP43,NUP88,NDC1,NUP214,NUP133,NUP155,NUP210,NUP153,NUP93,NUP50,NUP35,NUP54,NUP98,KPNB1,NUP58,RAN,NUP37
3	50	nuclear transport	REAC:R-HSA-3301854	Nuclear Pore Complex (NPC) Disassembly R-HSA-3301854	5.84679e-10	2.08814e-11	NUP205,POM121,NUP107,SEH1L,NUP188,NUP160,CCNB2,CCNB1,POM121C,NUP42,NUP85,NUP62,TPR,NUP43,NUP88,NDC1,NUP214,NEK9,NUP133,NUP155,NUP210,NUP153,NUP93,NUP50,CDK1,NUP35,NUP54,NUP98,NUP58,NUP37
3	50	nuclear transport	REAC:R-HSA-180910	Vpr-mediated Nuclear Import Of PICs R-HSA-180910	1.60757e-09	6.01914e-11	NUP205,POM121,NUP107,SEH1L,NUP188,PSIP1,NUP160,POM121C,NUP42,NUP85,NUP62,TPR,BANF1,NUP43,NUP88,KPNA1,NDC1,NUP214,NUP133,NUP155,NUP210,NUP153,NUP93,NUP50,NUP35,NUP54,NUP98,NUP58,NUP37
3	50	nuclear transport	REAC:R-HSA-1643685	Disease R-HSA-1643685	3.04063e-09	1.19103e-10	RB1,CYFIP1,RPL5,PHB1,RPL30,NUP107,MAML2,WIPF1,ZFYVE9,MAML1,RPL34,ARAF,ENO1,SLC4A4,RPL6,RPL7,GJA1,PSMD6,GPR176,PSMD7,CAPNS1,PSMD4,PSMD5,PSMD2,MYC,PSMD3,FDXR,RPL37,VPS39,NUP214,DAXX,NUP210,ZNF160,RPL22,HSPG2,SND1,NUP93,DYNC1LI2,ADCY9,PRKAR1B,PSME3,NUP98,HPRT1,RPL26,RPL28,VPS28,GNE,RHNO1,NUP205,POM121,ANAPC15,SEH1L,B3GLCT,NEDD4L,ADAMTS12,MRPL13,ADAMTS15,BLOC1S6,NCSTN,POM121C,NUP85,PRKAR2B,PRDX1,VPS1…
3	50	nuclear transport	REAC:R-HSA-5619107	Defective TPR May Confer Susceptibility Towards Thyroid Papillary Carcinoma (TPC) R-HSA-5619107	3.11798e-09	1.23929e-10	NUP205,POM121,NUP107,SEH1L,NUP188,NUP160,POM121C,NUP42,NUP85,NUP62,TPR,NUP43,NUP88,MAP4K5,NDC1,NUP214,NUP133,NUP155,NUP210,NUP153,NUP93,NUP50,NUP35,NUP54,NUP98,NUP58,NUP37
3	50	nuclear transport	REAC:R-HSA-159234	Transport Of Mature mRNAs Derived From Intronless Transcripts R-HSA-159234	3.3022e-09	1.33153e-10	SLBP,NUP205,POM121,NUP107,SEH1L,NUP188,NUP160,FIP1L1,POM121C,NUP42,NUP85,NUP62,TPR,NUP43,NUP88,NDC1,NUP214,CPSF1,NCBP1,NUP133,NUP155,NUP210,ALYREF,CPSF3,NUP153,WDR33,NUP93,NUP50,NUP35,NUP54,NUP98,NUP58,NUP37
3	50	nuclear transport	REAC:R-HSA-6784531	tRNA Processing In Nucleus R-HSA-6784531	3.92393e-09	1.60483e-10	COLEC12,TSEN34,POP5,NUP205,POM121,NUP107,POP7,SEH1L,NUP188,RPP30,CSTF2,ZBTB8OS,TSEN54,NUP160,POM121C,NUP42,NUP85,NUP62,TPR,NUP43,NUP88,RTRAF,NDC1,NUP214,NUP133,NUP210,CPSF1,NUP155,ELAC2,RPP40,NUP153,NUP93,NUP50,NUP35,NUP54,FAM98B,NUP98,NUP58,RAN,NUP37
3	50	nuclear transport	REAC:R-HSA-159230	Transport Of SLBP Dependant Mature mRNA R-HSA-159230	5.16289e-09	2.23051e-10	SLBP,NUP205,POM121,NUP107,SEH1L,NUP188,NUP160,POM121C,NUP42,NUP85,NUP62,TPR,NUP43,NUP88,NDC1,NUP214,NCBP1,NUP133,NUP155,NUP210,ALYREF,NUP153,NUP93,NUP50,NUP35,NUP54,NUP98,NUP58,NUP37
3	50	nuclear transport	REAC:R-HSA-176033	Interactions Of Vpr With Host Cellular Proteins R-HSA-176033	6.0537e-09	2.71998e-10	NUP205,POM121,NUP107,SEH1L,NUP188,PSIP1,NUP160,POM121C,NUP42,NUP85,NUP62,TPR,BANF1,NUP43,NUP88,KPNA1,NDC1,NUP214,NUP133,NUP155,NUP210,NUP153,NUP93,NUP50,NUP35,NUP54,NUP98,SLC25A5,NUP58,NUP37
3	50	nuclear transport	REAC:R-HSA-159231	Transport Of Mature mRNA Derived From An Intronless Transcript R-HSA-159231	7.49363e-09	3.53962e-10	NUP205,POM121,NUP107,SEH1L,NUP188,NUP160,FIP1L1,POM121C,NUP42,NUP85,NUP62,TPR,NUP43,NUP88,NDC1,NUP214,CPSF1,NCBP1,NUP133,NUP155,NUP210,ALYREF,CPSF3,NUP153,WDR33,NUP93,NUP50,NUP35,NUP54,NUP98,NUP58,NUP37
3	50	nuclear transport	REAC:R-HSA-4085377	SUMOylation Of SUMOylation Proteins R-HSA-4085377	1.25531e-08	6.21868e-10	NUP205,POM121,NUP107,SEH1L,NUP188,NUP160,POM121C,NUP42,NUP85,NUP62,SUMO2,TPR,NUP43,NUP88,NDC1,NUP214,PIAS4,NUP133,NUP155,NUP210,NUP153,NUP93,NUP50,NUP35,NUP54,NUP98,NUP58,NUP37
3	50	nuclear transport	REAC:R-HSA-159227	Transport Of SLBP Independent Mature mRNA R-HSA-159227	1.25531e-08	6.21868e-10	NUP205,POM121,NUP107,SEH1L,NUP188,NUP160,POM121C,NUP42,NUP85,NUP62,TPR,NUP43,NUP88,NDC1,NUP214,NCBP1,NUP133,NUP155,NUP210,ALYREF,NUP153,NUP93,NUP50,NUP35,NUP54,NUP98,NUP58,NUP37
3	50	nuclear transport	REAC:R-HSA-2980766	Nuclear Envelope Breakdown R-HSA-2980766	1.95372e-08	9.90367e-10	NUP205,POM121,NUP107,SEH1L,NUP188,NUP160,LMNB1,CCNB2,CCNB1,POM121C,NUP42,NUP85,NUP62,LMNA,TPR,BANF1,NUP43,NUP88,TMPO,NDC1,NUP214,NEK9,NUP133,NUP210,NUP155,PLK1,VRK1,NUP153,NUP93,NUP50,CDK1,NUP35,NUP54,NUP98,LPIN2,NUP58,NUP37
3	50	nuclear transport	REAC:R-HSA-72306	tRNA Processing R-HSA-72306	3.37167e-08	1.76741e-09	POP5,TRMU,NUP107,POP7,NUP188,RPP30,WDR4,ZBTB8OS,MTO1,TSEN54,ALKBH8,NUP62,NUP214,NDC1,NUP210,NUP133,METTL1,PUS1,ELAC2,CDKAL1,PUS7,GTPBP3,NUP93,DUS2,QTRT2,NUP50,NUP54,NUP98,NUP58,COLEC12,TSEN34,NUP205,POM121,SEH1L,CSTF2,LAGE3,NUP160,POM121C,NUP85,NUP42,TPR,TYW1,NUP88,NUP43,RTRAF,TRMT10C,CPSF1,NUP155,RPP40,ADAT1,NUP153,TRMT6,TRMT12,TRMT13,NUP35,FAM98B,TRMT11,RAN,TRMT61B,NUP37
3	50	nuclear transport	REAC:R-HSA-9615933	Postmitotic Nuclear Pore Complex (NPC) Reformation R-HSA-9615933	4.03491e-08	2.13832e-09	NDC1,AHCTF1,NUP205,POM121,NUP107,SEH1L,NUP188,NUP133,NUP155,RANGAP1,NUP160,NUP93,NUP85,NUP62,RCC1,NUP35,NUP43,NUP54,NUP98,KPNB1,NUP58,RAN,NUP37
3	50	nuclear transport	REAC:R-HSA-162909	Host Interactions Of HIV Factors R-HSA-162909	1.36939e-07	7.88819e-09	NUP107,CCNT1,NUP188,PSIP1,AP2A1,AP2A2,PSMD6,PSMD7,XPO1,PSMD4,PSMD5,PSMD2,PSMD3,NUP62,RCC1,BANF1,ELOB,BTRC,B2M,KPNA1,SKP1,NUP214,NDC1,NUP210,NUP133,AP1B1,HLA-A,RANGAP1,NUP93,PSMA4,PACS1,PSME3,NUP50,NUP54,NUP98,SLC25A5,KPNB1,NUP58,PSMD10,NUP205,POM121,PSMD12,PSMD11,SEH1L,PSMD14,NUP160,PSMA7,PSMB6,PSMB7,PSMB4,POM121C,UBB,PSMB2,NUP85,NUP42,PSMB3,TPR,UBC,PSMB1,NUP88,NUP43,RANBP1,NUP155,NUP153,PSMC5,NU…
3	50	nuclear transport	REAC:R-HSA-1169410	Antiviral Mechanism By IFN-stimulated Genes R-HSA-1169410	2.09013e-07	1.24011e-08	EIF4A1,NUP107,NUP188,EIF4A3,HERC5,NUP62,KPNA2,JAK1,KPNA1,NDC1,NUP214,NUP133,NUP210,UBE2E1,GNL3,NUP93,PPM1B,PDE12,NUP50,OAS3,NUP54,NUP98,KPNB1,NUP58,NUP205,POM121,RNASEL,SEH1L,NUP160,PDZD2,POM121C,UBB,NUP42,NUP85,TPR,UBC,FLNB,NUP43,NUP88,PLCG1,MAPK3,NUP155,NUP153,NEDD4,UBE2N,NUP35,ABCE1,EIF4G3,NUP37
3	50	nuclear transport	REAC:R-HSA-168276	NS1 Mediated Effects On Host Pathways R-HSA-168276	2.69131e-07	1.65881e-08	NUP205,POM121,NUP107,SEH1L,NUP188,NUP160,POM121C,NUP42,NUP85,NUP62,TPR,NUP43,NUP88,KPNA2,KPNA1,NDC1,NUP214,NUP133,NUP155,NUP210,NUP153,GNL3,NUP93,NUP50,NUP35,NUP54,NUP98,KPNB1,NUP58,NUP37
3	50	nuclear transport	REAC:R-HSA-1169408	ISG15 Antiviral Mechanism R-HSA-1169408	3.79174e-07	2.42444e-08	EIF4A1,NUP205,POM121,NUP107,SEH1L,NUP188,EIF4A3,NUP160,HERC5,PDZD2,POM121C,UBB,NUP42,NUP85,NUP62,TPR,UBC,FLNB,NUP43,NUP88,PLCG1,KPNA2,JAK1,KPNA1,MAPK3,NDC1,NUP214,NUP133,NUP210,NUP155,UBE2E1,NUP153,GNL3,NUP93,PPM1B,NUP50,NEDD4,UBE2N,NUP35,NUP54,NUP98,EIF4G3,KPNB1,NUP58,NUP37
3	50	nuclear transport	REAC:R-HSA-3232142	SUMOylation Of Ubiquitinylation Proteins R-HSA-3232142	6.06787e-07	4.19438e-08	NUP205,POM121,NUP107,SEH1L,NUP188,NUP160,POM121C,NUP42,NUP85,NUP62,TPR,NUP43,NUP88,VHL,NDC1,NUP214,PIAS4,NUP133,NUP155,NUP210,NUP153,NUP93,NUP50,NUP35,NUP54,NUP98,NUP58,NUP37
3	50	nuclear transport	REAC:R-HSA-9694516	SARS-CoV-2 Infection R-HSA-9694516	2.02662e-06	1.576e-07	RB1,NUP107,NUP188,TUSC3,GJA1,RPS17,RPS19,SNRPD3,RPS11,KPNA2,B2M,GOLGA7,MAP3K7,VPS39,RPS12,NUP214,ST6GAL1,RPS9,NUP210,HLA-B,HLA-C,HLA-A,ZCRB1,HSPG2,HLA-E,NUP93,GEMIN4,SNRPG,GEMIN5,GEMIN6,SNRPE,NUP98,MASP1,SNRPF,ISCU,IFNAR1,SNRPB,NUP205,POM121,SEH1L,SDC3,PIK3R4,NUP160,FUT8,TKFC,POM121C,IRAK1,UBB,NUP85,IRAK2,TPR,UBC,VPS11,NUP88,ST3GAL1,SRPK2,NUP155,CAV1,EDEM2,NUP153,SRPK1,MAVS,RPS27,RPS29,CHMP2A,UBE…
3	50	nuclear transport	REAC:R-HSA-4570464	SUMOylation Of RNA Binding Proteins R-HSA-4570464	2.24044e-06	1.75518e-07	NUP205,POM121,NUP107,SEH1L,NUP188,NUP160,RNF2,POM121C,NUP42,NUP85,NUP62,SCMH1,SUMO2,TPR,NUP43,NUP88,NDC1,NUP214,NOP58,NUP133,NUP155,NUP210,NUP153,NUP93,HNRNPK,NUP50,NUP35,NUP54,NUP98,NUP58,NUP37
3	50	nuclear transport	REAC:R-HSA-9705683	SARS-CoV-2-host Interactions R-HSA-9705683	2.33431e-06	1.85561e-07	YWHAE,NUP107,HSP90AB1,NUP188,GJA1,RPS17,MAP1LC3B,RPS19,TRIM4,YWHAQ,NUP62,SNRPD3,RPS11,KPNA2,B2M,MAP3K7,VPS39,RPS12,JAK1,NUP214,NDC1,RPS9,HSP90AA1,NUP210,CHUK,NUP133,RIPK2,HLA-B,HLA-C,HLA-A,TYK2,REXO2,YWHAZ,HLA-E,IL17RA,NUP93,NUP50,GEMIN4,SNRPG,GEMIN5,GEMIN6,SNRPE,NUP54,PIK3C3,NUP98,MASP1,SNRPF,NUP58,IFNAR1,SNRPB,NUP205,POM121,SEC23A,SEH1L,PIK3R4,DDX20,RPS27L,NOD1,NUP160,RNF135,TKFC,POM121C,IRAK1,…
3	50	nuclear transport	REAC:R-HSA-168273	Influenza Viral RNA Transcription And Replication R-HSA-168273	3.62816e-06	3.05133e-07	RPL5,RPL30,NUP107,NUP188,RPL34,RPL6,IPO5,RPL7,RPS17,RPS19,NUP62,RPLP2,RPL37,RPS11,RPS12,NUP214,NDC1,RPS9,HSP90AA1,PBRM1,NUP210,NUP133,PARP1,RPL22,RPL13A,GTF2F2,GNL3,NUP93,DNAJC3,NUP50,RPL37A,NUP54,NUP98,RPL26,RPL28,NUP58,NUP205,POM121,SEH1L,RPL12,RPL36A,RPS27L,MRPL13,NUP160,BLOC1S6,POM121C,POLR2A,NUP85,NUP42,POLR2B,POLR2C,TPR,POLR2D,POLR2F,NUP88,NUP43,POLR2H,POLR2K,POLR2L,NUP155,NUP153,RPS27,RPS2…
3	50	nuclear transport	REAC:R-HSA-168255	Influenza Infection R-HSA-168255	6.16495e-06	5.4334e-07	RPL5,RPL30,NUP107,NUP188,RPL34,CLTA,RPL6,IPO5,RPL7,RPS17,XPO1,RPS19,NUP62,RPLP2,RPL37,KPNA2,RPS11,KPNA1,RPS12,NUP214,NDC1,RPS9,HSP90AA1,PBRM1,NUP210,NUP133,PARP1,RPL22,RPL13A,GTF2F2,GNL3,NUP93,DNAJC3,NUP50,RPL37A,NUP54,NUP98,RPL26,RPL28,KPNB1,NUP58,NUP205,POM121,SEH1L,RPL12,RPL36A,RPS27L,MRPL13,NUP160,BLOC1S6,POM121C,POLR2A,NUP85,NUP42,POLR2B,POLR2C,TPR,POLR2D,POLR2F,NUP88,NUP43,POLR2H,POLR2K,POL…
3	50	nuclear transport	REAC:R-HSA-9705671	SARS-CoV-2 Activates/Modulates Innate And Adaptive Immune Responses R-HSA-9705671	1.60335e-05	1.54239e-06	NUP107,HSP90AB1,NUP188,TRIM4,NUP62,KPNA2,B2M,MAP3K7,JAK1,NUP214,NDC1,HSP90AA1,NUP210,CHUK,NUP133,RIPK2,HLA-B,HLA-C,HLA-A,TYK2,HLA-E,IL17RA,NUP93,NUP50,NUP54,PIK3C3,MASP1,NUP98,NUP58,IFNAR1,NUP205,POM121,SEC23A,SEH1L,PIK3R4,NOD1,NUP160,RNF135,TKFC,IRAK1,POM121C,IRAK2,NUP85,NUP42,TPR,NUP88,NUP43,SEC24B,NUP155,CNBP,NUP153,PTPN11,MAVS,STING1,UBE2N,TAB3,NUP35,TAB2,SEC24D,NUP37
3	50	nuclear transport	REAC:R-HSA-9679506	SARS-CoV Infections R-HSA-9679506	3.0477e-05	3.10739e-06	RB1,NUP107,KDM1A,NUP188,TUSC3,COMT,GJA1,RPS17,RPS19,SNRPD3,RPS11,KPNA2,B2M,GOLGA7,MAP3K7,VPS39,RPS12,NUP214,ST6GAL1,RPS9,NUP210,HLA-B,HLA-C,ATP1B3,HLA-A,ZCRB1,HSPG2,HLA-E,SAP30,NUP93,GEMIN4,SNRPG,GEMIN5,GEMIN6,SNRPE,NUP98,MASP1,SNRPF,FKBP4,ISCU,IFNAR1,SNRPB,NUP205,POM121,SEH1L,SDC3,PIK3R4,NUP160,FUT8,TKFC,POM121C,IRAK1,UBB,NUP85,IRAK2,TPR,UBC,VPS11,NUP88,ST3GAL1,SRPK2,NUP155,CAV1,EDEM2,NUP153,SRP…
3	50	nuclear transport	REAC:R-HSA-5578749	Transcriptional Regulation By Small RNAs R-HSA-5578749	4.54626e-05	4.79243e-06	H2AX,NUP205,POM121,NUP107,SEH1L,NUP188,NUP160,POLR2A,POM121C,NUP42,NUP85,POLR2B,POLR2C,NUP62,POLR2D,TPR,POLR2F,NUP43,NUP88,POLR2H,POLR2K,H3-3B,POLR2L,NDC1,NUP214,H2AZ1,H2AZ2,NUP133,NUP210,NUP155,NUP153,NUP93,H2AJ,NUP50,AGO2,NUP35,NUP54,NUP98,NUP58,RAN,NUP37
3	50	nuclear transport	REAC:R-HSA-5663205	Infectious Disease R-HSA-5663205	0.000105776	1.20034e-05	RB1,CYFIP1,RPL5,RPL30,NUP107,CCNH,WIPF1,RPL34,ENO1,ANTXR2,ANTXR1,RPL6,RPL7,PSMD6,GJA1,GPR176,RPS17,PSMD7,PSMD4,TRIM28,RPS19,PSMD5,PSMD2,PSMD3,RCC1,SNRPD3,RPL37,BTRC,RPS11,B2M,GOLGA7,VPS39,RPS12,SKP1,NUP214,DAXX,ST6GAL1,NUP210,ENTPD5,RPL22,AP1B1,HLA-B,HLA-C,HLA-A,HSPG2,HLA-E,NUP93,DYNC1LI2,ADCY9,PRKAR1B,PSME3,NUP98,RPL26,RPL28,VPS28,NUP205,POM121,SEH1L,SDC3,PIK3R4,NEDD4L,MRPL13,BLOC1S6,POM121C,PRK…
3	50	nuclear transport	REAC:R-HSA-211000	Gene Silencing By RNA R-HSA-211000	0.000390613	4.92766e-05	TDRKH,H2AX,NUP107,NUP188,NUP62,XPO5,DGCR8,MYBL1,H3-3B,NUP214,NDC1,HSP90AA1,NUP210,NUP133,ELAC2,DICER1,TSN,NUP93,H2AJ,NUP50,NUP54,NUP98,NUP58,NUP205,POM121,SEH1L,PLD6,NUP160,POM121C,POLR2A,NUP85,NUP42,POLR2B,POLR2C,TPR,POLR2D,POLR2F,NUP88,NUP43,POLR2H,POLR2K,POLR2L,H2AZ1,H2AZ2,NUP155,NUP153,TNRC6C,AGO2,NUP35,RAN,NUP37
3	50	nuclear transport	REAC:R-HSA-9609646	HCMV Infection R-HSA-9609646	0.00242478	0.000391093	ITGB1,TRMU,NUP107,NUP188,TRIM28,NUP62,NUP214,NDC1,DAXX,NUP210,NUP133,EED,VPS37C,VPS37B,NUP93,NCOR2,DYNC1LI2,NCOR1,NUP50,NUP54,NUP98,CHMP7,VPS28,NUP58,NUP205,POM121,SEH1L,HDAC3,CEBPD,VPS4A,NUP160,POM121C,RBBP4,NUP85,NUP42,TPR,MVB12B,NUP88,NUP43,RBBP7,TBL1X,SUZ12,DUT,RRM1,NUP155,CBX1,NUP153,HNRNPK,CHMP2A,NUP35,UBAP1,EZH2,NUP37
3	50	nuclear transport	REAC:R-HSA-5619115	Disorders Of Transmembrane Transporters R-HSA-5619115	0.00297042	0.000499633	NUP107,NUP188,SLC40A1,SLC4A4,PSMD6,PSMD7,PSMD4,PSMD5,PSMD2,SLC22A18,BSG,PSMD3,NUP62,SLC12A6,ABCD1,NUP214,NDC1,NUP210,NUP133,SLC2A10,SLC11A2,SLC35C1,NUP93,LMBRD1,PSMA4,SLC9A7,PSME3,NUP50,NUP54,NUP98,NUP58,PSMD10,NUP205,POM121,PSMD12,PSMD11,SEH1L,SLC22A5,PSMD14,SEL1L,DERL1,DERL2,SLC3A2,RNF5,NUP160,PSMA7,PSMB6,ERLEC1,PSMB7,PSMB4,POM121C,UBB,OS9,PSMB2,NUP85,NUP42,PSMB3,TPR,UBC,PSMB1,SLC17A5,NUP88,NUP…
3	50	nuclear transport	REAC:R-HSA-9609690	HCMV Early Events R-HSA-9609690	0.00798635	0.00153654	ITGB1,NUP205,POM121,NUP107,HDAC3,SEH1L,NUP188,NUP160,TRIM28,POM121C,RBBP4,NUP42,NUP85,NUP62,TPR,NUP43,NUP88,RBBP7,TBL1X,NDC1,NUP214,SUZ12,DAXX,DUT,RRM1,NUP133,NUP210,NUP155,EED,CBX1,NUP153,NCOR2,NUP93,DYNC1LI2,NCOR1,NUP50,NUP35,NUP54,NUP98,NUP58,EZH2,NUP37
4	43	RNA processing	GOBP:0000398	mRNA Splicing, Via Spliceosome (GO:0000398)	5.31939e-21	4.13558e-24	DBR1,EIF4A3,GPATCH1,HNRNPU,HNRNPR,CWC25,CASC3,EFTUD2,PNN,SNRPD1,RBMX2,MAGOH,CWC22,MTREX,SNRPD3,TXNL4A,SCAF11,METTL3,PRPF4B,CRNKL1,CDC40,WDR77,PRPF4,DDX39A,PRPF6,CLNS1A,PRPF3,GEMIN4,SNRPG,SRSF2,GEMIN5,PPIE,SRSF3,GEMIN6,PPIH,SNRPE,SNRPF,SNRNP200,SRSF7,SNRPA,SRSF8,SNRPB,SRSF9,DHX8,RBM8A,DHX9,HTATSF1,ESS2,PRPF8,DHX38,RBM10,SRPK2,HSPA8,PRPF38A,MAGOHB,LSM5,LSM4,DNAJC17,LSM3,SRPK1,LSM2,HNRNPM,LSM7,HNRNP…
4	43	RNA processing	GOBP:0006397	mRNA Processing (GO:0006397)	2.83562e-20	2.75571e-23	TCERG1,DBR1,EIF4A3,GPATCH1,HNRNPU,HNRNPR,CWC25,CASC3,EFTUD2,PNN,SNRPD1,RBMX2,MAGOH,CWC22,PAPOLA,MTREX,SNRPD3,TXNL4A,CMTR1,CMTR2,SCAF11,METTL3,PRPF4B,CRNKL1,CDC40,PRPF4,DDX39A,PRPF6,PRPF3,SNRPG,SRSF2,GEMIN5,PPIE,SRSF3,GEMIN6,PPIH,SNRPE,SNRPF,SNRNP200,SRSF7,SNRPA,SRSF8,SNRPB,SRSF9,DHX8,RBM8A,HTATSF1,ESS2,PRPF8,DHX38,RPRD1B,RPRD1A,RBM10,HSPA8,CPSF7,PRPF38A,CPSF6,ALYREF,CPSF3,MAGOHB,LSM5,LSM4,LSM3,LS…
4	43	RNA processing	GOBP:0000377	RNA Splicing, Via Transesterification Reactions With Bulged Adenosine As Nucleophile (GO:0000377)	1.82348e-17	2.12651e-20	DBR1,EIF4A3,GPATCH1,HNRNPU,CWC25,HNRNPR,CASC3,EFTUD2,PNN,RBMX2,SNRPD1,CWC22,MAGOH,MTREX,SNRPD3,TXNL4A,METTL3,PRPF4B,CRNKL1,CDC40,PRPF4,DDX39A,PRPF6,PRPF3,SNRPG,SRSF2,GEMIN5,PPIE,SRSF3,GEMIN6,PPIH,SNRPE,SNRPF,SNRNP200,SRSF7,SNRPA,SRSF8,SNRPB,SRSF9,DHX8,RBM8A,HTATSF1,ESS2,PRPF8,DHX38,RBM10,HSPA8,PRPF38A,LSM5,MAGOHB,LSM4,LSM3,LSM2,HNRNPM,LSM7,HNRNPK,LSM6,HNRNPF,CWF19L1,PIN1,RNPS1,ISY1,DDX46,PRPF19,U…
4	43	RNA processing	GOBP:0042254	Ribosome Biogenesis (GO:0042254)	7.31011e-16	9.94572e-19	LTV1,RPL5,POP4,C1ORF131,RPL7,RRP9,FBL,RPS17,RPS19,MTREX,RPS11,GLUL,NOM1,RPS9,RRP7BP,PIH1D1,NGDN,GTF3A,WDR74,DDX10,DNTTIP2,WDR75,GTPBP4,EBNA1BP2,DKC1,GRWD1,MRTO4,XRN2,SBDS,RPL26,NOLC1,SPATA5,RRP7A,EMG1,SPATA5L1,DHX37,RRS1,SURF6,UTP20,LYAR,NOP14,NOP16,MRPL22,RCL1,RPS27,PIN4,DHX29,NVL,PAK1IP1,WDR3,MRPL36,WDR46,WDR43,XPO1,RIOK1,RRP12,METTL17,PELP1,UTP15,WDR36,UTP11,DIS3,DDX54,URB2,UTP18,CINP,DDX27,NI…
4	43	RNA processing	GOBP:0006396	RNA Processing (GO:0006396)	6.15371e-14	9.56846e-17	TCERG1,HNRNPU,HNRNPR,CCAR2,PPP2R1A,SNRPD1,KHSRP,MAGOH,SNRPD3,SCAF11,METTL3,THOC1,DNTTIP2,PRPF4B,ZCRB1,PRPF4,PRPF6,RRAGC,DKC1,PRPF3,XRN2,SNRPG,SRSF2,PPIG,SNRNP25,SNRPF,SRSF7,SNRPB,SRSF9,DHX8,RBM8A,CSTF3,PRPF8,ATXN1,SRPK2,CPSF6,RBPMS,FUS,YJU2,USB1,LSM5,MAGOHB,LSM4,LSM3,SRPK1,HNRNPL,HNRNPK,LSM6,SON,HNRNPF,HNRNPD,RNPS1,CDK12,TUT7,CELF1,CELF2,FASTKD3,USP39,TENT4B,SYNCRIP,RSRC1,DHX15,DHX16,BCAS2,NCBP1,…
4	43	RNA processing	GOBP:0006364	rRNA Processing (GO:0006364)	2.00225e-13	3.50248e-16	RPL5,NVL,POP4,WDR3,TFB1M,RPL7,RRP9,FBL,SART1,RPS17,RPS19,MTREX,RIOK1,RRP12,RRP15,PELP1,UTP15,WDR36,RRP7BP,DIS3,PIH1D1,WDR74,DDX10,DDX54,DDX52,EBNA1BP2,DKC1,MRTO4,XRN2,SBDS,SRFBP1,RPL26,DDX27,PRKDC,MAK16,NOLC1,NOL8,NOC4L,NOL9,MRM1,RRP7A,EMG1,EXOSC5,EXOSC10,EXOSC4,ERI1,EXOSC9,PES1,RRP36,UTP20,IGF2BP3,EXOSC3,LYAR,EXOSC2,DCAF13,NOP56,NOP14,NOP58,UTP4,LSM6,RPS27,EIF6,LAS1L,NEDD4,ESF1,PIN4,NOL11,NOP53,…
4	43	RNA processing	GOBP:0034470	ncRNA Processing (GO:0034470)	3.87848e-11	9.79985e-14	RPL5,POP7,INTS14,POP1,NVL,POP4,RPP30,TSEN54,RPL7,RRP9,FBL,RPS17,RPS19,MTREX,RRP12,PELP1,UTP15,WDR36,RRP7BP,DIS3,PIH1D1,WDR74,DDX10,DDX54,EBNA1BP2,DKC1,MRTO4,XRN2,SBDS,RPL26,TSEN34,DDX27,KARS1,NOLC1,NOL8,NOC4L,RRP7A,EMG1,EXOSC5,EXOSC10,EXOSC4,EXOSC9,PES1,RRP36,UTP20,IGF2BP3,EXOSC3,LYAR,EXOSC2,DCAF13,NOP56,NOP14,NOP58,INTS2,ADAT1,BYSL,RPS27,INTS4,ESF1,INTS7,PIN4,INTS6,INTS9,INTS8,NOP53
4	43	RNA processing	GOBP:0022613	Ribonucleoprotein Complex Biogenesis (GO:0022613)	5.04921e-10	1.97766e-12	LTV1,RPL5,NVL,PAK1IP1,WDR3,C1ORF131,MRPL36,WDR46,WDR43,RPL7,RRP9,FBL,RPS17,XPO1,RPS19,RIOK1,RPS11,GLUL,METTL17,UTP15,NOM1,RPS9,WDR36,UTP11,NGDN,GTF3A,WDR74,DNTTIP2,WDR75,URB2,UTP18,GTPBP4,EBNA1BP2,GRWD1,MRTO4,CINP,RPL26,NIP7,HEATR1,NOL7,SPATA5,TMA16,RRP7A,EMG1,EXOSC10,SPATA5L1,BMS1,PES1,TGS1,DHX37,RRS1,SURF6,HEATR3,RRP36,UTP20,IGF2BP3,ZNF622,NOP56,NOP14,NOP58,UTP6,NOP16,UTP4,KRR1,DDX31,BYSL,RCL1,…
4	43	RNA processing	GOBP:0008380	RNA Splicing (GO:0008380)	5.0632e-10	2.16502e-12	TCERG1,DBR1,USP39,CCAR2,SYNCRIP,PPP2R1A,SNRPD1,RSRC1,KHSRP,MAGOH,DHX15,DHX16,SNRPD3,TXNL4A,BCAS2,NCBP1,SCAF11,PRMT1,PRPF4B,ZCRB1,PRPF4,SFPQ,PRPF6,SCNM1,RRAGC,PRPF3,SNRPG,SRSF2,SNRPA1,PPIG,SNRNP25,SNRPF,HNRNPH3,SRSF7,SNRPB,SF3B4,SF3B2,SF3B3,DHX8,RBM8A,DDX23,WBP4,PRPF8,PPP2CA,ARVCF,TRA2B,SMNDC1,SRSF10,SRPK2,SF3A3,FUS,YJU2,USB1,MAGOHB,LSM4,SRPK1,SNRNP40,LSM6,RNPS1,SNRNP48,CDK12,TARDBP
4	43	RNA processing	GOBP:0016072	rRNA Metabolic Process (GO:0016072)	6.64545e-07	6.19598e-09	RPL5,NVL,POP4,RPL7,RRP9,FBL,RPS17,RPS19,MTREX,RRP12,PELP1,UTP15,WDR36,RRP7BP,DIS3,PIH1D1,GTF3A,WDR74,DDX10,DDX54,EBNA1BP2,DKC1,MRTO4,XRN2,SBDS,RPL26,DDX27,NOL8,NOLC1,NOC4L,RRP7A,EMG1,EXOSC5,EXOSC10,EXOSC4,EXOSC9,PES1,RRP36,IGF2BP3,UTP20,EXOSC3,EXOSC2,LYAR,DCAF13,NOP56,NOP14,NOP58,NIFK,BYSL,RPS27,ESF1,PIN4,NOP53
4	43	RNA processing	GOBP:0042274	Ribosomal Small Subunit Biogenesis (GO:0042274)	1.80296e-06	2.13762e-08	LTV1,MRPS11,WDR3,C1ORF131,WDR46,WDR43,RRP9,FBL,RPS17,RPS19,RIOK1,RPS11,METTL17,UTP15,NOM1,RPS9,WDR36,RRP7BP,UTP11,NGDN,DNTTIP2,WDR75,DDX52,MRPS7,UTP18,SRFBP1,HEATR1,NOL7,RPS27L,RRP7A,EMG1,EXOSC10,BMS1,DHX37,RRP36,SURF6,IGF2BP3,UTP20,NOP56,NOP14,NOP58,UTP6,UTP4,KRR1,ERAL1,RCL1,LSM6,RPS27,NOL11
4	43	RNA processing	GOBP:1903241	U2-type Prespliceosome Assembly (GO:1903241)	1.07302e-05	1.54332e-07	SF3A3,SF3B4,SF3A1,SF3B2,SF3A2,SF3B3,DDX46,SF3B6,HTATSF1,PHF5A,RBMX2,SNRPD1,SNRPG,SNRPA1,SNRPB2,SNRPE,SNRPD3,SNRPF,SNRPB
4	43	RNA processing	GOBP:0000245	Spliceosomal Complex Assembly (GO:0000245)	2.9449e-05	5.09419e-07	SF3B4,SF3B2,SF3B3,DDX46,CELF1,CELF2,SF3B6,DDX23,SRSF1,PRPF19,USP39,HTATSF1,PUF60,RBMX2,SNRPD1,KHDC4,SNRPB2,SNRPD3,TXNL4A,SRSF10,SF3A3,SRPK2,SF3A1,SF3A2,NCBP1,SCAF11,CRNKL1,SRPK1,PRPF6,PHF5A,SNRPG,SNRPA1,SNRPE,SNRPF,SNRNP200,SNRPB,SRSF9
4	43	RNA processing	GOBP:0042273	Ribosomal Large Subunit Biogenesis (GO:0042273)	4.79745e-05	9.79072e-07	RPL5,RPLP0P6,NVL,PAK1IP1,NIP7,MAK16,SPATA5,RPL6,TMA16,RPL7,SPATA5L1,PES1,RRS1,HEATR3,SURF6,BRIX1,ZNF622,RRP15,MDN1,NOP16,GTF3A,WDR74,GTPBP4,NLE1,TRAF7,EBNA1BP2,EIF6,LAS1L,NEDD4,CINP,MRTO4,RPL26,NOP53
4	43	RNA processing	GOBP:0000462	Maturation Of SSU-rRNA From Tricistronic rRNA Transcript (SSU-rRNA, 5.8S rRNA, LSU-rRNA) (GO:0000462)	0.00015732	4.15851e-06	NOP14,UTP6,UTP4,MRPS11,HEATR1,NGDN,RPP40,KRI1,WDR46,WDR43,RPS19,BMS1,DHX37,RRS1,TSR2,RRP36,TSR1,UTP20,NOL10,RPS21,DCAF13
4	43	RNA processing	GOBP:0000460	Maturation Of 5.8S rRNA (GO:0000460)	0.000694411	2.30795e-05	PRKDC,MAK16,NOL9,FTSJ3,EXOSC10,EXOSC4,EIF6,LAS1L,NEDD4,PES1,MTREX,RRP15,MPHOSPH6
4	43	RNA processing	GOBP:0000375	RNA Splicing, Via Transesterification Reactions (GO:0000375)	0.00347036	0.000150102	SF3A3,SF3B4,DBR1,SF3B3,SCAF11,DDX23,PRPF8,PRPF4,SNRNP40,PRPF6,KHSRP,PRPF3,TRA2B,TXNL4A,SMNDC1,SRSF10
4	43	RNA processing	GOBP:0030490	Maturation Of SSU-rRNA (GO:0030490)	0.00414223	0.000196444	NOP14,UTP6,UTP4,MRPS11,WDR3,HEATR1,NGDN,DDX52,WDR46,WDR43,LSM6,RPS19,DHX37,TSR2,RRP36,TSR1,IGF2BP3,NOL10,SRFBP1,RIOK1,NOL11,DCAF13
4	43	RNA processing	GOMF:0003723	RNA Binding (GO:0003723)	5.14841e-62	4.8161e-65	POP5,RPL5,RPL30,POP7,SLC4A1AP,TES,POP1,POP4,RPL34,RRP1,GPATCH1,HNRNPU,HNRNPR,ENO1,GPATCH8,RPL6,ALKBH8,RPL7,RRP9,LSM10,NYNRIN,ZC3H12C,PSMD4,RAVER1,ALKBH1,PSMD2,RAVER2,RPL37,DDX18,RBFOX2,DDX11,NGDN,RPL22,DNTTIP2,DDX10,WDR75,DICER1,FNDC3A,SND1,GTPBP4,DDX39A,EWSR1,CLNS1A,DDIT3,UNC50,SRFBP1,NUP98,RPL26,DUS3L,RPL28,SLBP,PRKDC,MEPCE,NOLC1,BAZ2A,MRPL14,MRPL12,MRPL13,GIGYF2,MRPL11,RRP7A,PRDX1,RRS1,SERPINH…
4	43	RNA processing	GOMF:0003729	mRNA Binding (GO:0003729)	5.85985e-07	3.83713e-09	EIF4A1,RPL5,SLC4A1AP,FMR1,EIF4A3,HDLBP,HNRNPU,HNRNPR,RPL7,EDC3,NYNRIN,ZC3H12C,PEG10,KHSRP,DENR,NUDT16,RBFOX2,KHNYN,ANGEL2,METTL3,CIRBP,LARP4B,THOC2,CDC40,CARHSP1,NCL,GEMIN5,PPIE,NUP98,RPL26,TP53,SRSF7,SLBP,DDX6,KHDRBS1,RBM8A,DHX9,CSTF3,SHMT1,CSTF2,IREB2,UTP23,MRPL12,MRPL13,FXR1,FXR2,DHX33,DHX36,TPR,MYH10,CPSF7,CPSF6,RBPMS,ALYREF,UPF3B,TDRD7,LARP4,EIF2S2,LARP6,PUM2,DHFR,HNRNPL,HNRNPM,HNRNPK,EIF6,F…
4	43	RNA processing	GOMF:0003730	mRNA 3'-UTR Binding (GO:0003730)	0.0042226	0.000149159	RPL5,DAZAP1,CELF1,CELF2,FMR1,UTP23,HNRNPU,ELAVL1,YBX3,CRYZ,FXR1,EXOSC4,FXR2,KHSRP,EXOSC9,DHX36,EXOSC8,IGF2BP1,IGF2BP3,IGF2BP2,ZNF385A,CCT5,RNF20,CPSF1,ANGEL2,PABPC4,CIRBP,LARP4B,LARP4,MEX3D,LRPPRC,PUM2,NUDT21,CARHSP1,ILF3,HNRNPA2B1,GEMIN5,RNPS1,PABPC1L,TARDBP,TP53,CPEB2,RBMS2,RBMS3
4	43	RNA processing	GOMF:0048027	mRNA 5'-UTR Binding (GO:0048027)	0.0042226	0.000150102	RPL5,DDX3X,FMR1,MRPS11,SHMT1,UTP23,LARP6,GNL3,SYNCRIP,NCL,DHX36,IGF2BP1,IGF2BP3,IGF2BP2,RPL26,MYH10
4	43	RNA processing	KEGG:hsa03040	Spliceosome	1.55466e-14	4.93542e-17	ISY1,TCERG1,DDX46,EIF4A3,HNRNPU,PRPF19,USP39,PQBP1,EFTUD2,SART1,SNRPD1,MAGOH,DHX15,DHX16,SNRPD3,TXNL4A,BCAS2,CTNNBL1,RBM17,NCBP1,THOC1,THOC3,PRPF40A,THOC2,WBP11,CRNKL1,CDC40,PRPF4,PRPF6,RBMXL1,SYF2,PRPF3,SNRPG,SRSF2,PPIE,SRSF3,PPIH,SNRPE,SNRPA1,SNRPF,SNRNP200,SNRPC,SRSF7,SNRPA,SRSF8,SNRPB,SRSF9,RBM22,SF3B4,SF3B2,SF3B3,DHX8,RBM8A,SF3B6,DDX23,SRSF1,PRPF8,PUF60,U2AF2,TRA2B,DHX38,SNRPB2,HNRNPA1,SMNDC…
4	43	RNA processing	KEGG:hsa03015	mRNA surveillance pathway	7.80288e-07	1.98168e-08	HBS1L,DAZAP1,NXT1,EIF4A3,PPP2R2A,CASC3,NXT2,SMG7,SMG5,SMG6,GLE1,PNN,PPP1CC,PPP2R1B,CLP1,PPP2R1A,PPP2R5E,MAGOH,PAPOLA,PELO,UPF2,UPF1,NCBP1,PABPC4,PPP2R5B,PPP2R5A,PPP2R5D,PPP2R5C,WDR33,DDX19A,DDX19B,RBM8A,RNMT,CSTF3,CSTF2,GSPT2,PPP2CA,FIP1L1,CSTF1,CPSF7,CPSF6,RNGTT,CPSF1,FUS,ALYREF,CPSF3,PYM1,UPF3B,MAGOHB,PPP1CA,NUDT21,PPP2R2D,RNPS1,PABPC1L,TARDBP
4	43	RNA processing	KEGG:hsa03008	Ribosome biogenesis in eukaryotes	0.00664898	0.000481998	POP5,RBM28,POP7,NXT1,POP1,NVL,POP4,RPP30,WDR3,HEATR1,SPATA5,NXT2,WDR43,RRP7A,FBL,EMG1,XPO1,TCOF1,BMS1,RIOK1,UTP14A,MDN1,UTP15,NOP56,WDR36,NOP58,UTP6,REXO1,CSNK2A1,UTP4,CSNK2A2,RPP40,WDR75,IMP4,REXO2,UTP18,GTPBP4,RPP25L,GNL3,REXO5,RCL1,LSG1,GNL3L,EIF6,DKC1,XRN2,SBDS,RAN
4	43	RNA processing	REAC:R-HSA-8953854	Metabolism Of RNA R-HSA-8953854	1.86508e-46	3.22306e-49	LTV1,POP5,RPL5,EIF4A1,RPL30,NUP107,POP7,CCNH,RPL34,EIF4A3,HNRNPU,HNRNPR,PPP2R2A,RPL6,TSEN54,ALKBH8,RPL7,RRP9,CCAR1,GLE1,LSM10,PSMD6,RPS17,LSM11,PSMD7,PSMD4,RPS19,PSMD5,PPP2R1A,MYC,PSMD2,PSMD3,MAGOH,RPL37,SNRPD3,RPS11,RPS12,NUP214,NUP210,METTL1,PRKCD,RPL22,METTL3,WDR75,IMP4,CRNKL1,CDC40,GTPBP3,WDR77,NUP93,DDX39A,CLNS1A,PSME3,XRN2,NUP98,RPL26,RPL28,SLBP,NUP205,POM121,SEH1L,SET,ANP32A,DHX9,CSTF3,CST…
4	43	RNA processing	REAC:R-HSA-72203	Processing Of Capped Intron-Containing Pre-mRNA R-HSA-72203	1.02227e-34	2.35546e-37	NUP107,NUP188,EIF4A3,HNRNPU,HNRNPR,CWC25,CASC3,CCAR1,GLE1,EFTUD2,MAGOH,CWC22,PAPOLA,MTREX,SNRPD3,TXNL4A,NUP214,NUP210,METTL3,THOC1,THOC3,THOC2,ZCRB1,WBP11,CRNKL1,GTF2F2,CDC40,THOC7,THOC6,NUP93,PRPF4,DDX39A,PRPF6,PRPF3,SNRPG,SRSF2,PPIE,SRSF3,PPIH,SNRPE,NUP98,SNRNP25,SNRPF,SNRNP200,SNRPC,SRSF7,SNRPA,SNRPB,SRSF9,SLBP,NUP205,POM121,SEH1L,RBM8A,DHX9,CSTF3,CSTF2,PRPF8,NUP160,POM121C,NUP85,TPR,CSTF1,DHX…
4	43	RNA processing	REAC:R-HSA-72163	mRNA Splicing - Major Pathway R-HSA-72163	1.51186e-26	6.9671e-29	EIF4A3,HNRNPU,CWC25,HNRNPR,CASC3,CCAR1,EFTUD2,CWC22,MAGOH,PAPOLA,MTREX,SNRPD3,TXNL4A,WBP11,CRNKL1,GTF2F2,CDC40,PRPF4,PRPF6,PRPF3,SNRPG,SRSF2,PPIE,SRSF3,PPIH,SNRPE,SNRPF,SNRNP200,SNRPC,SRSF7,SNRPA,SNRPB,SRSF9,RBM8A,DHX9,CSTF3,CSTF2,PRPF8,CSTF1,DHX38,HSPA8,CPSF7,CPSF6,PRPF38A,CPSF1,FUS,ALYREF,CPSF3,UPF3B,LSM5,MAGOHB,LSM4,LSM3,CHERP,LSM2,HNRNPL,HNRNPM,LSM7,HNRNPK,LSM6,HNRNPF,HNRNPD,RNPS1,DDX46,PRPF1…
4	43	RNA processing	REAC:R-HSA-72172	mRNA Splicing R-HSA-72172	5.124e-26	2.95161e-28	EIF4A3,HNRNPU,CWC25,HNRNPR,CASC3,CCAR1,EFTUD2,CWC22,MAGOH,PAPOLA,MTREX,SNRPD3,TXNL4A,ZCRB1,WBP11,CRNKL1,GTF2F2,CDC40,PRPF4,PRPF6,PRPF3,SNRPG,SRSF2,PPIE,SRSF3,PPIH,SNRPE,SNRNP25,SNRPF,SNRNP200,SNRPC,SRSF7,SNRPA,SNRPB,SRSF9,RBM8A,DHX9,CSTF3,CSTF2,PRPF8,CSTF1,DHX38,HSPA8,CPSF7,CPSF6,PRPF38A,CPSF1,FUS,ALYREF,CPSF3,UPF3B,LSM5,MAGOHB,LSM4,LSM3,CHERP,LSM2,HNRNPL,HNRNPM,LSM7,HNRNPK,LSM6,HNRNPF,HNRNPD,RNP…
4	43	RNA processing	REAC:R-HSA-72202	Transport Of Mature Transcript To Cytoplasm R-HSA-72202	3.61217e-12	9.15528e-14	NUP107,NXT1,NUP188,EIF4A3,CASC3,GLE1,MAGOH,NUP62,NDC1,NUP214,NCBP1,NUP133,NUP210,THOC1,THOC3,THOC2,CDC40,THOC7,THOC6,WDR33,NUP93,DDX39A,NUP50,SRSF2,SRSF3,NUP54,NUP98,SRSF7,NUP58,SRSF9,FYTTD1,SLBP,NUP205,POM121,SEH1L,RBM8A,SRSF1,NUP160,FIP1L1,POM121C,NUP42,NUP85,U2AF2,TPR,DHX38,NUP43,NUP88,CPSF1,NUP155,ALYREF,CPSF3,UPF3B,NUP153,MAGOHB,NUP35,RNPS1,NUP37
4	43	RNA processing	REAC:R-HSA-159236	Transport Of Mature mRNA Derived From An Intron-Containing Transcript R-HSA-159236	9.98074e-12	2.63408e-13	NUP107,NXT1,NUP188,EIF4A3,CASC3,GLE1,MAGOH,NUP62,NDC1,NUP214,NCBP1,NUP133,NUP210,THOC1,THOC3,THOC2,CDC40,THOC7,THOC6,NUP93,DDX39A,NUP50,SRSF2,SRSF3,NUP54,NUP98,SRSF7,NUP58,SRSF9,FYTTD1,NUP205,POM121,SEH1L,RBM8A,SRSF1,NUP160,POM121C,NUP42,NUP85,U2AF2,TPR,DHX38,NUP43,NUP88,NUP155,ALYREF,UPF3B,NUP153,MAGOHB,NUP35,RNPS1,NUP37
4	43	RNA processing	REAC:R-HSA-73856	RNA Polymerase II Transcription Termination R-HSA-73856	3.04063e-09	1.18591e-10	COLEC12,FYTTD1,SLBP,ZNF473,RBM8A,CSTF3,EIF4A3,CSTF2,SRSF1,CASC3,LSM10,LSM11,FIP1L1,U2AF2,MAGOH,PAPOLA,CSTF1,DHX38,SNRPD3,CPSF7,CPSF6,NCBP1,CPSF1,ALYREF,CPSF3,THOC1,UPF3B,THOC3,THOC2,MAGOHB,CDC40,THOC7,THOC6,WDR33,NUDT21,DDX39A,SNRPG,SRSF2,SRSF3,SNRPE,RNPS1,SNRPF,SRSF7,SNRPB,SRSF9
4	43	RNA processing	REAC:R-HSA-6791226	Major Pathway Of rRNA Processing In Nucleolus And Cytosol R-HSA-6791226	8.04047e-08	4.40003e-09	LTV1,RPL5,RBM28,RPL30,RPL34,RPP30,WDR3,WDR46,RPL6,WDR43,RPL7,RRP9,FBL,RPS17,RPS19,RPLP2,MTREX,RPL37,RIOK1,RPS11,UTP14A,RPS12,PELP1,UTP15,RPS9,WDR36,UTP11,DIS3,TEX10,RPL22,DDX56,WDR75,RPL13A,IMP4,DDX52,SENP3,UTP18,FTSJ3,GNL3,EBNA1BP2,XRN2,RPL37A,RPL26,RPL28,NIP7,RPL12,HEATR1,ISG20L2,RPL36A,RPS27L,NOC4L,NOL9,MRPL13,RRP7A,EMG1,EXOSC5,EXOSC10,EXOSC4,PDCD11,ERI1,BMS1,EXOSC9,PES1,EXOSC8,DHX37,RRP36,UTP…
4	43	RNA processing	REAC:R-HSA-72312	rRNA Processing R-HSA-72312	1.39096e-07	8.09255e-09	LTV1,RPL5,RBM28,RPL30,RPL34,RPP30,WDR3,TFB1M,WDR46,RPL6,WDR43,RPL7,RRP9,FBL,RPS17,RPS19,RPLP2,MTREX,RPL37,RIOK1,RPS11,UTP14A,RPS12,PELP1,UTP15,WDR36,RPS9,UTP11,DIS3,TEX10,ELAC2,RPL22,DDX56,WDR75,RPL13A,IMP4,DDX52,SENP3,UTP18,GNL3,FTSJ3,EBNA1BP2,DKC1,XRN2,RPL37A,RPL26,RPL28,NIP7,RPL12,HEATR1,ISG20L2,RPL36A,RPS27L,NOC4L,NOL9,MRPL13,MRM1,MRM3,RRP7A,EXOSC5,EMG1,EXOSC10,EXOSC4,PDCD11,ERI1,EXOSC9,PES1,…
4	43	RNA processing	REAC:R-HSA-8868773	rRNA Processing In Nucleus And Cytosol R-HSA-8868773	7.20208e-07	5.06137e-08	LTV1,RPL5,RBM28,RPL30,RPL34,RPP30,WDR3,WDR46,RPL6,WDR43,RPL7,RRP9,FBL,RPS17,RPS19,RPLP2,MTREX,RPL37,RIOK1,RPS11,UTP14A,RPS12,PELP1,UTP15,RPS9,WDR36,UTP11,DIS3,TEX10,RPL22,DDX56,WDR75,RPL13A,IMP4,DDX52,SENP3,UTP18,FTSJ3,GNL3,EBNA1BP2,DKC1,XRN2,RPL37A,RPL26,RPL28,NIP7,RPL12,HEATR1,ISG20L2,RPL36A,RPS27L,NOC4L,NOL9,MRPL13,RRP7A,EMG1,EXOSC5,EXOSC10,EXOSC4,PDCD11,ERI1,BMS1,EXOSC9,PES1,EXOSC8,DHX37,RRP3…
4	43	RNA processing	REAC:R-HSA-72165	mRNA Splicing - Minor Pathway R-HSA-72165	2.02662e-06	1.57448e-07	SF3B4,SF3B2,SF3B3,SF3B6,DDX23,SRSF1,PRPF8,EFTUD2,POLR2A,POLR2B,POLR2C,POLR2D,POLR2F,SNRPD3,POLR2H,TXNL4A,POLR2K,POLR2L,NCBP1,ZCRB1,GTF2F2,SNRNP40,PRPF6,SNRPG,SRSF2,SNRPE,SNRNP48,SNRNP25,SNRPF,SNRNP200,SRSF7,SNRPB
4	43	RNA processing	REAC:R-HSA-72187	mRNA 3-End Processing R-HSA-72187	2.29347e-06	1.80994e-07	COLEC12,FYTTD1,RBM8A,CSTF3,EIF4A3,CSTF2,SRSF1,CASC3,FIP1L1,U2AF2,MAGOH,PAPOLA,CSTF1,DHX38,CPSF7,CPSF6,NCBP1,CPSF1,ALYREF,CPSF3,THOC1,UPF3B,THOC3,THOC2,MAGOHB,CDC40,THOC7,THOC6,WDR33,NUDT21,DDX39A,SRSF2,SRSF3,RNPS1,SRSF7,SRSF9
4	43	RNA processing	REAC:R-HSA-75067	Processing Of Capped Intronless Pre-mRNA R-HSA-75067	2.98192e-06	2.49066e-07	COLEC12,SLBP,ZNF473,CPSF7,CPSF6,CPSF1,NCBP1,CSTF3,CPSF3,CSTF2,WDR33,LSM10,NUDT21,LSM11,FIP1L1,CSTF1,PAPOLA,SNRPG,SNRPE,SNRPD3,SNRPF,SNRPB
4	43	RNA processing	REAC:R-HSA-6790901	rRNA Modification In Nucleus And Cytosol R-HSA-6790901	0.000193925	2.3347e-05	WDR3,HEATR1,NOC4L,WDR46,WDR43,RRP9,RRP7A,FBL,EMG1,PDCD11,BMS1,DHX37,RRP36,UTP20,UTP14A,DCAF13,UTP15,NOP56,RPS9,WDR36,NOP14,NOP58,UTP6,UTP11,UTP4,KRR1,WDR75,IMP4,DDX52,UTP18,RCL1,DKC1,NOL11
4	43	RNA processing	REAC:R-HSA-77588	SLBP Dependent Processing Of Replication-Dependent Histone Pre-mRNAs R-HSA-77588	0.000278993	3.48741e-05	LSM10,SLBP,ZNF473,LSM11,NCBP1,SNRPG,SNRPE,SNRPD3,SNRPF,SNRPB
4	43	RNA processing	REAC:R-HSA-111367	SLBP Independent Processing Of Histone Pre-mRNAs R-HSA-111367	0.000775968	0.000109512	LSM10,ZNF473,LSM11,NCBP1,SNRPG,SNRPE,SNRPD3,SNRPF,SNRPB
4	43	RNA processing	REAC:R-HSA-77595	Processing Of Intronless Pre-mRNAs R-HSA-77595	0.00517563	0.000921239	COLEC12,CPSF7,CPSF6,CPSF1,NCBP1,CPSF3,CSTF3,CSTF2,WDR33,NUDT21,FIP1L1,CSTF1,PAPOLA
4	43	RNA processing	WIPA:WP411	mRNA Processing WP411	1.51266e-19	4.98406e-22	CELF1,CELF2,HNRNPU,HNRNPR,EFTUD2,PTBP1,SNRPD1,CLP1,PAPOLA,DHX15,DHX16,SNRPD3,TXNL4A,PSKH1,RBM17,NCBP1,PRMT2,PRMT1,METTL3,PRPF4B,PRPF40A,DICER1,SMC1A,CDC40,PTBP2,PRPF4,SFPQ,PRPF6,HNRNPH1,PRPF3,XRN2,SNRPG,SRSF2,SRSF3,SNRPE,SNRPA1,HNRNPH2,SNRPF,DNAJC8,SRSF7,SNRPA,SNRPB,SRSF9,SF3B4,SF3B2,TMED10,SF3B3,DHX8,DHX9,RNMT,CSTF3,CSTF2,SRSF1,DDX20,PRPF8,PPM1G,POLR2A,U2AF2,TRA2B,CSTF1,SPOP,DHX38,SNRPB2,HNRNPA1…
6	33	translation	GOBP:0006405	RNA Export From Nucleus (GO:0006405)	8.99447e-10	4.19567e-12	FYTTD1,POM121,NUP107,NXT1,NUP188,RBM8A,FMR1,EIF4A3,CASC3,NXT2,SMG7,SMG5,NUP160,SMG6,GLE1,XPO1,POM121C,NUP85,MAGOH,NUP62,XPO5,TPR,NUP88,HNRNPA1,RAE1,NUP214,UPF2,UPF1,NCBP1,NUP133,NUP155,ALYREF,THOC1,THOC3,NUP153,THOC2,MAGOHB,THOC7,THOC6,DDX19B,DDX39A,HNRNPA2B1,SRSF3,NCBP3,NUP98,RAN
6	33	translation	GOBP:0010467	Gene Expression (GO:0010467)	1.37549e-07	9.89177e-10	RPL5,RPL30,NUP107,RPL34,FMR1,EIF4A3,HNRNPU,CASC3,RPL6,RPL7,GLE1,RPS17,RPS19,MAGOH,RPL37,RPS11,NUP214,RPS9,RPL22,MRPS18B,THOC1,DNTTIP2,THOC3,THOC2,THOC7,THOC6,EEF1A1,PRPF4,DDX39A,DKC1,XRN2,DNAJB11,EEF1A2,SRSF3,RPL26,RPL28,DHX8,RBM8A,MRPL18,MRPL14,MRPL12,GSPT2,MRPL13,NUP160,MRPL11,ATXN1,NUP85,TPR,TSPAN5,TASP1,NUP88,RBPMS,ALYREF,MRPL27,MAGOHB,HARS2,MRPL24,HNRNPL,HNRNPK,RPS27,RPS29,HNRNPF,AGO2,HNRNPD…
6	33	translation	GOBP:0051028	mRNA Transport (GO:0051028)	2.51085e-07	1.95207e-09	FYTTD1,SLBP,NUP107,NXT1,RBM8A,FMR1,EIF4A3,CASC3,NXT2,SMG7,SMG5,NUP160,SMG6,GLE1,XPO1,KIF5C,NUP85,PEG10,MAGOH,TPR,NUP88,RAE1,NUP214,UPF2,UPF1,NCBP1,NUP133,ALYREF,THOC1,THOC3,THOC2,MAGOHB,THOC7,THOC6,DDX19B,DDX39A,HNRNPA2B1,SRSF3,NCBP3
6	33	translation	GOBP:0006406	mRNA Export From Nucleus (GO:0006406)	7.63785e-07	7.57105e-09	FYTTD1,ENY2,NUP107,NXT1,RBM8A,FMR1,EIF4A3,CASC3,NXT2,SMG7,SMG5,IWS1,NUP160,SMG6,GLE1,XPO1,NUP85,MAGOH,TPR,NUP88,RAE1,NUP214,UPF2,UPF1,NCBP1,NUP133,ALYREF,THOC1,THOC3,THOC2,MAGOHB,THOC7,THOC6,NUP93,DDX19A,DDX19B,DDX39A,HNRNPA2B1,SRSF3,NCBP3
6	33	translation	GOBP:0140053	Mitochondrial Gene Expression (GO:0140053)	3.10343e-05	5.42873e-07	MRPS16,GFM2,FASTKD3,MRPS11,MRPL39,MRPS10,MRPL36,MRPL35,MRPL33,MRPL4,MRPL3,MRPL42,MRPL9,RARS2,MRPS28,MRPS26,MRPS25,MRPS22,TWNK,MRPS18B,MRPS2,MRPS21,MRPL47,MRPL48,TFB2M,POLRMT,MRPS7,MRPL46,LARS2,MRPL50,MRPS9,FASTKD5,TFAM,DAP3,MRPL18,MRPS33,MRPS31,MRPL17,MRPL14,MRPL12,MRPL13,MRPL57,MRPL54,MRPL11,TBRG4,TEFM,MTERF3,MTERF4,MRPL27,GATC,MRPL24,MRPL21,MRPL22,MRPL30
6	33	translation	GOBP:0016070	RNA Metabolic Process (GO:0016070)	3.47465e-05	6.53919e-07	DDX3X,CELF2,HNRNPU,SYNCRIP,ALKBH1,PAPOLA,MTREX,RBFOX2,NCBP1,DIS3,PABPC4,RNASET2,THOC1,WDR74,DNTTIP2,DDX54,DICER1,SUPV3L1,PRPF4,DKC1,HNRNPH1,XRN2,HNRNPH3,RBMS2,SIDT2,FTO,RNASEH2C,RNASEH2B,RNASEL,NUFIP1,DHX8,DDX24,DHX9,DDX20,IGHMBP2,NOL9,LAGE3,TBRG4,EXOSC5,ATXN1,EXOSC10,EXOSC4,EXOSC9,DHX36,EXOSC8,TENT2,EXOSC3,EXOSC2,PNPT1,RNGTT,RBPMS,HNRNPL,SNRNP40,HNRNPK,HNRNPF,AGO2,HNRNPD
5	33	transcription regulation	GOBP:0006351	DNA-templated Transcription (GO:0006351)	8.00025e-05	1.8504e-06	DIDO1,GMEB2,CCNT1,CCNH,GTF2B,ARRB2,MED16,SNAPC3,PKNOX1,SUPT16H,KLF13,TBP,PARP1,TSC22D1,NCOA6,TWNK,GTF3A,TFB2M,MED4,POLRMT,GTF2F2,MLF1,SPOCD1,MAF,TFDP1,RRAGC,POLR1C,TFAM,TP53,PTMA,GTF3C2,GTF3C3,NFIX,GTF3C4,CBFB,CEBPD,GTF3C5,DDX21,BAZ2A,CREBL2,MRPL12,GTF2E1,PMF1,TAF5L,POLR2A,TAF1B,POLR2B,NOCT,POLR2C,HSF1,POLR2D,TAF1A,E2F1,POLR2F,POLR2H,ZBTB7B,POLR2K,TEFM,POLR2L,MTERF3,NFYA,TAF12,MTERF4,TAF11,GTF2H1…
5	33	transcription regulation	GOBP:0006366	Transcription By RNA Polymerase II (GO:0006366)	0.00010443	2.53717e-06	SETD2,GMEB2,CCNT1,CCNH,ICE2,GTF2B,ARRB2,MED16,SNAPC5,SNAPC1,SNAPC3,SNAPC4,ELOB,PKNOX1,MED1,SUPT16H,PBRM1,KLF13,TBP,ANXA2,NCBP1,PARP1,TSC22D1,MED4,GTF2F2,MED26,MAF,TFDP1,XRN2,RARA,NCBP3,CTDP1,NFIX,CBFB,CEBPD,CTR9,DDX21,GTF2E1,PMF1,TAF5L,RXRA,POLR2A,POLR2B,NOCT,POLR2C,HLTF,POLR2D,TAF1A,POLR2F,RPRD1B,E2F3,RPRD1A,POLR2H,ZBTB7B,POLR2K,S100A10,POLR2L,NFYA,TAF12,NR1H2,ADRM1,TAF11,ELP2,NR1H3,GTF2H1,DEK,E…
6	33	translation	GOBP:0006412	Translation (GO:0006412)	0.00157681	5.73106e-05	RPL5,HBS1L,RPL30,RPLP0P6,MRPS16,GFM2,RPL34,MRPS11,MRPL39,MRPS10,MRPL36,APEH,MRPL35,RPL6,RPL7,MRPL33,EEF1B2,MRPL4,MRPL42,MRPL3,RPS17,EEF2K,RPS19,RPLP2,RPL37,MRPL9,RPS11,MRPS28,RARS2,EIF5A,MRPS26,RPS9,MRPS25,MRPS22,PABPC4,MARS2,RPL22,MRPS18B,MRPS2,MRPS21,RPL13A,MRPL47,MRPL48,GTPBP2,MRPS7,MRPL46,DARS1,EEF1A1,LARS2,MRPL50,MRPS9,SARS1,EEF1D,EEF1A2,RPL37A,RPL26,RPL28,DAP3,EEF1A1P5,MRPL18,MRPS33,RPL12,S…
6	33	translation	GOBP:0032543	Mitochondrial Translation (GO:0032543)	0.00162101	5.92322e-05	GFM1,MRPS16,GFM2,MRPL18,MRPS11,MRPS33,MRPS31,MRPL17,MRPL39,MRPS10,MRPL14,MRPL36,MTIF3,MRPL12,MRPL13,MRPL35,MRPL57,MRPL54,MRPL11,MRPL33,MRPL4,MRPL3,MRPL42,MRPL9,RARS2,MRPS28,MRPS26,MRPS25,MRPS22,MRPS18B,MRPL27,GATC,MRPS2,MRPS21,MRPL47,MRPL48,MRPS7,MRPL24,MRPL46,MRPL21,MRPL22,MRPL30,LARS2,MRPL50,MRPS9,MTRF1L,DAP3
6	33	translation	GOBP:0016574	Histone Ubiquitination (GO:0016574)	0.00663841	0.000340673	RNF20,UBE2B,UHRF1,UBE2E1,UBE2N,WAC,UBR2,UBE2A
5	33	transcription regulation	GOMF:0001054	RNA Polymerase I Activity (GO:0001054)	0.00933558	0.000445383	POLR1B,POLR1C,POLR1D,POLR1E,POLR2F,POLR1F,POLR2H,POLR2K,POLR2L
5	33	transcription regulation	REAC:R-HSA-74160	Gene Expression (Transcription) R-HSA-74160	1.99511e-23	1.60896e-25	TDRKH,RB1,MDC1,NUP107,MAML2,MAML1,EHMT1,LSM10,PSMD6,LSM11,PSMD7,PSMD4,PSMD5,PSMD2,MYC,PSMD3,PIP4K2C,RNF111,ZNF287,GAMT,NUP214,ZNF18,DAXX,MEF2C,PRKAB2,NUP210,ZNF160,CSNK2A2,MED8,DICER1,MED4,PRKAB1,NUP93,DDX39A,SCO1,DDIT3,PSME3,NUP98,MYL9,RHNO1,SLBP,ZNF154,NUP205,POM121,ANAPC15,SEH1L,NEDD4L,BAZ2A,ZNF25,ZNF26,PRDX5,POM121C,NUP85,PRDX1,NUP88,ATRIP,ZNF267,NR2C2AP,BARD1,PLK3,JUN,PLK2,SETD1A,NR2F1,UPF3B…
6	33	translation	REAC:R-HSA-392499	Metabolism Of Proteins R-HSA-392499	1.66207e-22	1.53186e-24	MDC1,RPL5,RPL30,NUP107,PGAP1,RPL34,SMC5,SMC6,SMC3,DCAF5,RPL6,DCAF6,RPL7,TPGS2,PCMT1,PSMD6,PSMD7,EVA1A,PSMD4,PSMD5,PSMD2,MYC,PSMD3,RPL37,NFRKB,NUP214,DAXX,NUP210,CSNK2A2,RPL22,HSPG2,HCFC1,NUP93,LARS2,RNF123,DYNC1LI2,PSME3,TARS2,NUP98,RPL26,ALG10B,RPL28,GNE,NUP205,POM121,SEH1L,PRKDC,MRPL18,B3GLCT,CDCA8,MRPL17,XPC,COPS7A,MRPL14,BCL10,MRPL15,THY1,ADAMTS12,MRPL12,MRPL13,HIF1A,MRPL11,ADAMTS15,NCSTN,POM…
6	33	translation	REAC:R-HSA-597592	Post-translational Protein Modification R-HSA-597592	4.19239e-19	5.79593e-21	MDC1,NUP107,PGAP1,SMC5,SMC6,DCAF5,SMC3,DCAF6,TPGS2,PSMD6,PSMD7,PSMD4,EVA1A,PSMD5,PSMD2,MYC,PSMD3,NFRKB,NUP214,DAXX,NUP210,HCFC1,NUP93,RNF123,DYNC1LI2,PSME3,NUP98,ALG10B,GNE,NUP205,POM121,SEH1L,PRKDC,B3GLCT,CDCA8,COPS7A,XPC,THY1,BCL10,ADAMTS12,HIF1A,ADAMTS15,POM121C,NUP85,RAD21,CHST10,ST3GAL5,NUP88,ST3GAL1,BARD1,PMM1,EDEM1,EDEM2,FN1,CYLD,HNRNPK,NPLOC4,RNF103,B4GAT1,RAD18,ARF4,PIGU,PIGT,PIGW,PIGV,A…
5	33	transcription regulation	REAC:R-HSA-3700989	Transcriptional Regulation By TP53 R-HSA-3700989	4.69392e-18	7.30046e-20	MDC1,STEAP3,MRE11,CCNT1,CCNH,EHMT1,PPP2R1B,PPP2R1A,CHEK1,SESN2,EP300,PIP4K2C,BNIP3L,DAXX,PRKAB2,SUPT16H,IGFBP3,CSNK2A2,TSC2,CDC25C,PRKAB1,GTF2F2,RRAGA,RRAGC,SCO1,CCNE2,MSH2,RRAGB,FANCD2,KAT6A,MAPKAPK5,DNA2,TP53,RHNO1,BLM,COX18,BRIP1,PRDX5,CCNB1,PDZD2,UBB,PRDX1,UBC,TP53BP2,PMAIP1,ATRIP,MAP2K6,ZNF420,BARD1,FANCI,PLK3,JUN,GADD45A,BRPF3,PLK2,CNOT10,FANCC,TNFRSF10D,CNOT4,TPX2,CDK7,CNOT6,CNOT7,BCL6,CDK…
5	33	transcription regulation	REAC:R-HSA-73857	RNA Polymerase II Transcription R-HSA-73857	1.43624e-17	2.31651e-19	RB1,MDC1,MAML2,MAML1,EHMT1,LSM10,PSMD6,LSM11,PSMD7,PSMD4,PSMD5,PSMD2,MYC,PSMD3,PIP4K2C,RNF111,ZNF287,GAMT,ZNF18,DAXX,MEF2C,PRKAB2,ZNF160,CSNK2A2,MED8,MED4,PRKAB1,DDX39A,SCO1,DDIT3,PSME3,MYL9,RHNO1,SLBP,ZNF154,ANAPC15,NEDD4L,ZNF25,ZNF26,PRDX5,PRDX1,ATRIP,ZNF267,NR2C2AP,BARD1,PLK3,JUN,PLK2,SETD1A,NR2F1,UPF3B,CDC7,NR1D1,MAGOHB,ELL2,AGO2,CDK12,EZH2,ZNF254,ZNF496,CDKN1A,RARG,PRKAG2,ZNF43,ASH2L,MED16,B…
6	33	translation	REAC:R-HSA-2990846	SUMOylation R-HSA-2990846	2.35589e-13	4.61407e-15	MDC1,NUP107,NUP188,SMC5,SMC6,SMC3,HERC2,TRIM28,SCMH1,EP300,NUP214,PIAS4,PIAS3,DAXX,NUP210,NSMCE3,NSMCE1,NUP93,NUP98,TP53,BLM,DNMT1,NUP205,POM121,L3MBTL2,SEH1L,CDCA8,XPC,NUP160,POM121C,NUP85,RAD21,TPR,NUP88,TP53BP1,TFAP2A,TFAP2B,CBX5,NUP155,NUP153,NFKB2,HNRNPK,STAG2,SP3,UBA2,SAE1,TOP2A,TOP2B,BRCA1,CHD3,ING3,SIN3A,NUP62,SUMO2,DNMT3B,NDC1,NUP133,PARP1,FOXL2,RANGAP1,SAFB,SENP2,SMC1A,SENP1,NCOR2,RNF16…
6	33	translation	REAC:R-HSA-3108232	SUMO E3 Ligases SUMOylate Target Proteins R-HSA-3108232	1.17779e-12	2.64595e-14	TOP2A,MDC1,TOP2B,NUP107,NUP188,SMC5,SMC6,BRCA1,CHD3,SMC3,HERC2,ING3,TRIM28,SIN3A,SCMH1,NUP62,SUMO2,DNMT3B,EP300,NUP214,PIAS4,NDC1,PIAS3,DAXX,NUP210,NUP133,PARP1,NSMCE3,NSMCE1,FOXL2,RANGAP1,SAFB,SMC1A,NUP93,NCOR2,RNF168,NSMCE4A,INCENP,NUP50,RARA,BIRC5,NUP54,NUP98,TOP1,TP53,NUP58,HDAC4,BLM,DNMT1,NUP205,POM121,HDAC2,SP100,L3MBTL2,SEH1L,PCNA,HDAC1,SATB1,SATB2,CDCA8,XPC,NUP160,AURKB,RNF2,AURKA,WRN,RXR…
5	33	transcription regulation	REAC:R-HSA-212436	Generic Transcription Pathway R-HSA-212436	3.42398e-11	1.04534e-12	RB1,MDC1,MAML2,MAML1,EHMT1,PSMD6,PSMD7,PSMD4,PSMD5,PSMD2,MYC,PSMD3,PIP4K2C,RNF111,ZNF287,GAMT,ZNF18,DAXX,MEF2C,PRKAB2,ZNF160,CSNK2A2,MED8,MED4,PRKAB1,SCO1,DDIT3,PSME3,MYL9,RHNO1,ZNF154,ANAPC15,NEDD4L,ZNF25,ZNF26,PRDX5,PRDX1,ATRIP,ZNF267,NR2C2AP,BARD1,PLK3,JUN,PLK2,SETD1A,NR2F1,CDC7,NR1D1,AGO2,CDK12,EZH2,ZNF254,ZNF496,CDKN1A,RARG,PRKAG2,ZNF43,ASH2L,MED16,BBC3,MECP2,MED12,MED14,ING3,PIP4P1,AIFM2,ME…
6	33	translation	REAC:R-HSA-3108214	SUMOylation Of DNA Damage Response And Repair Proteins R-HSA-3108214	9.60212e-10	3.53995e-11	MDC1,NUP107,NUP188,SMC5,BRCA1,SMC6,SMC3,HERC2,NUP62,SCMH1,SUMO2,NDC1,NUP214,PIAS4,NUP133,NUP210,PARP1,NSMCE3,NSMCE1,SMC1A,NUP93,RNF168,NSMCE4A,NUP50,NUP54,NUP98,NUP58,BLM,NUP205,POM121,SP100,SEH1L,XPC,NUP160,RNF2,WRN,POM121C,NUP42,NUP85,RAD21,TDG,TPR,NUP43,NUP88,NUP155,CDKN2A,NUP153,STAG2,NUP35,NUP37
5	33	transcription regulation	REAC:R-HSA-6791312	TP53 Regulates Transcription Of Cell Cycle Genes R-HSA-6791312	3.93664e-09	1.63271e-10	CDKN1A,PCNA,AURKA,CCNB1,PLAGL1,E2F1,EP300,TNKS1BP1,E2F4,ZNF385A,E2F7,PLK3,PRMT1,GADD45A,PLK2,CNOT10,CDC25C,REXO2,CCNA2,RBL2,CNOT4,CNOT6,RBL1,TFDP1,CNOT7,CCNE2,TFDP2,CNOT1,CARM1,CENPJ,CDK2,CNOT3,CDK1,BAX,TP53,CNOT9
5	33	transcription regulation	REAC:R-HSA-6804114	TP53 Regulates Transcription Of Genes Involved In G2 Cell Cycle Arrest R-HSA-6804114	5.10679e-09	2.17686e-10	PCNA,GADD45A,PRMT1,CDC25C,REXO2,AURKA,RBL2,CCNB1,RBL1,TFDP1,TFDP2,CARM1,CDK1,BAX,EP300,E2F4,TP53,ZNF385A
5	33	transcription regulation	REAC:R-HSA-6804756	Regulation Of TP53 Activity Thru Phosphorylation R-HSA-6804756	5.85619e-09	2.59751e-10	MRE11,PRKAG2,BRCA1,EXO1,CHEK1,TOPBP1,RFC5,PRKAB2,RFC3,RMI2,SUPT16H,RFC4,TBP,RFC2,RMI1,CSNK2A2,TOP3A,PRKAB1,CCNA2,POLR1B,MAPKAPK5,DNA2,TP53,RHNO1,BLM,AURKB,AURKA,BRIP1,WRN,PDZD2,UBB,TP53INP1,UBC,RBBP8,TAF9B,ATRIP,BARD1,PLK3,TAF15,TAF12,TAF11,SSRP1,HIPK1,MAPK14,HIPK2,TPX2,RAD50,CDK5,RPA3,CDK2,TAF5,TAF4,TAF3,TAF2,TAF1
5	33	transcription regulation	REAC:R-HSA-5633007	Regulation Of TP53 Activity R-HSA-5633007	7.02827e-09	3.23883e-10	MRE11,EHMT1,PRKAG2,BRCA1,CHD3,ING3,PIP4P1,PPP2R1B,PPP2R1A,EXO1,PPP1R13L,CHEK1,EP300,PIP4K2C,TOPBP1,ZNF385A,RFC5,DAXX,PRKAB2,SUPT16H,RFC3,RMI2,RFC4,TBP,RFC2,RMI1,CSNK2A2,TOP3A,PPP2R5C,PRKAB1,CCNA2,KAT6A,POLR1B,MAPKAPK5,DNA2,TP53,RHNO1,BLM,HDAC2,RNF34,HDAC1,AURKB,AURKA,PPP2CA,BRIP1,WRN,PDZD2,UBB,RBBP4,UBC,TP53INP1,TP53BP2,RBBP8,RBBP7,BRD7,MTA2,TAF9B,ATRIP,MAP2K6,BARD1,PLK3,TAF15,TAF12,BRPF3,CDKN2A,…
6	33	translation	REAC:R-HSA-4551638	SUMOylation Of Chromatin Organization Proteins R-HSA-4551638	8.24006e-08	4.55671e-09	HDAC4,HDAC2,NUP205,POM121,NUP107,L3MBTL2,SEH1L,NUP188,HDAC1,SATB1,SATB2,CHD3,NUP160,RNF2,POM121C,NUP42,NUP85,NUP62,SCMH1,SUMO2,TPR,NUP43,NUP88,NDC1,NUP214,SUZ12,CBX5,NUP133,NUP210,NUP155,NUP153,NUP93,NUP50,NUP35,NUP54,NUP98,NUP58,NUP37
5	33	transcription regulation	REAC:R-HSA-6796648	TP53 Regulates Transcription Of DNA Repair Genes R-HSA-6796648	1.74627e-06	1.33787e-07	MDC1,CTDP1,CCNT1,CCNH,BRCA1,POLR2A,POLR2B,POLR2C,CHEK1,POLR2D,PMS2,POLR2F,ELOB,NELFB,POLR2H,POLR2K,NELFE,POLR2L,FANCI,SUPT16H,JUN,FANCC,GTF2H1,GTF2H2,SSRP1,GTF2H3,MLH1,GTF2F2,GTF2H5,DDB2,RAD51D,CDK7,MSH2,ERCC3,GDNF,FANCD2,CDK12,TP53
6	33	translation	REAC:R-HSA-446203	Asparagine N-linked Glycosylation R-HSA-446203	2.88376e-06	2.39206e-07	CMAS,KDELR1,TUSC3,GOLGA2,FPGT,PDIA3,ALG8,ST6GAL1,TRAPPC2L,COG5,SLC35C1,ALG3,ANK2,ANK1,DHDDS,DPM1,DPM2,DYNC1LI2,TBC1D20,TRIM13,KDELR2,KDELR3,ALG10B,GNE,SPTBN4,COPA,LMAN2L,COPB1,SEL1L,NEU3,SCFD1,FUT8,MAN2A2,UBB,CHST10,UBC,ST3GAL5,ST3GAL1,SPTBN1,SEC31A,SPTBN2,CTSA,NUS1,TRAPPC3,PMM1,EDEM1,EDEM2,GFPT1,DOLK,TRAPPC9,RNF103,CNIH1,TMEM115,GOLGB1,B4GALT2,ARF4,MCFD2,UBXN1,B4GALT1,CTSZ,NGLY1,MIA3,MAGT1,PPP6C…
6	33	translation	REAC:R-HSA-390471	Association Of TriC/CCT With Target Proteins During Biosynthesis R-HSA-390471	6.60192e-06	5.89457e-07	HDAC3,USP11,AP3M1,KIF13A,FBXO4,FBXO6,CCT8,CCT7,CCT5,CCT4,CCT3,FBXW4,NOP56,ARFGEF2,CCT2,FBXW9,STAT3,CCT6A,CCNE2,TCP1,XRN2,FKBP9,KIFC3,FBXL5,TP53,WRAP53
5	33	transcription regulation	REAC:R-HSA-8953750	Transcriptional Regulation By E2F6 R-HSA-8953750	3.50486e-05	3.61388e-06	SUZ12,PCGF6,L3MBTL2,CBX5,RRM2,APAF1,MAX,CBX3,EED,EHMT1,CDC7,BRCA1,RNF2,RAD51,TFDP1,RBBP4,TFDP2,CHEK1,E2F1,RBBP8,RBBP7,E2F6,EZH2
5	33	transcription regulation	REAC:R-HSA-212165	Epigenetic Regulation Of Gene Expression R-HSA-212165	3.84134e-05	4.00508e-06	H2AX,CCNH,SUV39H1,CHD3,TTF1,SIN3A,SAP130,DNMT3B,EP300,JARID2,H3-3B,TBP,EED,DDX56,TET2,SIRT1,SAP30,H2AJ,KAT2A,AEBP2,POLR1B,MTF2,TET3,POLR1D,POLR1E,POLR1F,DNMT1,HDAC2,HDAC1,UHRF1,BAZ2A,RBBP4,TAF1B,SAP30L,TDG,TAF1A,POLR2F,POLR2H,RBBP7,MTA2,POLR2K,POLR2L,H2AZ1,SUZ12,H2AZ2,CBX3,GTF2H1,DEK,GTF2H2,GTF2H3,GTF2H5,GATAD2A,CDK7,ERCC3,MYBBP1A,EZH2,PHF19
5	33	transcription regulation	REAC:R-HSA-167172	Transcription Of HIV Genome R-HSA-167172	5.17397e-05	5.51374e-06	CTDP1,CCNT1,CCNH,RNMT,GTF2B,GTF2E1,POLR2A,POLR2B,POLR2C,POLR2D,POLR2F,ELOB,NELFB,POLR2H,TAF9B,POLR2K,NELFE,POLR2L,SUPT16H,TBP,RNGTT,TAF15,NCBP1,TAF12,TAF11,GTF2H1,GTF2H2,SSRP1,GTF2H3,GTF2F2,GTF2H5,CDK7,ERCC3,TAF5,TAF4,TAF3,TAF2,TAF1
5	33	transcription regulation	REAC:R-HSA-167161	HIV Transcription Initiation R-HSA-167161	6.63393e-05	7.22242e-06	CCNH,GTF2B,GTF2E1,POLR2A,POLR2B,POLR2C,POLR2D,POLR2F,POLR2H,TAF9B,POLR2K,POLR2L,TAF15,TBP,TAF12,TAF11,GTF2H1,GTF2H2,GTF2H3,GTF2F2,GTF2H5,CDK7,ERCC3,TAF5,TAF4,TAF3,TAF2,TAF1
5	33	transcription regulation	REAC:R-HSA-674695	RNA Polymerase II Pre-transcription Events R-HSA-674695	0.000205061	2.48057e-05	CTDP1,CCNT1,CCNH,GTF2B,CTR9,MLLT3,AFF4,GTF2E1,IWS1,POLR2A,POLR2B,POLR2C,POLR2D,POLR2F,ELOB,NELFB,POLR2H,TAF9B,POLR2K,NELFE,POLR2L,SUPT16H,TBP,TAF15,NCBP1,TAF12,EAF1,TAF11,GTF2H1,GTF2H2,SSRP1,GTF2H3,GTF2F2,GTF2H5,CDK7,ERCC3,TAF5,TAF4,TAF3,TAF2,TAF1
5	33	transcription regulation	REAC:R-HSA-73762	RNA Polymerase I Transcription Initiation R-HSA-73762	0.000220796	2.68364e-05	HDAC2,CCNH,HDAC1,CHD3,TTF1,RBBP4,TAF1B,TAF1A,POLR2F,POLR2H,RBBP7,MTA2,POLR2K,POLR2L,TBP,GTF2H1,GTF2H2,GTF2H3,GTF2H5,GATAD2A,CDK7,KAT2A,ERCC3,POLR1B,POLR1D,POLR1E,POLR1F
6	33	translation	REAC:R-HSA-532668	N-glycan Trimming In ER And Calnexin/Calreticulin Cycle R-HSA-532668	0.00027537	3.4104e-05	PDIA3,UBXN1,AMFR,EDEM1,NGLY1,SEL1L,EDEM2,DERL1,SYVN1,DERL2,RNF5,RAD23B,GANAB,RNF103,OS9,UBB,UBC,TRIM13,MAN1B1,UGGT2,MARCHF6,ENGASE
5	33	transcription regulation	REAC:R-HSA-72086	mRNA Capping R-HSA-72086	0.000403843	5.11783e-05	RNGTT,NCBP1,CCNH,RNMT,GTF2H1,GTF2H2,GTF2H3,GTF2F2,GTF2H5,CDK7,POLR2A,ERCC3,POLR2B,POLR2C,POLR2D,POLR2F,POLR2H,POLR2K,POLR2L
6	33	translation	REAC:R-HSA-5419276	Mitochondrial Translation Termination R-HSA-5419276	0.000409843	5.21747e-05	MRPS16,GFM2,MRPS11,MRPL18,MRPS33,MRPS31,MRPL39,MRPS10,MRPL17,MRPL36,MRPL14,MRPL15,MRPL12,MRPL35,MRPL13,MRPL57,MRPL54,MRPL33,MRPL11,MRPL4,MRPL3,MRPL42,MRPL9,MRPS26,MRPS25,MRPS22,MRPS18B,MRPS2,MRPS21,MRPL47,MRPL48,ERAL1,MRPS7,MRPL46,MRPL24,MRPL21,MRPL30,OXA1L,MRPL50,MRPS9,MTRF1L
5	33	transcription regulation	REAC:R-HSA-77075	RNA Pol II CTD Phosphorylation And Interaction With CE R-HSA-77075	0.000444587	5.7366e-05	RNGTT,CCNH,RNMT,GTF2H1,GTF2H2,GTF2H3,GTF2F2,GTF2H5,CDK7,POLR2A,ERCC3,POLR2B,POLR2C,POLR2D,POLR2F,POLR2H,POLR2K,POLR2L
6	33	translation	REAC:R-HSA-8951664	Neddylation R-HSA-8951664	0.00045246	5.86425e-05	LRR1,CCNF,UBE2D3,UBE2D1,DCAF5,DCAF6,PSMD6,PSMD7,PSMD4,PSMD5,PSMD2,PSMD3,FBXO4,FBXO6,BTRC,SKP1,FBXW4,FBXW8,FBXO17,FBXW9,MUL1,LMO7,FBXO10,KCTD6,PSME3,SQSTM1,PSMD10,CUL7,PSMD12,PSMD11,PSMD14,EPAS1,DCUN1D3,CUL2,DCUN1D2,KLHL11,COPS7A,HIF1A,FBXO44,FBXO41,SOCS3,UBB,UBC,NAE1,UBE2F,KLHL25,KLHL21,KLHL22,FBXO32,PUM2,FBXO31,KLHL20,COPS3,NPLOC4,CCDC22,FBXL5,COPS8,FBXL7,NFE2L2,WDR5,UBXN7,UFD1,ELOB,COMMD2,COMMD…
6	33	translation	REAC:R-HSA-5368287	Mitochondrial Translation R-HSA-5368287	0.000526588	6.94635e-05	GFM1,MRPS16,GFM2,MRPS11,MRPL18,MRPS33,MRPS31,MRPL39,MRPS10,MRPL17,MRPL36,MRPL14,MRPL15,MTIF3,MRPL12,MRPL35,MRPL13,MRPL57,MRPL54,MRPL33,MRPL11,MRPL4,MRPL3,MRPL42,MRPL9,MRPS26,MRPS25,MRPS22,MRPS18B,MRPS2,MRPS21,MRPL47,MRPL48,ERAL1,MRPS7,MRPL46,MRPL24,MRPL21,MRPL30,OXA1L,MRPL50,MRPS9,MTRF1L
6	33	translation	REAC:R-HSA-901032	ER Quality Control Compartment (ERQC) R-HSA-901032	0.000540813	7.24061e-05	AMFR,EDEM1,EDEM2,SEL1L,SYVN1,DERL2,RNF5,RNF103,OS9,UBB,UBC,TRIM13,MAN1B1,UGGT2,MARCHF6
6	33	translation	REAC:R-HSA-391251	Protein Folding R-HSA-391251	0.000540813	7.25861e-05	HDAC3,USP11,ARL2,TUBA1C,AP3M1,TUBA1B,GNG2,GNG5,KIF13A,FBXO4,FBXO6,CCT8,CCT7,CCT5,CCT4,CCT3,FBXW4,NOP56,CCT2,ARFGEF2,VBP1,CSNK2A2,FBXW9,STAT3,TBCD,TBCC,TBCA,GNG12,TUBB4B,GNG11,TUBA4A,CCT6A,TUBB2B,CCNE2,GNB2,TCP1,XRN2,GNB4,PDCL,FKBP9,KIFC3,GNB5,FBXL5,TP53,PFDN6,WRAP53
5	33	transcription regulation	REAC:R-HSA-73863	RNA Polymerase I Transcription Termination R-HSA-73863	0.000737328	0.00010151	TBP,CCNH,GTF2H1,GTF2H2,TTF1,GTF2H3,GTF2H5,CDK7,TAF1B,ERCC3,POLR1B,TAF1A,POLR1D,POLR2F,POLR1E,POLR1F,POLR2H,POLR2K,POLR2L
6	33	translation	REAC:R-HSA-72766	Translation R-HSA-72766	0.000754646	0.000104764	EIF4A1,RPL5,RPL30,RPL34,APEH,SRP14,YARS1,RPL6,RPL7,EEF1B2,RPS17,RPS19,NARS2,RPL37,RPS11,RPS12,RARS2,RPS9,EIF1AX,RPL22,MRPS18B,EEF1A1,LARS2,OXA1L,PPA1,EEF1A2,TARS2,RPL26,CARS1,RPL28,CARS2,AARS2,MRPL18,MRPL17,MRPL14,MRPL15,MRPL12,GSPT2,MRPL13,MRPL11,EIF4EBP1,SSR1,VARS1,EIF2B5,EIF2B3,ERAL1,EEF2,EIF2S2,MRPL24,MRPL21,MRPL30,AIMP2,RPS27,RPS29,RPS20,FARSA,RPS21,GFM1,TRAM1,MRPS16,GFM2,MRPS11,MRPL39,MRPS1…
5	33	transcription regulation	REAC:R-HSA-6807505	RNA Polymerase II Transcribes snRNA Genes R-HSA-6807505	0.000839132	0.000118909	INTS14,CCNT1,ICE2,GTF2B,SRRT,GTF2E1,SNAPC5,SNAPC1,POLR2A,POLR2B,SNAPC3,POLR2C,SNAPC4,POLR2D,POLR2F,RPRD1B,POLR2H,RPRD1A,POLR2K,POLR2L,TBP,NCBP1,INTS2,TAF11,RPRD2,GTF2F2,ELL2,CDK7,NABP2,TAF8,INTS4,NABP1,INTS7,INTS6,TAF5,INTS9,INTS8
6	33	translation	REAC:R-HSA-5389840	Mitochondrial Translation Elongation R-HSA-5389840	0.000896176	0.000128541	GFM1,MRPS16,MRPS11,MRPL18,MRPS33,MRPS31,MRPL39,MRPS10,MRPL17,MRPL36,MRPL14,MRPL15,MRPL12,MRPL35,MRPL13,MRPL57,MRPL54,MRPL33,MRPL11,MRPL4,MRPL3,MRPL42,MRPL9,MRPS26,MRPS25,MRPS22,MRPS18B,MRPS2,MRPS21,MRPL47,MRPL48,ERAL1,MRPS7,MRPL46,MRPL24,MRPL21,MRPL30,OXA1L,MRPL50,MRPS9
6	33	translation	REAC:R-HSA-5368286	Mitochondrial Translation Initiation R-HSA-5368286	0.000896176	0.000128541	MRPS16,MRPS11,MRPL18,MRPS33,MRPS31,MRPL39,MRPS10,MRPL17,MRPL36,MRPL14,MRPL15,MTIF3,MRPL12,MRPL35,MRPL13,MRPL57,MRPL54,MRPL33,MRPL11,MRPL4,MRPL3,MRPL42,MRPL9,MRPS26,MRPS25,MRPS22,MRPS18B,MRPS2,MRPS21,MRPL47,MRPL48,ERAL1,MRPS7,MRPL46,MRPL24,MRPL21,MRPL30,OXA1L,MRPL50,MRPS9
6	33	translation	REAC:R-HSA-901042	Calnexin/calreticulin Cycle R-HSA-901042	0.000918498	0.00013333	PDIA3,AMFR,EDEM1,SEL1L,EDEM2,SYVN1,DERL2,RNF5,GANAB,RNF103,OS9,UBB,UBC,TRIM13,MAN1B1,UGGT2,MARCHF6
5	33	transcription regulation	REAC:R-HSA-113418	Formation Of Early Elongation Complex R-HSA-113418	0.00109391	0.000161314	CTDP1,NCBP1,CCNH,GTF2H1,GTF2H2,GTF2H3,GTF2F2,GTF2H5,CDK7,POLR2A,ERCC3,POLR2B,POLR2C,POLR2D,POLR2F,NELFB,POLR2H,POLR2K,NELFE,POLR2L
5	33	transcription regulation	REAC:R-HSA-167200	Formation Of HIV-1 Elongation Complex Containing HIV-1 Tat R-HSA-167200	0.00144074	0.000220759	SUPT16H,CTDP1,CCNT1,NCBP1,CCNH,GTF2H1,GTF2H2,SSRP1,GTF2H3,GTF2F2,GTF2H5,CDK7,POLR2A,ERCC3,POLR2B,POLR2C,POLR2D,POLR2F,ELOB,NELFB,POLR2H,POLR2K,NELFE,POLR2L
6	33	translation	REAC:R-HSA-8852135	Protein Ubiquitination R-HSA-8852135	0.00153813	0.000238339	PCNA,PRKDC,UBA6,UBE2D3,CTR9,DERL1,UBE2D1,BCL10,UBB,HLTF,TMEM129,UBC,RNF20,SHPRH,UBE2H,UBE2B,UBE2C,HLA-B,UBE2E1,PEX10,UBE2G1,HLA-A,UBE2A,PEX12,PEX13,UBE2W,RRAGA,UBE2R2,UBE2S,UBE2T,OTULIN,UBE2V2,WAC,UBE2N,RNF181,UBE2K,RAD18
5	33	transcription regulation	REAC:R-HSA-8878159	Transcriptional Regulation By RUNX3 R-HSA-8878159	0.00172617	0.000271454	HDAC4,PSMD10,YAP1,CDKN1A,PSMD12,NOTCH1,PSMD11,MAML2,CBFB,PSMD14,MAML1,TCF7,CXXC1,PSMA7,PSMB6,PSMB7,PSMD6,NRAS,PSMB4,PSMD7,CCND1,PSMD4,PSMB2,UBB,PSMD5,PSMB3,MYC,PSMD2,PSMD3,PSMB1,UBC,EP300,TEAD1,TEAD2,TEAD4,ZFHX3,TGFB1,ITGA4,CDKN2A,KAT2A,PSMC5,PSMA4,PSME3,TP53
6	33	translation	REAC:R-HSA-390466	Chaperonin-mediated Protein Folding R-HSA-390466	0.0019109	0.000302705	HDAC3,USP11,TUBA1C,AP3M1,TUBA1B,GNG2,GNG5,KIF13A,FBXO4,FBXO6,CCT8,CCT7,CCT5,CCT4,CCT3,FBXW4,NOP56,CCT2,ARFGEF2,VBP1,CSNK2A2,FBXW9,STAT3,GNG12,TUBB4B,GNG11,TUBA4A,CCT6A,TUBB2B,CCNE2,GNB2,TCP1,XRN2,GNB4,PDCL,FKBP9,KIFC3,GNB5,FBXL5,TP53,PFDN6,WRAP53
5	33	transcription regulation	REAC:R-HSA-6804115	TP53 Regulates Transcription Of Additional Cell Cycle Genes With Uncertain Roles In P53 Pathway R-HSA-6804115	0.00243387	0.000395363	PLK3,PLK2,CNOT10,CDC25C,CNOT4,CNOT6,CNOT7,CNOT1,CENPJ,PLAGL1,CNOT3,TNKS1BP1,CNOT9,TP53
6	33	translation	REAC:R-HSA-948021	Transport To Golgi And Subsequent Modification R-HSA-948021	0.00275404	0.000452132	B4GALT2,ARF4,MCFD2,B4GALT1,KDELR1,CTSZ,MIA3,GOLGA2,PPP6C,CAPZB,PPP6R3,TMED3,MAN1A1,ST6GAL1,TMED9,TRAPPC2L,COG5,COPZ2,ANK2,ANK1,BET1L,ARFGAP2,DYNC1LI2,F8,TRAPPC6A,TBC1D20,KDELR2,KDELR3,SEC22B,ARF5,B4GALT4,B4GALT5,SPTBN4,RAB1A,COPA,SEC23A,LMAN2L,DCTN1,COPB1,GOSR2,DCTN3,GOSR1,USO1,NAPG,FUT8,SCFD1,MAN2A2,LMAN2,MGAT5,CHST10,MAN1C1,STX5,CD59,SPTBN1,SEC31A,SPTBN2,TRAPPC3,SEC24B,TRAPPC10,TRAPPC9,SEC23IP,…
6	33	translation	REAC:R-HSA-199977	ER To Golgi Anterograde Transport R-HSA-199977	0.00288118	0.000474665	ARF4,MCFD2,KDELR1,CTSZ,MIA3,GOLGA2,PPP6C,CAPZB,PPP6R3,TMED3,TMED9,TRAPPC2L,COG5,COPZ2,ANK2,ANK1,BET1L,ARFGAP2,DYNC1LI2,F8,TRAPPC6A,TBC1D20,KDELR2,KDELR3,SEC22B,ARF5,SPTBN4,RAB1A,COPA,SEC23A,LMAN2L,DCTN1,COPB1,GOSR2,DCTN3,GOSR1,USO1,NAPG,SCFD1,LMAN2,STX5,CD59,SPTBN1,SEC31A,SPTBN2,TRAPPC3,SEC24B,TRAPPC10,TRAPPC9,SEC23IP,CNIH1,TMEM115,GOLGB1,CAPZA2,SEC24D,ACTR10,BET1
5	33	transcription regulation	REAC:R-HSA-167152	Formation Of HIV Elongation Complex In Absence Of HIV Tat R-HSA-167152	0.00323137	0.000548187	SUPT16H,CTDP1,CCNT1,NCBP1,CCNH,GTF2H1,GTF2H2,SSRP1,GTF2H3,GTF2F2,GTF2H5,CDK7,POLR2A,ERCC3,POLR2B,POLR2C,POLR2D,POLR2F,ELOB,NELFB,POLR2H,POLR2K,NELFE,POLR2L
5	33	transcription regulation	REAC:R-HSA-6803529	FGFR2 Alternative Splicing R-HSA-6803529	0.0033784	0.000577987	RBFOX2,NCBP1,GTF2F2,PTBP1,HNRNPM,POLR2A,POLR2B,HNRNPH1,POLR2C,HNRNPF,POLR2D,POLR2F,POLR2H,HNRNPA1,POLR2K,POLR2L
5	33	transcription regulation	REAC:R-HSA-112382	Formation Of RNA Pol II Elongation Complex R-HSA-112382	0.00363846	0.00062667	CTDP1,CCNT1,CCNH,CTR9,MLLT3,AFF4,IWS1,POLR2A,POLR2B,POLR2C,POLR2D,POLR2F,ELOB,NELFB,POLR2H,POLR2K,NELFE,POLR2L,SUPT16H,NCBP1,EAF1,GTF2H1,GTF2H2,SSRP1,GTF2H3,GTF2F2,GTF2H5,CDK7,ERCC3
5	33	transcription regulation	REAC:R-HSA-6804758	Regulation Of TP53 Activity Thru Acetylation R-HSA-6804758	0.00487799	0.00085983	HDAC2,HDAC1,BRPF3,CHD3,GATAD2A,ING3,PDZD2,PIP4P1,RBBP4,KAT6A,EP300,PIP4K2C,RBBP7,BRD7,MTA2,TP53,MAP2K6
5	33	transcription regulation	REAC:R-HSA-5619507	Activation Of HOX Genes During Differentiation R-HSA-5619507	0.00488362	0.000863636	H2AX,RARG,HDAC3,PAXIP1,ASH2L,CTCF,YY1,RXRA,POLR2A,RBBP4,POLR2B,RBBP5,POLR2C,POLR2D,WDR5,EP300,POLR2F,POLR2H,RBBP7,PKNOX1,POLR2K,H3-3B,KDM6A,POLR2L,H2AZ1,SUZ12,H2AZ2,JUN,EED,NCOA6,NCOA3,PBX1,H2AJ,CNOT6,NCOR1,MAFB,RARA,RARB,ZNF335,CNOT9,EZH2
6	33	translation	REAC:R-HSA-390450	Folding Of Actin By CCT/TriC R-HSA-390450	0.00680056	0.00126532	CCT3,CCT6A,CCT2,TCP1,CCT8,CCT7,CCT5,CCT4
5	33	transcription regulation	REAC:R-HSA-5250941	Negative Epigenetic Regulation Of rRNA Expression R-HSA-5250941	0.00849006	0.00165417	H2AX,DNMT1,HDAC2,CCNH,HDAC1,SUV39H1,BAZ2A,TTF1,TAF1B,SIN3A,SAP30L,SAP130,TAF1A,DNMT3B,POLR2F,POLR2H,POLR2K,H3-3B,POLR2L,H2AZ1,H2AZ2,TBP,GTF2H1,GTF2H2,GTF2H3,SIRT1,GTF2H5,SAP30,H2AJ,CDK7,ERCC3,POLR1B,POLR1D,POLR1E,POLR1F
5	33	transcription regulation	REAC:R-HSA-8878166	Transcriptional Regulation By RUNX2 R-HSA-8878166	0.00876077	0.00171582	RB1,CDKN1A,LGALS3,PSMD6,PSMD7,CCND1,PSMD4,PSMD5,PSMD2,PSMD3,SKP1,RUNX2,MAF,PSMA4,PSME3,ITGA5,PSMD10,HDAC4,YAP1,PSMD12,PSMD11,HDAC3,CBFB,PSMD14,SATB2,TWIST2,TWIST1,PPM1D,HDAC6,PSMA7,PSMB6,PSMB7,CCNB1,PSMB4,UBB,PSMB2,PSMB3,UBC,PSMB1,ABL1,MAPK3,ESRRA,YES1,WWP1,PSMC5,CDK4,CDK1,ITGBL1,BAX,STUB1
6	33	translation	REAC:R-HSA-8866654	E3 Ubiquitin Ligases Ubiquitinate Target Proteins R-HSA-8866654	0.00963707	0.0019041	PCNA,PRKDC,UBE2D3,CTR9,DERL1,UBE2D1,BCL10,UBB,HLTF,TMEM129,UBC,RNF20,SHPRH,UBE2B,HLA-B,UBE2E1,PEX10,HLA-A,UBE2A,PEX12,PEX13,RRAGA,UBE2V2,WAC,UBE2N,RNF181,RAD18
7	26	Rho GTPase signalling	GOMF:0030695	GTPase Regulator Activity (GO:0030695)	0.0042226	0.000149252	USP6NL,TRIO,RTKN,FAM13B,FAM13A,ARHGAP39,RAPGEFL1,ARHGAP35,IPO5,RCBTB2,DOCK10,EEF1B2,PREX1,RABGEF1,RIMS1,HERC2,OPHN1,RCC1,SIRPA,DENND5A,RGS9,SBF2,TBC1D22B,RALBP1,RALGAPA1,STARD8,RALGAPA2,SWAP70,TSC2,OCRL,TBC1D2B,GAPVD1,ARHGAP45,TIAM2,TIAM1,OBSCN,RALGAPB,TBC1D20,DENND6A,LLGL1,CDC42SE1,TBC1D9B,ARHGEF25,ARHGEF28,MYCBP2,ARHGAP19,ARHGAP18,ARHGAP17,THY1,HACD3,IQGAP3,ARHGAP22,RIC8B,RACGAP1,TBC1D12,ECT2,T…
7	26	Rho GTPase signalling	REAC:R-HSA-9716542	Signaling By Rho GTPases, Miro GTPases And RHOBTB3 R-HSA-9716542	4.39469e-20	4.80986e-22	ITSN2,CYFIP1,NUP107,TRIO,WIPF1,CCP110,FNBP1L,CDC20,PREX1,GJA1,OPHN1,PPP2R1B,PPP2R1A,ANKFY1,CEP97,TMPO,STARD8,PRKCD,SCRIB,KNL1,TIAM2,TIAM1,DYNC1LI2,DAAM1,WDR81,ZW10,NUP98,MYL9,LLGL1,EPHA2,PFN2,MTMR1,TMEM87A,SEH1L,PIK3R4,CDCA8,PIK3R1,IQGAP3,SKA1,SKA2,ABR,DSN1,SCFD1,RACGAP1,NUP85,MYO6,SCAI,SPTBN1,STARD13,HOMER2,RCC2,PLK1,PTK2,ZWINT,CCT6A,ANLN,FAM135A,RPS27,CALM1,FERMT2,H2AX,AHCTF1,FAF2,ARHGAP1,KIF14…
7	26	Rho GTPase signalling	REAC:R-HSA-141444	Unattached Kinetochores Signal Amplification Via A MAD2 Inhibitory Signal R-HSA-141444	5.05851e-20	5.82778e-22	AHCTF1,ERCC6L,NUP107,ZWILCH,BUB1B,CDC20,PPP1CC,XPO1,PPP2R1B,PPP2R1A,PPP2R5E,NUF2,KNTC1,SPDL1,NUDC,NUP133,PPP2R5B,PPP2R5A,PPP2R5D,KNL1,PPP2R5C,RANGAP1,CKAP5,SGO2,CLIP1,DYNC1LI2,KIF2A,INCENP,ZW10,BIRC5,KIF2C,NUP98,MAPRE1,ITGB3BP,PAFAH1B1,SEH1L,MIS12,CDCA8,CENPA,AURKB,NUP160,SKA1,SKA2,PPP2CA,DSN1,NUP85,NUP43,BUB3,BUB1,CLASP2,CENPU,NDE1,RCC2,PLK1,NDC80,ZWINT,CENPE,CENPF,KIF18A,RPS27,CENPH,CENPI,CENPK…
7	26	Rho GTPase signalling	REAC:R-HSA-5663220	RHO GTPases Activate Formins R-HSA-5663220	1.05428e-19	1.27534e-21	ITGB1,ERCC6L,AHCTF1,NUP107,ZWILCH,BUB1B,CDC20,PPP1CC,XPO1,PPP2R1B,PPP2R1A,PPP2R5E,NUF2,KNTC1,SPDL1,NUDC,NUP133,PPP2R5B,PPP2R5A,PPP2R5D,KNL1,PPP2R5C,RANGAP1,RHOC,CKAP5,RHOB,SGO2,CLIP1,DYNC1LI2,DAAM1,KIF2A,INCENP,ZW10,BIRC5,EVL,KIF2C,NUP98,MAPRE1,ITGB3BP,PFN2,PAFAH1B1,SEH1L,MIS12,CDCA8,CENPA,NUP160,SKA1,AURKB,SKA2,PPP2CA,DSN1,NUP85,DVL2,NUP43,BUB3,BUB1,SCAI,CLASP2,CENPU,RCC2,NDE1,PLK1,NDC80,ZWINT,F…
7	26	Rho GTPase signalling	REAC:R-HSA-194315	Signaling By Rho GTPases R-HSA-194315	7.58492e-19	1.13599e-20	ITSN2,CYFIP1,NUP107,TRIO,WIPF1,CCP110,FNBP1L,CDC20,PREX1,GJA1,OPHN1,PPP2R1B,PPP2R1A,ANKFY1,CEP97,TMPO,STARD8,PRKCD,SCRIB,KNL1,TIAM2,TIAM1,DYNC1LI2,DAAM1,WDR81,ZW10,NUP98,MYL9,LLGL1,EPHA2,PFN2,MTMR1,TMEM87A,SEH1L,PIK3R4,CDCA8,PIK3R1,IQGAP3,SKA1,SKA2,ABR,DSN1,SCFD1,RACGAP1,NUP85,MYO6,SCAI,SPTBN1,STARD13,HOMER2,RCC2,PLK1,PTK2,ZWINT,CCT6A,ANLN,FAM135A,RPS27,CALM1,FERMT2,H2AX,AHCTF1,FAF2,ARHGAP1,KIF14…
7	26	Rho GTPase signalling	REAC:R-HSA-195258	RHO GTPase Effectors R-HSA-195258	1.35035e-12	3.11141e-14	CYFIP1,ERCC6L,NUP107,RTKN,KDM1A,WIPF1,NCF2,ZWILCH,BUB1B,CDC20,PPP1CC,PPP2R1B,PPP2R1A,KNTC1,MEN1,PRKCD,KNL1,CDC25C,DHDDS,SGO2,DYNC1LI2,CLIP1,DAAM1,ZW10,NUP98,MYL9,LLGL1,PFN2,SEH1L,PIK3R4,CDCA8,KLC1,IQGAP3,SKA1,NUP160,SKA2,NCKIPSD,DSN1,PDZD2,NUP85,ABL1,DVL2,RHPN1,RHPN2,MYH10,SCAI,RCC2,PLK1,PTK2,ZWINT,NDC80,DIAPH1,KIF18A,RPS27,DIAPH3,ARPC2,CALM1,H2AX,ITGB1,YWHAE,AHCTF1,KIF14,WASL,XPO1,YWHAQ,PPP2R5E,…
7	26	Rho GTPase signalling	REAC:R-HSA-9012999	RHO GTPase Cycle R-HSA-9012999	7.29366e-09	3.40315e-10	ITSN2,CYFIP1,STEAP3,TRIO,RTKN,FAM13B,PLXND1,WIPF1,NCF2,FAM13A,CCP110,ARHGAP39,FNBP1L,ARHGAP35,DOCK10,PREX1,GJA1,SLK,OPHN1,ANKFY1,CEP97,TMPO,TPM4,RALGAPA1,STARD8,SWAP70,TMOD3,SCRIB,OCRL,FAM91A1,TEX2,ARHGAP45,DHDDS,ARMCX3,TIAM2,ALDH3A2,TIAM1,OBSCN,DAAM1,WDR81,HGS,PHIP,STAM2,EPHA2,MTMR1,TMEM87A,ARHGEF25,ARHGEF28,ARHGAP18,ARHGAP17,RASAL2,PIK3R1,SLC1A5,IQGAP3,RHOBTB1,TOR1AIP1,ARHGAP22,ABR,STIP1,SCFD1,…
7	26	Rho GTPase signalling	REAC:R-HSA-162582	Signal Transduction R-HSA-162582	2.86621e-06	2.35737e-07	ITSN2,NUP107,ZFYVE9,IFT172,ARAF,PREX1,PSMD6,PSMD7,PSMD4,PSMD5,PSMD2,PSMD3,ANKFY1,PRKAB2,MEF2C,RBFOX2,STARD8,CSNK2A2,PRKAB1,PRKAR1B,PSME3,MYL9,MTMR1,CRABP2,CDCA8,IQGAP3,C5,PRKAR2B,RDH10,MYO6,PIP5K1A,RDH14,PIP5K1C,RDH13,LYN,JUN,FN1,PBX1,FAM135A,AGO2,STRN,FERMT2,EZH2,PIGU,ARHGAP1,PRKAG2,OSBPL11,EFCAB7,TUBA1B,MECOM,NELFB,DLGAP5,JAK1,DUSP4,DUSP5,LYPLA1,IFT140,RIPK2,DUSP8,LRRC41,PSMA4,INCENP,CDC42EP5,P…
7	26	Rho GTPase signalling	REAC:R-HSA-9013106	RHOC GTPase Cycle R-HSA-9013106	4.15152e-06	3.63497e-07	ABCD3,RTKN,ARHGEF25,PKN3,ARHGEF28,ARHGAP1,ARHGAP18,ARHGAP39,ARHGEF10L,PIK3R1,IQGAP3,ARHGAP35,PREX1,ABR,SLK,OPHN1,RACGAP1,C1QBP,FLOT1,FLOT2,STOM,STX5,LBR,TMPO,ARHGEF11,ACBD5,STARD13,CAV1,MACO1,RHOC,DHDDS,VAV2,FMNL3,ANLN,DIAPH1,DIAPH3,FMNL2,DAAM1,VAPB,PKN2,PKN1,VAMP3
7	26	Rho GTPase signalling	REAC:R-HSA-8980692	RHOA GTPase Cycle R-HSA-8980692	6.65417e-05	7.28279e-06	ARHGAP11A,RTKN,TRIO,ABCD3,FAM13A,FAF2,SNAP23,ARHGAP1,ARHGAP39,ARHGEF10L,ARHGAP35,PREX1,SLK,OPHN1,C1QBP,FLOT1,FLOT2,LBR,TMPO,ARHGEF11,STARD8,ARAP3,ARHGEF18,ARAP1,TEX2,ARHGAP45,DHDDS,VAV2,TIAM1,ARHGAP10,OBSCN,DAAM1,ARHGEF3,VAMP3,TMEM87A,ARHGEF25,PKN3,ARHGEF28,ARHGAP18,PIK3R1,IQGAP3,ARHGAP22,ABR,SCFD1,PGRMC2,RACGAP1,RHPN1,STOM,STX5,RHPN2,ECT2,SRGAP1,ACBD5,STARD13,CAV1,PCDH7,ARHGAP29,MACO1,DEF6,ARHGA…
7	26	Rho GTPase signalling	REAC:R-HSA-6807070	PTEN Regulation R-HSA-6807070	0.000139183	1.60349e-05	KDM1A,CHD3,PSMD6,PSMD7,PSMD4,MECOM,PSMD5,PSMD2,PSMD3,SCMH1,MAF1,EED,CSNK2A2,RRAGA,PSMA4,RRAGC,RRAGB,PSME3,TP53,PSMD10,USP13,PSMD12,HDAC2,PSMD11,HDAC3,PSMD14,TNKS,HDAC1,PSMA7,RNF2,PSMB6,PSMB7,PSMB4,UBB,PSMB2,RBBP4,PSMB3,UBC,PSMB1,RBBP7,MTA2,MAPK3,SUZ12,CBX6,JUN,WWP2,GATAD2A,RNF146,TNRC6C,PSMC5,GDNF,VAPA,RHEB,NEDD4,AGO2,MKRN1,SNAI1,SNAI2,STUB1,LAMTOR4,LAMTOR3,RCOR1,EZH2,OTUD3
7	26	Rho GTPase signalling	REAC:R-HSA-9013026	RHOB GTPase Cycle R-HSA-9013026	0.000141557	1.64715e-05	RTKN,ARHGEF25,PKN3,ARHGEF28,SNAP23,ARHGAP1,ARHGAP39,ARHGEF10L,PIK3R1,IQGAP3,ARHGAP35,PREX1,ABR,SLK,OPHN1,RACGAP1,FLOT1,FLOT2,STOM,RHPN2,ECT2,ARHGEF11,STARD13,STARD8,CAV1,PCDH7,DHDDS,RHOB,VAV2,ANLN,DIAPH1,DIAPH3,DAAM1,ARHGEF3,PKN2,PKN1,VAMP3
7	26	Rho GTPase signalling	REAC:R-HSA-5663202	Diseases Of Signal Transduction By Growth Factor Receptors And Second Messengers R-HSA-5663202	0.000228512	2.79058e-05	PHB1,MAML2,MAML1,ZFYVE9,CLSTN1,HDAC11,ARAF,CCNC,PPP1CC,PSMD6,FGF7,PSMD7,PSMD4,PPP2R1B,PSMD5,PPP2R1A,MYC,PSMD2,PSMD3,EP300,SKP1,MAP2K1,TPM4,ADAM10,TSC2,LMO7,GTF2F2,SND1,ADAM17,PSME3,AKAP9,TLN1,CARS1,SQSTM1,PSMD10,PSMD12,NOTCH1,PSMD11,PSMD14,FAM114A2,SHC1,TNKS,SEL1L,FOXO4,PIK3R1,KLC1,FOXO1,APH1A,FXR1,NCSTN,PORCN,UBB,TPR,UBC,PLCG1,ATG7,SPTBN1,SEC31A,LYN,STAT5A,STAT5B,YES1,CPSF6,TGFB1,FZD4,FN1,FZD8,B…
7	26	Rho GTPase signalling	REAC:R-HSA-170834	Signaling By TGF-beta Receptor Complex R-HSA-170834	0.000265465	3.27243e-05	ITGB1,CCNT1,ITGB5,ZFYVE9,HDAC1,UBE2D3,UBE2D1,NEDD4L,CCNC,LTBP3,CBL,LTBP1,PPP1CC,XPO1,UBB,MYC,UBC,EP300,ITGB8,ITGAV,E2F4,RNF111,MEN1,MAPK3,TGFB2,TGIF2,TGFB1,PARP1,TGFB3,ARHGEF18,CGN,UCHL5,TGFBR2,PPP1CA,NCOR2,PPM1A,NCOR1,RBL1,TFDP1,TFDP2,BAMBI,PARD3,SRFBP1,STUB1,TRIM33
7	26	Rho GTPase signalling	REAC:R-HSA-9006936	Signaling By TGFB Family Members R-HSA-9006936	0.000420856	5.38191e-05	ACVRL1,ITGB1,BMPR2,CCNT1,ITGB5,ZFYVE9,UBE2D3,UBE2D1,CCNC,CHRDL1,PPP1CC,XPO1,MYC,EP300,ITGB8,ITGAV,AMH,RNF111,MEN1,TGIF2,PARP1,FST,ARHGEF18,UCHL5,TGFBR2,NCOR2,GREM2,PPM1A,NCOR1,RBL1,TFDP1,TFDP2,PARD3,SRFBP1,HDAC1,NEDD4L,LTBP3,CBL,LTBP1,FSTL3,UBB,UBC,E2F4,MAPK3,TGFB2,TGFB1,TGFB3,SMAD9,CGN,INHBA,ACVR2B,PPP1CA,BAMBI,STUB1,TRIM33
7	26	Rho GTPase signalling	REAC:R-HSA-9013148	CDC42 GTPase Cycle R-HSA-9013148	0.000765046	0.000106648	DOCK6,STEAP3,TRIO,FAM13B,WIPF1,DOCK9,DOCK7,SNAP23,ARHGAP1,ARHGAP39,WASL,FNBP1L,ARHGAP35,DOCK10,PREX1,OPHN1,SH3PXD2A,LBR,GIT1,TMPO,ARHGEF11,STARD8,ARAP3,SCRIB,ARAP1,ARHGAP45,ARFGAP2,VAV2,TIAM1,ARHGAP10,ARHGEF9,DAAM1,WDR81,CDC42EP5,CDC42EP3,VAMP3,ARHGEF25,ARHGAP17,PIK3R1,IQGAP3,ARHGAP22,GNA13,ABR,FGD4,RACGAP1,STOM,ECT2,SRGAP1,REPS1,STARD13,CAV1,ARHGAP29,ARHGAP27,CDC42BPB,BAIAP2,DEF6,ARHGAP33,FMNL3,…
7	26	Rho GTPase signalling	REAC:R-HSA-9013409	RHOJ GTPase Cycle R-HSA-9013409	0.000896176	0.000127688	STEAP3,TRIO,SNAP23,ARHGAP1,WASL,PIK3R1,SLC1A5,FNBP1L,IQGAP3,ARHGAP35,PREX1,GJA1,OPHN1,ARL13B,STOM,GIT1,TMPO,CAV1,OCRL,SCRIB,WWP2,CDC42BPB,FMNL3,SLC4A7,DIAPH3,RHOJ,PKN2,PKN1,VAMP3
7	26	Rho GTPase signalling	REAC:R-HSA-9013406	RHOQ GTPase Cycle R-HSA-9013406	0.00218504	0.000351166	STEAP3,SNAP23,ARHGAP1,ARHGAP17,WASL,SLC1A5,IQGAP3,ARHGAP35,PREX1,GJA1,OPHN1,ARL13B,STOM,GIT1,CAV1,SCRIB,WWP2,CDC42BPB,ARHGAP33,SLC4A7,ARHGEF9,OBSCN,DIAPH3,GFOD1,CDC42EP3,GOPC,PKN2,PKN1,RHOQ,VAMP3
7	26	Rho GTPase signalling	REAC:R-HSA-432142	Platelet Sensitization By LDL R-HSA-432142	0.0028813	0.000476344	PPP2CA,PPP2R1B,PPP2R1A,PPP2R5E,PPP2R5B,PLA2G4A,PPP2R5A,PPP2R5D,PTPN11,PPP2R5C,MAPK14,LRP8
7	26	Rho GTPase signalling	REAC:R-HSA-8943724	Regulation Of PTEN Gene Transcription R-HSA-8943724	0.00416458	0.000724483	HDAC2,HDAC3,KDM1A,HDAC1,CHD3,RNF2,MECOM,RBBP4,SCMH1,RBBP7,MAF1,MTA2,MAPK3,SUZ12,CBX6,JUN,EED,GATAD2A,RRAGA,RRAGC,GDNF,RRAGB,RHEB,SNAI1,SNAI2,LAMTOR4,TP53,LAMTOR3,RCOR1,EZH2
7	26	Rho GTPase signalling	REAC:R-HSA-9006925	Intracellular Signaling By Second Messengers R-HSA-9006925	0.00640047	0.00116506	KDM1A,CLSTN1,IL1RAP,PSMD6,FGF7,PSMD7,PPP2R1B,PSMD4,PPP2R1A,PSMD5,PSMD2,PSMD3,SCMH1,PIP4K2C,KPNA2,MAF1,IER3,PRKCE,CSNK2A2,PRKCD,TSC2,RRAGA,ADCY9,PRKAR1B,RRAGC,RRAGB,PSME3,TP53,PSMD10,PSMD12,PSMD11,PSMD14,TNKS,PIK3R1,FOXO4,FOXO1,GRK2,IRAK1,UBB,PRKAR2B,UBC,PIP5K1A,PIP5K1C,PLCG1,JUN,CBX6,GDNF,RHEB,AGO2,MKRN1,SNAI1,SNAI2,STRN,CALM1,FGF13,FGFR4,FGFR3,RCOR1,EZH2,FGFR1,CDKN1A,PIGU,CHD3,PIK3CB,MECOM,PPP2R…
7	26	Rho GTPase signalling	REAC:R-HSA-9013405	RHOD GTPase Cycle R-HSA-9013405	0.00644476	0.00117684	STEAP3,ARHGAP1,MOSPD2,ARHGAP39,ARHGAP17,PIK3R1,ADD3,ARHGAP35,TOR1AIP1,LMNB1,AKAP12,PGRMC2,CAPZB,RACGAP1,EFHD2,ANKFY1,PLXNA1,LBR,TMPO,CAV1,SLC4A7,DIAPH1,DIAPH3,VAPB,DBN1,VAMP3
7	26	Rho GTPase signalling	REAC:R-HSA-5673000	RAF Activation R-HSA-5673000	0.00647409	0.00118592	CAMK2D,PHB1,MAP2K1,ARAF,PPP2R5B,PPP2R5A,BRAF,PPP2R5D,PPP2R5C,PPP2CA,PPP1CC,NRAS,MRAS,PPP2R1B,PPP2R1A,PPP2R5E,CALM1,MAP3K11
7	26	Rho GTPase signalling	REAC:R-HSA-5467337	APC Truncation Mutants Have Impaired AXIN Binding R-HSA-5467337	0.00680056	0.00127315	AMER1,PPP2CA,PPP2R1B,CSNK1A1,PPP2R1A,PPP2R5E,PPP2R5B,PPP2R5A,PPP2R5D,PPP2R5C
7	26	Rho GTPase signalling	REAC:R-HSA-1257604	PIP3 Activates AKT Signaling R-HSA-1257604	0.00731184	0.00139835	KDM1A,CLSTN1,IL1RAP,PSMD6,FGF7,PSMD7,PPP2R1B,PSMD4,PPP2R1A,PSMD5,PSMD2,PSMD3,SCMH1,PIP4K2C,MAF1,IER3,CSNK2A2,TSC2,RRAGA,RRAGC,RRAGB,PSME3,TP53,PSMD10,PSMD12,PSMD11,PSMD14,TNKS,PIK3R1,FOXO4,FOXO1,IRAK1,UBB,UBC,PIP5K1A,PIP5K1C,JUN,CBX6,GDNF,RHEB,AGO2,MKRN1,SNAI1,SNAI2,STRN,FGF13,FGFR4,FGFR3,RCOR1,EZH2,FGFR1,CDKN1A,PIGU,CHD3,PIK3CB,MECOM,PPP2R5E,CHUK,EED,RHOG,PPP2R5B,PPP2R5A,PPP2R5D,IRAK4,PPP2R5C,PS…
7	26	Rho GTPase signalling	REAC:R-HSA-157118	Signaling By NOTCH R-HSA-157118	0.00817951	0.00158313	H2AX,B4GALT1,MAML2,PLXND1,MAML1,WWC1,HDAC11,CCNC,ARRB2,LFNG,PSMD6,PSMD7,PSMD4,CCND1,PSMD5,MYC,PSMD2,PSMD3,EP300,DLGAP5,SKP1,H3-3B,TLE4,TLE3,ADAM10,YWHAZ,NCOR2,ACTA2,H2AJ,KAT2A,ADAM17,NCOR1,PSMA4,TFDP1,TFDP2,PSME3,NUMB,TP53,PSMD10,HDAC4,PSMD12,HDAC2,NOTCH1,PSMD11,HDAC3,PSMD14,HDAC1,SEL1L,DTX2,RFNG,HDAC8,HIF1A,PSMA7,HDAC6,APH1A,PSMB6,NEURL1B,PSMB7,NCSTN,PSMB4,PSMB2,UBB,PSMB3,PSMB1,UBC,E2F1,E2F3,TBL…
8	25	DNA replication and repair	GOBP:0006259	DNA Metabolic Process (GO:0006259)	3.06021e-29	5.94793e-33	DCLRE1B,SMARCAL1,SMARCB1,DCLRE1C,MRE11,FMR1,NUDT1,YY1,TRIM28,ALKBH1,RUVBL2,CHEK1,RUVBL1,PCLAF,FBXO6,KMT5B,NBN,KPNA2,NUDT15,NFRKB,MEN1,GEN1,WDHD1,LIG1,NSMCE3,RECQL,REV1,INIP,MSH6,NEIL3,MSH2,GRWD1,FSCN1,TIMELESS,UBE2V2,DNA2,INO80C,EXD2,RTEL1,BLM,SET,PRKDC,XPC,PDS5B,PDS5A,MACROH2A1,RAD51AP1,ORC4,ORC6,ZNF827,ORC1,RAD21,ORC3,HLTF,ORC2,EP400,ZNF668,ATRIP,BARD1,CTC1,XRCC6,UBE2B,GADD45A,XRCC5,FANCL,XRCC2…
8	25	DNA replication and repair	GOBP:0006281	DNA Repair (GO:0006281)	2.00892e-23	7.80921e-27	DCLRE1B,SMARCAL1,DCLRE1A,DCLRE1C,MRE11,MPG,FMR1,NUDT1,NUCKS1,ALKBH2,TRIM28,EME1,EME2,ALKBH1,CHEK1,FBXO6,KMT5B,NBN,MEN1,PIAS4,WDHD1,LIG1,ZGRF1,NSMCE3,RECQL,WRNIP1,INIP,TRAIP,MSH6,NEIL3,MSH2,FANCD2,FSCN1,TIMELESS,UBE2V2,DNA2,TP53,RHNO1,FTO,EXD2,RNASEH2C,BLM,RNASEH2B,PRKDC,TEX264,CDCA5,XPC,PDS5B,PDS5A,MACROH2A1,RAD51AP1,RAD21,HLTF,EP400,ZNF668,ATRIP,BARD1,FANCI,XRCC6,FANCM,UBE2B,GADD45A,XRCC5,FANCL,…
8	25	DNA replication and repair	GOBP:0006974	DNA Damage Response (GO:0006974)	5.22102e-22	3.04432e-25	SMARCAL1,NUDT1,SMC5,SMC6,ALKBH7,ALKBH8,HERC2,TRIM28,ALKBH1,MYC,CHEK1,PCLAF,FBXO6,FBXO5,IER3,WDHD1,ARMT1,DDX11,NSMCE3,METTL3,PRKCD,NSMCE1,RECQL,WDR76,DDIT3,FLYWCH1,TP53,EPHA2,RTEL1,PRKDC,XPC,ZBTB4,HLTF,TP53BP1,ATRIP,BARD1,LYN,PLK3,GADD45A,XRCC5,XRCC2,POLA1,TDP1,SPRTN,RAD18,ATR,H2AX,TOP2A,CDKN1A,FEN1,OGG1,SUV39H1,SETD7,ASH2L,MRPL36,BRCA1,FMN2,BABAM1,ING2,PAXX,UPF1,RMI2,SHPRH,PARP1,NCOA6,PARP2,ZDHHC…
8	25	DNA replication and repair	GOBP:0006261	DNA-templated DNA Replication (GO:0006261)	7.62915e-12	1.63111e-14	MCM7,MCM10,POLB,REV3L,TOPBP1,POLE,POLG,RFC5,WDHD1,RFC3,RFC4,RFC1,RFC2,TWNK,RECQL,WRNIP1,MCM3,MCM4,MCM5,DNA2,MCM6,MCM2,PRIM2,BLM,PRIM1,POLD3,RECQL4,ORC4,WRN,CDC45,CHRAC1,ORC6,ORC1,ORC3,POLD1,ORC2,POLD2,MCMBP,TEFM,GINS1,GINS2,MGME1,RRM1,GINS3,GINS4,RPA1,NOC3L,POLA1,RAD51,POLE3,CDK2AP1
8	25	DNA replication and repair	GOBP:0006260	DNA Replication (GO:0006260)	4.01296e-11	1.09196e-13	FEN1,MCM7,MCM8,STON1,POLB,TOP1MT,CHEK1,PCLAF,REV3L,POLE,POLG,RFC5,UPF1,WDHD1,RFC3,RFC4,RFC1,RFC2,REV1,WRNIP1,BAZ1A,KIN,GRWD1,MCM4,MCM5,DNA2,MCM6,TOP1,MCM2,BLM,SET,POLD3,RECQL4,WRN,CHRAC1,ORC3,POLD1,POLD2,MCMBP,DUT,DONSON,RPA1,RPA2,NAP1L1,TICRR,FAM111B,POLA1,RPA3,CDK2,POLE3,CDK1,CDK2AP1
8	25	DNA replication and repair	GOBP:0032200	Telomere Organization (GO:0032200)	4.10296e-07	3.34935e-09	DCLRE1B,INO80C,BLM,RTEL1,SP100,DCLRE1C,MRE11,PRKDC,DOT1L,STON1,YY1,RECQL4,WRN,ZNF827,RUVBL2,RUVBL1,NBN,NFRKB,H3-3A,CTC1,PARP3,XRCC6,PARP1,XRCC5,ACTR5,MCRS1,PTGES3,ACTL6A,RPA1,RPA2,TERF2,SIRT2,UCHL5,RAD51D,RAD50,APEX1,RPA3,POT1,DNA2,ATR,EZH2
8	25	DNA replication and repair	GOBP:0000723	Telomere Maintenance (GO:0000723)	6.30835e-06	8.31395e-08	DCLRE1B,INO80C,BLM,RTEL1,SP100,DCLRE1C,MRE11,PRKDC,STON1,SMC5,SMC6,YY1,RECQL4,WRN,ZNF827,RUVBL2,RUVBL1,NBN,NFRKB,CTC1,PARP3,XRCC6,PARP1,XRCC5,ACTR5,MCRS1,PTGES3,ACTL6A,RPA1,RPA2,TERF2,UCHL5,MAD2L2,RAD51D,RAD50,RAD51,APEX1,RPA3,POT1,DNA2,ATR
8	25	DNA replication and repair	GOBP:0036297	Interstrand Cross-Link Repair (GO:0036297)	7.79313e-06	1.06029e-07	DCLRE1B,DCLRE1A,DCLRE1C,MCM8,RNF8,FAAP24,NUCKS1,FAAP20,RAD51AP1,EXO5,FANCI,CENPX,FANCM,FANCL,FANCA,FANCC,FANCB,FANCE,FANCG,FANCF,RNF168,NEIL3,RAD51,FANCD2,RFWD3,FSCN1
8	25	DNA replication and repair	GOBP:0006298	Mismatch Repair (GO:0006298)	7.20669e-05	1.62483e-06	RNASEH2C,RNASEH2B,SETD2,PCNA,LIG1,MCM8,RPA1,RPA2,XPC,MLH1,MLH3,POLD3,MSH6,MSH2,EXO1,TDG,RPA3,PMS2,PMS1
8	25	DNA replication and repair	GOBP:0006289	Nucleotide-Excision Repair (GO:0006289)	0.000122661	3.0993e-06	OGG1,STON1,MRPL36,XPC,BRCA2,POLB,POLD3,SLX4,POLD1,POLE,RNF111,USP45,RPA1,RPA2,RAD23A,FANCC,COMMD1,GTF2H2,GTF2H3,RAD23B,SIRT1,GTF2H5,DDB2,DDB1,POLA1,XAB2,ERCC3,ERCC1,RPA3,UVSSA,FSCN1,ERCC5,TP53
8	25	DNA replication and repair	GOBP:0006284	Base-Excision Repair (GO:0006284)	0.000129284	3.29177e-06	PRMT6,POLQ,USP47,FEN1,PARG,LIG1,MPG,OGG1,RPA1,APEX2,HMGA2,RPA2,UNG,POLB,WRN,NEIL3,POLD1,TDG,APEX1,RPA3,ERCC5,DNA2,POLE,POLG
8	25	DNA replication and repair	GOBP:0006270	DNA Replication Initiation (GO:0006270)	0.0003546	1.07163e-05	PRIM2,MCM7,PRIM1,MCM10,NOC3L,ORC4,POLA1,CDC45,ORC6,ORC1,ORC3,ORC2,MCM3,MCM5,TOPBP1,MCM2
8	25	DNA replication and repair	GOBP:0022616	DNA Strand Elongation (GO:0022616)	0.0003546	1.10191e-05	POLD3,POLA1,RAD50,RFC3,MRE11,RFC4,MCM7,POLD2,MCM3,MCM4,NBN
8	25	DNA replication and repair	GOBP:0006271	DNA Strand Elongation Involved In DNA Replication (GO:0006271)	0.0003546	1.10191e-05	POLD3,POLA1,RFC3,PCNA,RFC4,MCM7,POLD2,POLE3,MCM3,MCM4,POLE
8	25	DNA replication and repair	GOBP:0032206	Positive Regulation Of Telomere Maintenance (GO:0032206)	0.000487589	1.55422e-05	INO80C,RTEL1,MRE11,PPP1R10,TNKS,AURKB,YY1,SLX4,RUVBL2,RUVBL1,DHX36,NEK2,NBN,MAP2K7,NFRKB,MAPK3,ACTR5,MCRS1,ACTL6A,TERF2,UCHL5,GNL3,RAD50,TNIP1,ERCC1,HNRNPA2B1,HNRNPD,NABP2,POT1,MAPKAPK5
8	25	DNA replication and repair	GOBP:0000727	Double-Strand Break Repair Via Break-Induced Replication (GO:0000727)	0.0079367	0.000445383	GINS2,MCM7,GINS4,MCM3,MCM4,CDC7,MCM5,MCM6,MCM2
8	25	DNA replication and repair	GOMF:0017116	Single-Stranded DNA Helicase Activity (GO:0017116)	3.6279e-05	4.41185e-07	RFC5,PIF1,POLQ,RFC3,RFC4,MCM7,DHX9,MCM8,RFC2,DSCC1,WRNIP1,RAD51,MCM3,MCM4,MCM5,DNA2,MCM6,MCM2
8	25	DNA replication and repair	GOMF:0042162	Telomeric DNA Binding (GO:0042162)	0.000112706	1.6148e-06	CTC1,UPF2,PIF1,UPF1,BLM,XRCC6,KDM1A,XRCC5,STON1,RPA1,ZBTB10,SMG7,TERF2,SMG5,SMG6,WRN,RAD50,APEX1,NCL,HNRNPA2B1,HNRNPD,POT1,TELO2
8	25	DNA replication and repair	GOMF:0003688	DNA Replication Origin Binding (GO:0003688)	0.000205403	3.45862e-06	ORC4,POLA1,ORC1,DHX9,DDX11,GRWD1,ORC3,ORC2,MCM10,KAT7,CDC6,HSPD1
8	25	DNA replication and repair	GOMF:0043047	Single-Stranded Telomeric DNA Binding (GO:0043047)	0.00933558	0.000445383	RAD50,HNRNPA2B1,NABP2,RPA1,STON1,POT1,RPA2,HNRNPA1,TERF2
8	25	DNA replication and repair	KEGG:hsa03030	DNA replication	1.40522e-08	2.23051e-10	PRIM2,RNASEH2C,FEN1,RNASEH2B,PCNA,MCM7,PRIM1,POLD3,POLD4,POLD1,POLD2,POLE,RFC5,RFC3,RFC4,LIG1,RFC1,RFC2,RPA1,RPA2,POLA1,RPA3,POLE3,MCM3,MCM4,MCM5,DNA2,MCM6,MCM2
8	25	DNA replication and repair	KEGG:hsa03410	Base excision repair	0.000167399	8.50279e-06	MBD4,FEN1,PARP3,PCNA,LIG1,PARP1,MPG,PARP2,OGG1,APEX2,HMGB1,UNG,POLB,POLD3,POLD4,NEIL3,POLD1,TDG,APEX1,POLD2,POLE3,POLE
8	25	DNA replication and repair	REAC:R-HSA-176974	Unwinding Of DNA R-HSA-176974	1.32469e-05	1.25143e-06	GINS1,GINS2,CDC45,MCM7,MCM8,GINS3,GINS4,MCM3,MCM4,MCM5,MCM6
8	25	DNA replication and repair	WIPA:WP466	DNA Replication WP466	2.16882e-13	2.14381e-15	PRIM2,PCNA,MCM7,PRIM1,GMNN,MCM10,POLD3,ORC4,POLD4,ORC6,CDC45,ORC1,ORC3,POLD1,UBC,POLD2,ORC2,POLE,RFC5,CDT1,RFC3,RFC4,RFC1,RFC2,RPA1,RPA2,CDC7,CDC6,POLA1,DBF4,RPA3,CDK2,MCM3,MCM4,MCM5,MCM6,MCM2
8	25	DNA replication and repair	WIPA:WP4752	Base Excision Repair WP4752	0.000315267	9.34894e-06	MBD4,FEN1,PCNA,LIG1,PARP1,MPG,PARP2,OGG1,APEX2,HMGB1,UNG,POLD3,POLB,POLD4,NEIL3,TDG,POLD1,APEX1,POLD2,POLE3,POLE
9	20	protein ubiquitination and processing	GOBP:0006511	Ubiquitin-Dependent Protein Catabolic Process (GO:0006511)	2.06634e-10	6.42594e-13	UBE3C,UBXN2B,UBE3D,UBXN2A,UBE2D3,RNF19B,UBE2D1,UBE3B,CCAR1,HERC5,HERC4,PSMD6,CDC23,PSMD7,PSMD4,PSMD2,RNF19A,PSMD3,BTRC,FBXO8,RNF111,SKP1,FBXW4,UBE2E1,UBE4B,ARMC8,FBXO10,KCTD6,TOM1L1,RNF126,WDR81,KCTD10,DDIT3,TRIM13,PLAA,SQSTM1,VPS28,PSMD12,PSMD11,PSMD14,KLHL15,UBA6,RHOBTB3,UBR4,NEDD4L,FBXO45,BAG6,COP1,RNF215,RNF217,NAE1,KLHDC2,KLHDC3,ZRANB1,UBE2H,HACE1,NDFIP1,KLHL25,UBE2B,UBE2C,KLHL22,BFAR,UBE2A,…
9	20	protein ubiquitination and processing	GOBP:0043161	Proteasome-Mediated Ubiquitin-Dependent Protein Catabolic Process (GO:0043161)	7.02143e-10	3.13883e-12	UBXN2B,UBE3D,UBXN2A,CCNF,UBE2D3,LTN1,CDC20,PSMD6,CDC23,PSMD7,PSMD4,PSMD2,PSMD3,FBXO4,FBXO3,FBXO6,BTRC,SKP1,FBXW4,ANAPC7,FBXO17,YOD1,UBE4B,ARMC8,RNF126,KCTD10,DDIT3,TRIM13,PLAA,ANAPC5,FAM8A1,ANAPC1,RNF121,ANAPC13,PSMD12,ANAPC15,PSMD11,PSMD14,KLHL15,CUL2,SEL1L,RHOBTB3,NEDD4L,FBXO45,UBR2,FBXO44,HSP90B1,BAG6,COP1,TMEM129,KLHDC10,KLHDC2,KLHDC3,UBE2B,UBE2C,EDEM1,FBXO38,ERLIN1,TRIP4,KLHL22,BFAR,UBE2A,FB…
9	20	protein ubiquitination and processing	GOBP:0010498	Proteasomal Protein Catabolic Process (GO:0010498)	1.51914e-06	1.73955e-08	UBXN2B,UBE3D,UBXN2A,UBE2D3,PSMD6,PSMD7,PSMD4,PSMD2,PSMD3,BTRC,SKP1,DNAJB12,UBE4B,ARMC8,RNF41,RNF126,KCTD10,DDIT3,TRIM13,PLAA,PSMD12,PSMD11,PSMD14,SEL1L,RHOBTB3,NEDD4L,FBXO45,FBXO44,BAG6,COP1,PMAIP1,KLHDC2,KLHDC3,UBE2B,RHBDD1,KLHL22,BFAR,NR1D1,UBE2A,KLHL20,NSFL1C,UBE2W,UBE2K,NFE2L2,RNF187,UBXN1,FAF1,CCDC47,KIF14,ARRB2,PRPF19,UCHL1,TRIM2,UBXN7,UBXN6,RAD23A,PPP2R5C,SIRT1,RAD23B,SIRT2,PJA2,DDB1,PSMA4…
9	20	protein ubiquitination and processing	GOBP:0016567	Protein Ubiquitination (GO:0016567)	2.50338e-06	3.05859e-08	UBE3C,UBE3D,FBXO28,UBE2D3,CCNF,FBXO25,RNF19B,UBE2D1,UBE3B,CCAR1,HERC5,HERC4,HERC2,RUSC1,RNF19A,FBXO4,BTRC,RNF111,SKP1,ATG3,ANAPC7,FBXW8,UBE2E1,MUL1,LMO7,UBE4B,FBXO10,RNF41,TRAIP,RNF126,KCTD10,TRIM13,UBE2V2,TRIM14,TRIM11,OBI1,CUL7,CBFB,TNKS,UBA6,CUL2,MYCBP2,NEDD4L,FBXO45,DTX2,UBB,RNF217,HLTF,TMEM129,VPS11,NAE1,BARD1,BRAP,UBE2H,HACE1,KLHL25,UBE2B,FANCL,UBE2C,PLK1,FANCA,KLHL21,KLHL22,FANCC,BFAR,FANC…
9	20	protein ubiquitination and processing	GOBP:0000209	Protein Polyubiquitination (GO:0000209)	1.30906e-05	1.98458e-07	TRAF3IP2,UBE3C,UBE3D,FBXO28,UBE2D3,RNF19B,UBE2D1,UBE3B,CDC23,RUSC1,RNF19A,FBXO4,BTRC,SKP1,ANAPC7,UBE2E1,MUL1,UBE2E2,UBE4B,RNF41,RNF126,UBE2V2,ANAPC5,ANAPC1,ANAPC13,CBFB,TNKS,MYCBP2,NEDD4L,FBXO45,RNF217,TMEM129,BARD1,UBE2H,HACE1,UBE2B,UBE2C,FBXO38,BFAR,UBE2A,KLHL20,UBE2W,UBE2S,UBE2T,CDC16,MKRN1,BCL2,UBE2N,UBE2O,BLMH,UBE2K,DZIP3,FBXL7,RNF187,RNF14,BRCA1,PRPF19,UBE2Q1,TRIM5,TRIM2,ARIH2,SHPRH,TRIM62,…
9	20	protein ubiquitination and processing	GOBP:0019941	Modification-Dependent Protein Catabolic Process (GO:0019941)	1.69347e-05	2.75047e-07	RNF11,UBE3C,RNF13,RNF14,UBE2D3,RNF19B,UBE2D1,UBE3B,CCAR1,RPGR,HERC5,HERC4,CDC23,RNF19A,PSMD3,ARIH2,UFD1,BTRC,FBXO8,FBXW4,UBE2E1,UBE4B,FBXO10,KCTD6,DDB1,RNF168,RNF144B,RNF167,RNF126,WDR81,UBE2R2,KCTD10,SQSTM1,PCYOX1,PSMD11,RNF34,PSMD14,KLHL15,UBA6,UHRF1,UBR4,RNF8,NEDD4L,FBXO45,RNF6,RNF7,CBL,RCHY1,RNF5,BAG6,C18ORF25,ZNRF3,UBB,OS9,RNF215,KCTD21,RNF217,NAE1,UBQLN4,RNF20,UBE2H,HACE1,NDFIP1,ANKIB1,KLHL…
9	20	protein ubiquitination and processing	GOBP:0032446	Protein Modification By Small Protein Conjugation (GO:0032446)	9.00194e-05	2.13457e-06	ZNF451,CCNF,UBE2D3,FBXO25,SMC5,SMC6,CCAR1,HERC5,HERC4,HERC2,TRIM28,KIAA1586,ZMIZ1,FBXO4,BTRC,RNF111,SKP1,PIAS4,ATG3,PIAS3,ANAPC7,FBXW8,NSMCE3,ATG10,NSMCE1,UBE2E1,MUL1,UBE2E2,LMO7,FBXO10,RNF41,TRAIP,RNF126,KCTD10,TRIM13,UBE2V2,TRIM14,TRIM11,CUL7,UBA6,DCUN1D3,MYCBP2,CUL2,DCUN1D2,NEDD4L,COPS7A,DTX2,FBXO45,UBB,HLTF,TMEM129,VPS11,NAE1,ATG7,TRPM4,BARD1,BRAP,UBE2F,HACE1,KLHL25,UBE2B,UBE2C,PLK1,KLHL21,FB…
9	20	protein ubiquitination and processing	GOBP:0030433	Ubiquitin-Dependent ERAD Pathway (GO:0030433)	0.0003546	1.10274e-05	FAF1,FAF2,SEL1L,DERL1,DERL2,FBXO44,RNF5,HSP90B1,BAG6,DNAJB2,ERLEC1,FOXRED2,OS9,TMEM129,UBXN8,UBQLN1,UFD1,DNAJB9,FBXO6,MAN1A1,MARCHF6,EDEM1,FBXO17,EDEM2,SGTA,ERLIN1,SYVN1,UBE4B,YOD1,NPLOC4,RNF103,JKAMP,DNAJC10,TRIM13,STUB1,MAN1B1,STT3B,FAM8A1,RNF121
9	20	protein ubiquitination and processing	GOBP:0036503	ERAD Pathway (GO:0036503)	0.00115436	4.01614e-05	USP13,CCDC47,FAF1,FAF2,SEL1L,DERL1,DERL2,FBXO44,RNF5,HSP90B1,BAG6,DNAJB2,ERLEC1,FOXRED2,OS9,TMEM129,UBXN8,UBQLN1,UFD1,DNAJB9,FBXO6,MAN1A1,UGGT2,UBXN6,MARCHF6,EDEM1,RHBDD1,FBXO17,SGTA,DNAJB12,ERLIN1,SYVN1,UBE4B,YOD1,NPLOC4,RNF103,JKAMP,DNAJC10,TRIM13,STUB1,MAN1B1,STT3B,FAM8A1,RNF121
9	20	protein ubiquitination and processing	GOBP:0030970	Retrograde Protein Transport, ER To Cytosol (GO:0030970)	0.00191385	7.17927e-05	HM13,RHBDD1,FAF2,SEL1L,DERL1,SYVN1,DERL2,HSP90B1,ERLEC1,NPLOC4,OS9,TMEM129,UFD1
9	20	protein ubiquitination and processing	GOBP:0006513	Protein Monoubiquitination (GO:0006513)	0.0034575	0.000148515	MGRN1,UBE3D,UHRF1,UBE2D3,FAAP20,RNF20,FANCL,FANCA,KLHL22,FANCC,FANCB,FANCE,PEX12,FANCG,FANCF,UBE2W,ITCH,RNF126,UBE2R2,UBE2T,WAC,UBE2O,STUB1,TRIM37,RAD18,OBI1
9	20	protein ubiquitination and processing	GOBP:0070936	Protein K48-linked Ubiquitination (GO:0070936)	0.0079367	0.000442971	RNF34,UBE3C,UBE2D3,MYCBP2,RNF8,UBE2D1,NEDD4L,FBXO45,RNF6,RNF5,ARIH2,MARCHF6,SKP1,UBE2H,HACE1,UBE2B,UBE2C,FBXO38,UBE2E1,SYVN1,UBE2E2,BFAR,UBE2G1,UBE2A,RNF146,RNF126,ITCH,UBE2R2,UBE2T,TTC3,PELI1,KBTBD7,UBE2K,RNF187
9	20	protein ubiquitination and processing	GOBP:1903513	Endoplasmic Reticulum To Cytosol Transport (GO:1903513)	0.00865501	0.000497937	ERLEC1,NPLOC4,OS9,FAF2,SEL1L,TMEM129,DERL1,SYVN1,DERL2,UFD1,HSP90B1
9	20	protein ubiquitination and processing	GOMF:0019787	Ubiquitin-Like Protein Transferase Activity (GO:0019787)	4.34253e-08	2.03112e-10	UBE2D3,FBXO25,UBE2D1,HERC5,CDC23,TRIM28,FBXO4,FBXO3,BTRC,PIAS4,ATG3,PIAS3,FBXW8,ATG10,NSMCE1,UBE2E1,MUL1,UBE2E2,LMO7,FBXO10,RNF41,TRAIP,RNF123,KCTD10,TRIM13,TRIM11,OBI1,CUL2,UBR4,NEDD4L,COP1,RNF217,ATG5,BARD1,BRAP,UBE2F,UBE2H,HACE1,UBE2B,FANCL,UBE2C,KLHL21,UBE2A,KLHL20,CNOT4,UBE2W,RNF103,UBE2S,UBE2T,UBE2N,RNF181,UBE2O,FBXL5,UBE2K,DZIP3,FBXL6,RNF187,RNF13,RNF14,BRCA1,PRPF19,UFL1,TRIM4,TRIM5,TRIM2,…
9	20	protein ubiquitination and processing	GOMF:0004842	Ubiquitin-Protein Transferase Activity (GO:0004842)	0.000373745	6.99242e-06	TRAF3IP2,UBE3C,UBE3D,UBE2D3,FBXO25,LTN1,RNF19B,UBE2D1,CBLB,UBE3B,CCAR1,HERC5,HERC4,CDC23,HERC2,TRIM28,RNF19A,FBXO4,FBXO3,FBXO6,BTRC,RNF111,KCMF1,FBXW8,FBXO17,UBE2E1,NSMCE1,MUL1,UBE2E2,LMO7,FBXO10,RNF41,TRAIP,RNF123,RNF126,KCTD10,TRIM13,TRIM14,TRIM11,RNF121,OBI1,CUL2,MYCBP2,UBR4,NEDD4L,UBR2,DTX2,FBXO44,COP1,RNF215,RNF217,HLTF,TMEM129,VPS11,BARD1,BRAP,UBE2H,HACE1,UBE2B,FANCL,UBE2C,KLHL21,BFAR,UBE2A…
9	20	protein ubiquitination and processing	GOMF:0061650	Ubiquitin-Like Protein Conjugating Enzyme Activity (GO:0061650)	0.00993664	0.00048378	UBE2F,UBE2H,UBE2B,UBE2C,UBE2D3,UBE2E1,UBE2D1,UBE2E2,UBE2G1,UBE2A,UBE2W,UBE2Q1,UBE2R2,UBE2S,UBE2T,UBE2N,UFC1,UBE2O,UBE2K,TAF1
9	20	protein ubiquitination and processing	KEGG:hsa04141	Protein processing in endoplasmic reticulum	3.10266e-08	5.90982e-10	ERO1B,TRAM1,HSP90AB1,UBXN1,TUSC3,UBXN2A,UBE2D3,NGLY1,UBE2D1,UBXN8,UFD1,FBXO6,MAN1A1,CAPN1,SIL1,UBXN6,SEC63,SKP1,PDIA3,HSP90AA1,SSR4,DNAJB12,UBE4B,YOD1,RAD23A,TRAF2,RAD23B,CKAP4,DDOST,DNAJC3,DAD1,DDIT3,DNAJB11,PLAA,MAN1B1,CRYAB,SEC23A,SAR1A,ATF6B,HSPA4L,SEL1L,DERL1,DERL2,RRBP1,RNF5,HSP90B1,DNAJB2,DNAJB1,ERLEC1,GANAB,MAPK8,HSPH1,OS9,LMAN2,MAN1C1,UBQLN1,SSR1,BAK1,MAP2K7,UGGT2,SEC23B,UBQLN4,MARCHF6,S…
9	20	protein ubiquitination and processing	KEGG:hsa04120	Ubiquitin mediated proteolysis	4.09401e-06	1.42966e-07	UBE3C,UBE2D3,UBE2D1,CBLB,UBE3B,BRCA1,PRPF19,CDC20,HERC4,CDC23,HERC2,UBE2Q1,FBXO4,ELOB,BTRC,SKP1,PIAS4,PIAS3,ANAPC7,FBXW8,UBE2E1,UBE2E2,UBE4B,DDB2,DDB1,UBE2R2,ANAPC5,ANAPC1,BIRC2,ANAPC13,CUL7,UBA6,MGRN1,CUL2,NEDD4L,RNF7,CBL,RCHY1,RHOBTB1,SOCS3,COP1,FZR1,UBB,UBC,VHL,UBE2F,UBE2H,MAP3K1,UBE2B,FANCL,UBE2C,SYVN1,WWP1,UBE2G1,WWP2,UBE2A,CUL4A,KLHL9,UBE2W,ITCH,UBE2S,NEDD4,CDC16,UBE2N,UBA2,UBE2O,STUB1,TRIM…
9	20	protein ubiquitination and processing	REAC:R-HSA-983168	Antigen Processing: Ubiquitination And Proteasome Degradation R-HSA-983168	1.4555e-07	8.55192e-09	UBE3C,UBE3D,LRR1,CCNF,UBE2D3,LTN1,RNF19B,UBE2D1,CBLB,UBE3B,CDC20,DCAF1,HERC5,HERC4,PSMD6,CDC23,HERC2,PSMD7,PSMD4,PSMD5,PSMD2,RNF19A,PSMD3,FBXO4,FBXO6,BTRC,RNF111,SKP1,FBXW4,ANAPC7,FBXW8,FBXO17,FBXW9,UBE2E1,UBE2E2,LMO7,FBXO10,KCTD6,RNF41,TRAIP,RNF123,RNF126,PSME3,UBE2V2,ANAPC5,TRIM11,ANAPC1,PSMD10,ANAPC13,CUL7,PSMD12,PSMD11,PSMD14,UBA6,CUL2,UBR4,NEDD4L,KLHL11,UBR2,FBXO44,FBXO41,SOCS3,UBB,RNF217,UB…
9	20	protein ubiquitination and processing	REAC:R-HSA-983169	Class I MHC Mediated Antigen Processing And Presentation R-HSA-983169	3.36226e-07	2.1111e-08	UBE3C,NCF2,UBE3D,LRR1,CCNF,UBE2D3,LTN1,RNF19B,UBE2D1,CBLB,UBE3B,CDC20,DCAF1,HERC5,HERC4,PSMD6,CDC23,HERC2,PSMD7,PSMD4,PSMD5,PSMD2,RNF19A,PSMD3,FBXO4,FBXO6,BTRC,B2M,RNF111,SKP1,FBXW4,PDIA3,ANAPC7,FBXW8,FBXO17,FBXW9,HLA-B,UBE2E1,HLA-C,UBE2E2,LMO7,HLA-A,FBXO10,KCTD6,HLA-E,RNF41,TRAIP,RNF123,RNF126,PSME3,UBE2V2,ANAPC5,TRIM11,ANAPC1,PSMD10,ANAPC13,CUL7,PSMD12,PSMD11,PSMD14,UBA6,CUL2,PIK3R4,UBR4,NEDD4L…
10	17	Telomere maintenance	GOBP:2000573	Positive Regulation Of DNA Biosynthetic Process (GO:2000573)	9.14462e-08	6.39857e-10	HSP90AB1,PCNA,NVL,TNKS,DSCC1,CHTF18,FGF2,AURKB,MYC,FBXO4,USP1,NEK2,CCT8,CCT7,HNRNPA1,MAP2K7,CCT5,CCT4,MAPK3,CCT3,RFC5,GINS1,CCT2,GINS2,HSP90AA1,RFC3,RFC4,RFC2,XRCC5,HGF,GINS3,PTGES3,GINS4,GREM1,CCT6A,TNIP1,DKC1,TCP1,POT1,MAPKAPK5,FGFR4,ATR,WRAP53
10	17	Telomere maintenance	GOBP:1904816	Positive Regulation Of Protein Localization To Chromosome, Telomeric Region (GO:1904816)	5.90699e-05	1.25143e-06	CCT3,CCT6A,GNL3L,DKC1,TCP1,CCT8,CCT7,CCT5,CCT4,GNL3,WRAP53
10	17	Telomere maintenance	GOBP:0032210	Regulation Of Telomere Maintenance Via Telomerase (GO:0032210)	0.000102537	2.45132e-06	PIF1,TNKS,STON1,HNRNPU,TENT4B,SMG5,AURKB,SMG6,EXOSC10,FBXO4,NEK2,CCT8,CCT7,HNRNPA1,MAP2K7,CCT5,CCT4,MAPK3,CCT3,CTC1,CCT2,XRCC5,TERF2,CCT6A,GNL3L,TNIP1,TCP1,POT1,MAPKAPK5,DCP2,ATR
10	17	Telomere maintenance	GOBP:1904358	Positive Regulation Of Telomere Maintenance Via Telomere Lengthening (GO:1904358)	0.000263614	7.6343e-06	CCT3,CCT2,RTEL1,TNKS,XRCC5,AURKB,CCT6A,TNIP1,DHX36,HNRNPA2B1,TCP1,FBXO4,POT1,NEK2,MAPKAPK5,CCT8,CCT7,HNRNPA1,MAP2K7,CCT5,CCT4,MAPK3,ATR
10	17	Telomere maintenance	GOBP:1904851	Positive Regulation Of Establishment Of Protein Localization To Telomere (GO:1904851)	0.000470933	1.48282e-05	CCT3,CCT6A,DKC1,TCP1,CCT8,CCT7,CCT5,CCT4,WRAP53
10	17	Telomere maintenance	GOBP:1904872	Regulation Of Telomerase RNA Localization To Cajal Body (GO:1904872)	0.00191385	7.17927e-05	CCT3,CCT6A,EXOSC10,TNIP1,DKC1,RUVBL2,RUVBL1,TCP1,CCT8,CCT7,CCT5,DCP2,CCT4
10	17	Telomere maintenance	GOBP:0032212	Positive Regulation Of Telomere Maintenance Via Telomerase (GO:0032212)	0.00224756	8.74145e-05	CCT3,CCT2,TNKS,XRCC5,AURKB,CCT6A,TNIP1,TCP1,FBXO4,POT1,NEK2,MAPKAPK5,CCT8,CCT7,HNRNPA1,MAP2K7,CCT5,CCT4,MAPK3,ATR
10	17	Telomere maintenance	GOBP:1904871	Positive Regulation Of Protein Localization To Cajal Body (GO:1904871)	0.00268303	0.000109512	CCT3,CCT6A,DKC1,MEPCE,TCP1,CCT8,CCT7,CCT5,CCT4
10	17	Telomere maintenance	GOBP:0070203	Regulation Of Establishment Of Protein Localization To Telomere (GO:0070203)	0.00268303	0.000109512	CCT3,CCT6A,DKC1,TCP1,CCT8,CCT7,CCT5,CCT4,WRAP53
10	17	Telomere maintenance	GOBP:1904869	Regulation Of Protein Localization To Cajal Body (GO:1904869)	0.00268303	0.000109512	CCT3,CCT6A,DKC1,MEPCE,TCP1,CCT8,CCT7,CCT5,CCT4
10	17	Telomere maintenance	GOBP:1900264	Positive Regulation Of DNA-directed DNA Polymerase Activity (GO:1900264)	0.00352491	0.000154151	GINS1,RFC5,GINS2,RFC3,PCNA,RFC4,RFC2,DSCC1,GINS3,GINS4
10	17	Telomere maintenance	GOBP:1900262	Regulation Of DNA-directed DNA Polymerase Activity (GO:1900262)	0.00352491	0.000154151	GINS1,RFC5,GINS2,RFC3,PCNA,RFC4,RFC2,DSCC1,GINS3,GINS4
10	17	Telomere maintenance	GOBP:0051973	Positive Regulation Of Telomerase Activity (GO:0051973)	0.00362427	0.000161314	CCT2,HSP90AA1,HSP90AB1,NVL,TNKS,XRCC5,PTGES3,AURKB,GREM1,TNIP1,DKC1,MYC,TCP1,POT1,NEK2,MAPKAPK5,MAP2K7,CCT4,MAPK3,WRAP53
10	17	Telomere maintenance	GOBP:1904874	Positive Regulation Of Telomerase RNA Localization To Cajal Body (GO:1904874)	0.00389885	0.000180452	CCT3,CCT6A,TNIP1,DKC1,RUVBL2,RUVBL1,TCP1,CCT8,CCT7,CCT5,CCT4
10	17	Telomere maintenance	GOBP:0051972	Regulation Of Telomerase Activity (GO:0051972)	0.00389885	0.000181113	PIF1,HSP90AB1,NVL,TNKS,AURKB,SMG6,MYC,NEK2,MAP2K7,CCT4,MAPK3,MEN1,CCT2,HSP90AA1,XRCC5,PTGES3,GREM1,TNIP1,DKC1,TCP1,NABP2,POT1,MAPKAPK5,TP53,WRAP53
10	17	Telomere maintenance	GOBP:1904951	Positive Regulation Of Establishment Of Protein Localization (GO:1904951)	0.00402486	0.000189313	CCT3,CEP135,CORO2B,CCT6A,DKC1,CENPJ,TCP1,CHP1,CCT8,CCT7,CCT5,CCT4,WRAP53
10	17	Telomere maintenance	GOBP:0051347	Positive Regulation Of Transferase Activity (GO:0051347)	0.00685161	0.000356896	MRE11,FLT1,HSP90AB1,NVL,DSCC1,BMI1,CHTF18,IGF1R,MYC,TSPO,NEK2,NBN,RFC5,CCT2,HSP90AA1,RFC3,RFC4,RFC2,GREM1,DKC1,TCP1,TYRO3,POT1,MAPKAPK5,ROR1,EPHA2,DDR2,PRIM2,VAC14,PCNA,TNKS,DCUN1D3,DCUN1D2,AURKB,ERBB2,ZNF622,MAP2K7,CCT4,MAPK3,GINS1,GINS2,TGFB1,XRCC5,GINS3,NTRK3,PTGES3,TIE1,PLK1,GINS4,RAD50,TNIP1,AXL,HNRNPA2B1,HNRNPD,UBE2N,PIN1,FGFR4,FGFR3,CD200,FGFR1,WRAP53
11	16	regulation of transcription	GOBP:1903508	Positive Regulation Of Nucleic Acid-Templated Transcription (GO:1903508)	4.57623e-08	2.99218e-10	PHB1,TRIM28,ZMIZ1,MYC,ZXDC,RPS6KA1,EPC2,SUPT20H,BTRC,NFRKB,RNF111,CDK5RAP2,ACVR1,MED1,MEF2C,SMARCC1,MED4,RUNX2,HCFC1,JMJD6,NIF3L1,SFRP1,DDIT3,TFAM,TP53,XPC,BCL10,MRPL12,PRDM11,HIF1A,MBTD1,NUP85,INPP5K,ALX1,TP53BP1,SNX5,FZD1,JUN,XRCC6,FOXF2,FZD4,FOXF1,FZD7,SS18L1,IL31RA,TRIP4,NFATC1,NR1D1,NR2F2,SMARCA2,SMARCA4,MLLT11,FUBP3,ID2,HNRNPD,SNAI1,ZNF496,ACVRL1,CITED2,TGFB1I1,CTCF,BRCA1,MED16,BRCA2,ING1,P…
11	16	regulation of transcription	GOBP:1903507	Negative Regulation Of Nucleic Acid-Templated Transcription (GO:1903507)	1.90125e-07	1.40423e-09	RB1,PHB1,ZNF174,KDM1A,NAB1,GMNN,PRDM5,ZBTB21,LOXL3,EHMT1,ENO1,PHB2,CCAR2,ELK3,RPS6KA5,TRIM28,CREB3L1,SCMH1,BTRC,MEN1,PIAS4,DAXX,RBFOX2,ZGPAT,SFMBT1,ZBTB38,SOX13,ARID5A,ARID5B,ZBTB33,RUNX2,DKK3,FOXP1,TLE5,HIC2,ILF3,SFRP1,BRMS1,THAP7,PSPC1,DDIT3,KAT6A,TIMELESS,ZFPM2,TP53,KHDRBS1,L3MBTL3,SET,NOTCH1,SHC1,TWIST2,TWIST1,PRDM11,ZNF24,ZBTB4,FOXO1,GLIS2,ATXN1,ZNF706,ZNF827,NACC2,ZNF703,INPP5K,ALX1,ZNF425,…
11	16	regulation of transcription	GOBP:0006355	Regulation Of DNA-templated Transcription (GO:0006355)	8.0953e-07	8.18184e-09	ATF1,RB1,PHB1,ZNF174,EHMT1,ENO1,PHB2,RPL6,ELK3,ZMIZ1,CREB3L1,MYC,ZXDC,BBX,FOXO3B,SUPT20H,PKNOX1,NFRKB,RNF111,CDK5RAP2,ZNF287,ZNF18,MED1,DAXX,MEF2C,RBFOX2,RFX2,MED8,SOX13,RFX1,HCFC2,MED4,HCFC1,DKK3,RFX7,DDIT3,RFX5,ATF3,ZNF397,ZNF275,ZNF395,SET,CRABP2,PRDM15,BAZ2A,ZNF22,XPC,BCL10,ZNF24,PRDM11,MRPL12,HIF1A,NUP85,RAD21,ALX1,ZBTB7B,ZBTB7A,KAT14,ZNF146,ZSCAN18,FZD1,JUN,ZNF142,MTERF3,FZD4,FZD7,IL31RA,NF…
11	16	regulation of transcription	GOBP:0045893	Positive Regulation Of DNA-templated Transcription (GO:0045893)	8.63576e-07	9.06377e-09	ATF1,PHB1,MAML1,HNRNPU,GABPB1,DCAF6,ELK3,ZMIZ1,MYC,ZXDC,SUPT20H,IER5,NFRKB,RNF111,CDK5RAP2,MED1,MEF2C,MED9,WDR75,MED4,HCFC1,DDIT3,RFX5,ATF3,ZNF395,PRKDC,PRDM15,XPC,BCL10,MRPL12,ZNF24,PRDM11,HIF1A,NUP85,ALX1,S100A10,FZD1,JUN,FZD4,FZD7,IL31RA,NR2F1,NFATC3,TRIP4,NFATC1,NR2F2,NR1D1,PBX1,MLLT11,FOSL1,AGO2,HNRNPD,REL,SNAI1,CDK12,ZNF496,ARF4,RARG,TGFB1I1,TCF20,CTCF,EFCAB7,MED16,LITAF,ING1,WDR43,PHF8,MED…
11	16	regulation of transcription	GOBP:0045892	Negative Regulation Of DNA-templated Transcription (GO:0045892)	1.24645e-05	1.86544e-07	RB1,TCERG1,PHB1,ZNF174,ZMYND8,EHMT1,HNRNPU,ENO1,PHB2,CCAR2,IKZF5,ELK3,DCAF1,RPS6KA5,ZNF608,TRIM28,CREB3L1,MYC,DPF2,BTRC,MED1,DAXX,MEF2C,RBFOX2,SFMBT1,NSMCE3,SOX13,MED9,DICER1,HCFC2,RUNX2,DKK3,HCFC1,SFRP1,NIF3L1,THAP7,DDIT3,FLYWCH1,BCORL1,ZFPM2,TP53,ATF3,L3MBTL3,SET,MAGED1,CTR9,TWIST2,TWIST1,BAZ2A,ZNF24,PRDM11,ZNF25,ZBTB4,HIF1A,PRDX5,ZNF706,ZNF827,ZNF703,INPP5K,ALX1,PATZ1,ZBTB7A,LYAR,SNX6,PLK3,JUN…
11	16	regulation of transcription	GOBP:0010468	Regulation Of Gene Expression (GO:0010468)	6.09337e-05	1.33829e-06	RB1,RPL5,PHB1,RPL6,GJA1,CREB3L1,MYC,ADNP2,DIP2A,VPS35,SUPT20H,MED1,DAXX,MEF2C,SOX13,DICER1,HCFC2,PRKAB1,HCFC1,DDIT3,ZNF395,CRABP2,BAZ2A,ZNF22,ATXN7L3B,HIF1A,ZBTB7B,KAT14,ZNF146,LYN,NDFIP1,FZD7,FN1,TRIP4,BRAF,LARP4,ZNF35,PRDX6,HNRNPL,TADA2A,HNRNPF,HNRNPD,REL,SNAI1,SNAI2,EZH2,ZNF134,LIN54,SETD2,SPIN4,OGG1,SPIN3,CTCF,LITAF,VSIR,PQBP1,MECP2,ING2,C1QTNF1,ING3,TRIM4,TEAD2,ZNF486,TCF19,SLC2A10,ACTL6A,BA…
11	16	regulation of transcription	GOBP:1903506	Regulation Of Nucleic Acid-Templated Transcription (GO:1903506)	0.000637066	2.0926e-05	RB1,PRDM8,PHB1,NAB1,WWC1,NAB2,WWC2,JMJD1C,YEATS4,JADE3,PRDM2,CELSR2,RPL6,EFEMP1,RPS6KA5,ZMIZ1,PPP2R1A,RUVBL2,RUVBL1,ZNF85,KAT7,ZFPL1,ZNF562,ZNF682,DAXX,MEF2C,ZBTB38,SOX13,HCFC2,HCFC1,SAP30,THAP7,PSPC1,DDIT3,KAT6A,ZNF714,PPIE,ZNF678,ZNF675,TP53,ZNF430,ZNF395,NOTCH1,CRABP2,MAGED1,TCF7,BAZ2A,ZNF22,CREBL2,FOXO4,HIF1A,ZBTB4,TAF5L,ZNF708,ZNHIT1,DVL1,ZNF703,DVL2,PATZ1,KAT14,ZNF146,BPTF,ESRRA,DR1,ZFHX3,B…
11	16	regulation of transcription	GOBP:2000144	Positive Regulation Of DNA-templated Transcription Initiation (GO:2000144)	0.00261578	0.000104224	MDC1,PAXIP1,TWIST1,MED16,MED12,MED11,MED14,ZNHIT1,MED30,MED10,DHX36,MED31,MED1,JUN,TBP,TAF12,TAF11,MED8,MED9,MED4,MED26,MED29,FOSL1,MED22,TAF8,TAF5,TAF4,TAF3,TAF2,TAF1
11	16	regulation of transcription	GOBP:0045944	Positive Regulation Of Transcription By RNA Polymerase II (GO:0045944)	0.00282062	0.00011732	ATF1,MDC1,TCERG1,SMARCB1,MAML1,ZMYND8,HNRNPU,CCNC,GABPB1,DCAF6,ELK3,RPS6KA3,ZNF609,RPS6KA5,ZMIZ1,MYC,RPS6KA1,IER5,ACVR1,MED1,MEF2C,MED8,MED9,MED4,RUNX2,HCFC1,JMJD6,THAP3,DDIT3,RFX5,ZFPM2,TP53,ATF3,ZNF395,PAXIP1,DHX9,EPAS1,PRKDC,MEPCE,CTR9,PRDM15,TWIST1,PIK3R1,ZNF24,HIF1A,HELZ2,ZNHIT1,DHX36,HLTF,ALX1,TP53BP1,ZBED4,S100A10,STAT5A,STAT5B,JUN,XRCC6,FOXF2,FOXF1,SS18L1,NR2F1,NFATC3,NFATC1,NR2F2,NR1D1,S…
11	16	regulation of transcription	GOBP:0060260	Regulation Of Transcription Initiation By RNA Polymerase II (GO:0060260)	0.00359123	0.000159145	MDC1,ZNF451,PAXIP1,MED16,PPM1D,MED12,MED11,MED14,ZNHIT1,MED30,MED10,DHX36,MED31,MED1,TBP,TAF12,TAF11,MED8,MED9,MED4,MED26,MED29,MED22,CDK4,TAF8,TAF5,TAF4,TAF3,TAF2,TAF1
11	16	regulation of transcription	GOBP:0010629	Negative Regulation Of Gene Expression (GO:0010629)	0.00443153	0.000211886	RB1,RNH1,FMR1,EIF4A3,FGF2,CRKL,YY1,RPS6KA5,CREB3L1,CHEK1,DIP2A,NUDT16,EPHA4,DAXX,MEF2C,CSNK2A1,DAPK1,IFRD2,METTL3,ADAM10,DICER1,PUS7,SND1,FOXP1,TLE5,SFRP1,ILF3,SMO,NCL,MYADM,DDX6,DNMT1,NOTCH1,SHMT1,HIF1A,MRPL13,MACROH2A1,GIGYF2,FXR1,FXR2,PDCD10,STC2,DHX36,TGFB2,NDFIP1,PNPT1,TGFB1,SETDB1,PCIF1,CNOT10,LSM5,LSM2,DHFR,BMP4,OCLN,CNOT7,LSM6,CNOT1,ID2,AGO2,REL,CNOT9,EZH2,PHF19,PICALM,ACVRL1,SUV39H2,DDX3…
11	16	regulation of transcription	GOBP:0000122	Negative Regulation Of Transcription By RNA Polymerase II (GO:0000122)	0.00645977	0.000325186	RB1,TCERG1,PHB1,ZNF174,ZMYND8,EHMT1,HNRNPU,ENO1,IKZF5,DCAF1,ZNF608,MYC,DPF2,MED1,MEF2C,NSMCE3,SOX13,MED9,DICER1,HCFC2,HCFC1,NIF3L1,THAP7,DDIT3,FLYWCH1,BCORL1,ZFPM2,TP53,ATF3,MAGED1,CTR9,TWIST1,ZNF25,ZBTB4,ALX1,PATZ1,ZBTB7A,LYAR,PLK3,JUN,GADD45A,PLK1,NR2F1,NR1D1,NR2F2,SMARCA2,POU6F1,SMARCA4,ID2,SNAI1,SNAI2,ID3,CC2D1A,EZH2,ZNF134,ZNF254,SUV39H2,RARG,TCF25,CITED2,SUV39H1,BHLHE41,OTUD7B,CTCF,BMI1,ING…
11	16	regulation of transcription	GOBP:0060261	Positive Regulation Of Transcription Initiation By RNA Polymerase II (GO:0060261)	0.0079367	0.000444777	MDC1,PAXIP1,MED16,MED12,MED11,MED14,ZNHIT1,MED30,MED10,MED31,MED1,TBP,TAF12,TAF11,MED8,MED9,MED4,MED26,MED29,MED22,TAF8,TAF5,TAF4,TP53,TAF3,TAF2,TAF1
11	16	regulation of transcription	GOMF:0003697	Single-Stranded DNA Binding (GO:0003697)	6.47477e-11	1.21137e-13	MCM7,MCM8,HMGB2,STON1,HNRNPU,MCM10,NUCKS1,SMC5,HMGB1,SMC6,BRCA2,HMCES,DDX11,TOP3A,TWNK,RECQL,RAD23A,WBP11,RAD23B,REXO4,MMS22L,NEIL3,RAD51D,MSH2,CRY2,MCM3,MCM4,POT1,MCM5,MCM6,TOP1,MCM2,BLM,DHX9,IGHMBP2,XPC,SAMHD1,HSPD1,RAD51AP1,RECQL4,CDC45,RNF138,DHX36,PMS2,POLR2H,HNRNPA1,CTC1,RPA1,RPA2,MLH1,POLA1,RAD51,FUBP3,POLR3C,ERCC1,FUBP1,RPA3,TDP1,NABP2,SPRTN,NABP1,ERCC5,SSBP2
11	16	regulation of transcription	GOMF:0003677	DNA Binding (GO:0003677)	4.97428e-09	1.39596e-11	SMARCB1,ZNF174,JMJD1C,HNRNPU,SMC5,SMC6,ZDHHC1,SMC3,RPL6,RPL7,TRIM28,MYC,ZFPL1,TIPIN,DDX11,DNTTIP1,RFX2,SOX13,WDR76,NEIL3,DDIT3,RFX5,TFAM,DNA2,TP53,ZNF395,DHX9,EPAS1,PRKDC,ZNF22,XPC,ZNF24,ZBTB4,HIF1A,PGBD1,DHX36,SURF6,PATZ1,ZBTB7A,LYAR,ZNF146,CTC1,CDT1,JUN,XRCC6,FOXF2,FOXF1,XRCC5,NR2F1,NR2F2,ZNF35,H1-0,SMARCA2,PBX1,SMARCA4,POU6F1,POLA1,RPS27,FUBP3,TDP1,FUBP1,SPRTN,SNAI2,SIM2,RAD18,EZH2,ZNF496,H2AX…
11	16	regulation of transcription	GOMF:0003684	Damaged DNA Binding (GO:0003684)	1.84384e-07	1.0349e-09	DCLRE1B,DCLRE1A,FEN1,DCLRE1C,PCNA,MPG,OGG1,HMGB2,XPC,HMGB1,SMC6,UNG,POLD1,TDG,RBBP8,EP300,NBN,POLQ,PARP1,PARP2,RPA1,RPA2,FANCG,DDB2,DDB1,NEIL3,ERCC3,ERCC1,RPA3,CRY2,SDE2,ERCC5,RAD18
12	14	UPR ; cellular stress ; senescence	REAC:R-HSA-2262752	Cellular Responses To Stress R-HSA-2262752	4.36302e-20	4.52387e-22	RB1,RPL5,RPL30,NUP107,RPL34,EHMT1,NUDT2,RPL6,CCAR2,RPL7,RPS6KA3,PSMD6,RPS17,PSMD7,CDC23,PSMD4,RPS19,PSMD5,CREB3L1,MYC,PSMD2,PSMD3,RPS6KA1,RPL37,CHAC1,ATP6V1E1,BTRC,RPS11,RPS12,SKP1,NUP214,MEF2C,ATP6V1G1,ATP6V0E1,NUP210,DDX11,CSNK2A2,PRKCD,RPL22,TALDO1,NUP93,DYNC1LI2,RRAGA,SCO1,RRAGC,RRAGB,DDIT3,PSME3,NUP98,RPL26,KDELR3,TLN1,RPL28,TP53,ATF3,NUP205,POM121,ANAPC15,SEH1L,EPAS1,MRPL18,HSPA4L,HIF1A,MRP…
12	14	UPR ; cellular stress ; senescence	REAC:R-HSA-8953897	Cellular Responses To Stimuli R-HSA-8953897	3.64319e-19	4.61695e-21	RB1,RPL5,RPL30,NUP107,RPL34,EHMT1,NUDT2,RPL6,CCAR2,RPL7,RPS6KA3,PSMD6,RPS17,PSMD7,CDC23,PSMD4,RPS19,PSMD5,CREB3L1,MYC,PSMD2,PSMD3,RPS6KA1,RPL37,CHAC1,ATP6V1E1,BTRC,RPS11,RPS12,SKP1,NUP214,MEF2C,ATP6V1G1,ATP6V0E1,NUP210,DDX11,CSNK2A2,PRKCD,RPL22,TALDO1,NUP93,DYNC1LI2,RRAGA,SCO1,RRAGC,RRAGB,DDIT3,PSME3,NUP98,RPL26,KDELR3,TLN1,RPL28,TP53,ATF3,MT1E,NUP205,POM121,ANAPC15,SEH1L,EPAS1,MRPL18,HSPA4L,HIF1…
12	14	UPR ; cellular stress ; senescence	REAC:R-HSA-3371556	Cellular Response To Heat Stress R-HSA-3371556	1.72992e-09	6.57688e-11	YWHAE,NUP107,HSP90AB1,NUP188,HSPB8,HIKESHI,CCAR2,NUP62,EP300,NUP214,NDC1,HSP90AA1,NUP210,NUP133,SIRT1,EEF1A1,NUP93,DNAJC2,DNAJC7,NUP50,POLR1B,AKT1S1,NUP54,NUP98,FKBP4,CRYAB,NUP58,TNFRSF21,NUP205,POM121,CAMK2D,SEH1L,MRPL18,HSPA4L,HSPA14,HSPA13,NUP160,HDAC6,DNAJB1,HSPH1,POM121C,UBB,DNAJB6,NUP85,NUP42,TPR,HSF1,SERPINH1,NUP88,NUP43,MAPK3,HSPA8,NUP155,PTGES3,NUP153,HSPA2,RPA3,NUP35,HSPA1B,NUP37
12	14	UPR ; cellular stress ; senescence	REAC:R-HSA-3371453	Regulation Of HSF1-mediated Heat Shock Response R-HSA-3371453	1.98299e-08	1.01662e-09	YWHAE,NUP107,NUP188,HIKESHI,CCAR2,NUP62,NDC1,NUP214,NUP133,NUP210,SIRT1,NUP93,DNAJC2,DNAJC7,NUP50,POLR1B,NUP54,NUP98,FKBP4,NUP58,TNFRSF21,NUP205,POM121,SEH1L,MRPL18,HSPA4L,HSPA14,HSPA13,NUP160,DNAJB1,HSPH1,DNAJB6,POM121C,UBB,NUP42,NUP85,HSF1,TPR,SERPINH1,NUP43,NUP88,MAPK3,HSPA8,NUP155,NUP153,HSPA2,RPA3,NUP35,HSPA1B,NUP37
12	14	UPR ; cellular stress ; senescence	REAC:R-HSA-381119	Unfolded Protein Response (UPR) R-HSA-381119	3.87744e-07	2.52391e-08	ACADVL,FKBP14,MYDGF,CREB3L1,KHSRP,DIS3,DDX11,PPP2R5B,WIPI1,PDIA5,DNAJC3,CTDSP2,DDIT3,DNAJB11,KDELR3,TLN1,ATF3,DCP2,CEBPB,CUL7,DCTN1,SHC1,GOSR2,CXXC1,ADD1,HSP90B1,EXOSC5,EXTL2,EXOSC4,EXTL1,EXOSC9,EXOSC8,LMNA,DNAJB9,SSR1,EXOSC3,EXOSC2,SEC31A,KLHDC3,MBTPS1,ACD,NFYA,NFYB,EDEM1,NFYC,GFPT1,SYVN1,EIF2S2,YIF1A,CREBRF,HDGF
12	14	UPR ; cellular stress ; senescence	REAC:R-HSA-381038	XBP1(S) Activates Chaperone Genes R-HSA-381038	1.12395e-06	8.28716e-08	ACADVL,CUL7,DCTN1,FKBP14,SHC1,GOSR2,CXXC1,ADD1,MYDGF,EXTL2,EXTL1,LMNA,DNAJB9,SSR1,SEC31A,KLHDC3,ACD,DDX11,EDEM1,GFPT1,PPP2R5B,SYVN1,WIPI1,PDIA5,YIF1A,DNAJC3,CTDSP2,DNAJB11,HDGF,KDELR3,TLN1
12	14	UPR ; cellular stress ; senescence	REAC:R-HSA-381070	IRE1alpha Activates Chaperones R-HSA-381070	4.10874e-06	3.57385e-07	ACADVL,CUL7,DCTN1,FKBP14,SHC1,GOSR2,CXXC1,ADD1,MYDGF,EXTL2,EXTL1,LMNA,DNAJB9,SSR1,SEC31A,KLHDC3,ACD,DDX11,EDEM1,GFPT1,PPP2R5B,SYVN1,WIPI1,PDIA5,YIF1A,DNAJC3,CTDSP2,DNAJB11,HDGF,KDELR3,TLN1
12	14	UPR ; cellular stress ; senescence	REAC:R-HSA-9711123	Cellular Response To Chemical Stress R-HSA-9711123	8.12389e-06	7.34706e-07	COX7B,SRXN1,NCF2,COX4I1,NUDT2,SLC7A11,PSMD6,MAP1LC3B,PSMD7,PSMD4,PSMD5,SIN3A,MYC,PSMD2,PSMD3,SESN2,EP300,UBXN7,UFD1,BTRC,ATP7A,SKP1,GPX3,NCOA6,CSNK2A2,PRKCD,GPX8,MUL1,TALDO1,GPX7,NCOR2,NCOR1,PSMA4,SCO1,PSME3,BLVRB,TKT,SQSTM1,PSMD10,PSMD12,NOTCH1,PSMD11,HDAC3,SMARCD3,PSMD14,COX18,GSTP1,HM13,LIN9,PSMA7,HELZ2,PRDX3,PSMB6,PSMB7,BRIP1,PRDX5,PSMB4,RXRA,UBB,PSMB2,PSMB3,PRDX1,UBC,PSMB1,HMOX1,TBL1X,MBD4,N…
12	14	UPR ; cellular stress ; senescence	REAC:R-HSA-9755511	KEAP1-NFE2L2 Pathway R-HSA-9755511	0.000171779	2.03839e-05	SRXN1,SLC7A11,PSMD6,MAP1LC3B,PSMD7,PSMD4,PSMD5,MYC,PSMD2,PSMD3,SESN2,EP300,UBXN7,UFD1,BTRC,SKP1,CSNK2A2,PRKCD,MUL1,TALDO1,PSMA4,PSME3,TKT,SQSTM1,PSMD10,PSMD12,NOTCH1,PSMD11,PSMD14,PSMA7,PSMB6,PSMB7,BRIP1,PSMB4,UBB,PSMB2,PSMB3,PRDX1,UBC,PSMB1,HMOX1,NQO1,CDKN2A,IDH1,TXNRD1,FBXL17,PSMC5,NPLOC4,NFE2L2
12	14	UPR ; cellular stress ; senescence	REAC:R-HSA-2559583	Cellular Senescence R-HSA-2559583	0.00112909	0.000167803	RB1,H2AX,CDKN1A,MRE11,EHMT1,UBE2D1,ETS1,ETS2,CABIN1,LMNB1,RPS6KA3,CDC23,RPS6KA1,SCMH1,H3-3B,MAP2K4,ANAPC7,EED,UBE2E1,TERF2,CCNA2,H2AJ,TFDP1,CCNE2,TFDP2,POT1,ANAPC5,MAPKAPK5,TNIK,TP53,ANAPC1,CEBPB,ANAPC15,RNF2,HIRA,FZR1,MAPK8,MAPK7,UBB,RBBP4,UBC,EP400,E2F1,E2F3,RBBP7,MAP2K7,MAP2K6,MAPK3,CDKN2D,H2AZ1,SUZ12,H2AZ2,ACD,CBX6,JUN,CDKN2C,UBE2C,CDKN2A,STAT3,HMGA2,MAPK14,H1-0,TNRC6C,IL6,RAD50,CDK4,UBE2S,CD…
12	14	UPR ; cellular stress ; senescence	REAC:R-HSA-3371511	HSF1 Activation R-HSA-3371511	0.00145977	0.000224515	YWHAE,HSP90AA1,HSP90AB1,MRPL18,PTGES3,HDAC6,EEF1A1,DNAJB1,HSPH1,DNAJB6,UBB,POLR1B,RPA3,HSF1,SERPINH1,FKBP4,HSPA1B,TNFRSF21
12	14	UPR ; cellular stress ; senescence	REAC:R-HSA-3371568	Attenuation Phase R-HSA-3371568	0.0033784	0.000577987	HSPA8,HSP90AA1,HSP90AB1,MRPL18,PTGES3,HSPA2,DNAJB1,HSPH1,DNAJB6,UBB,HSF1,SERPINH1,EP300,FKBP4,HSPA1B,TNFRSF21
12	14	UPR ; cellular stress ; senescence	REAC:R-HSA-3371571	HSF1-dependent Transactivation R-HSA-3371571	0.00451053	0.000792461	HSPA8,CAMK2D,HSP90AA1,HSP90AB1,HSPB8,MRPL18,PTGES3,HSPA2,DNAJB1,HSPH1,DNAJB6,UBB,HSF1,AKT1S1,SERPINH1,EP300,FKBP4,CRYAB,HSPA1B,TNFRSF21
12	14	UPR ; cellular stress ; senescence	MSIG:23	Unfolded Protein Response	1.29151e-05	3.47431e-06	H2AX,EIF4A1,FKBP14,POP4,EIF4A3,RRP9,CKS1B,EDC4,KHSRP,MTREX,BANF1,CHAC1,SLC30A5,DDX10,WIPI1,YWHAZ,PDIA5,DNAJC3,MTHFD2,DKC1,GEMIN4,KDELR3,ATF3,DCP2,CEBPB,SHC1,DCTN1,GOSR2,CXXC1,NOLC1,SLC1A4,HSP90B1,EXOSC5,EXOSC4,EXOSC10,STC2,EXOSC9,EIF4EBP1,SSR1,DNAJB9,EXOSC2,SEC31A,NOP56,NOP14,NFYA,FUS,NFYB,EDEM1,EEF2,LSM4,YIF1A,VEGFA,CNOT4,CNOT6,NABP1,DCP1A
13	11	regulation of DNA repair	GOBP:0051054	Positive Regulation Of DNA Metabolic Process (GO:0051054)	3.15174e-09	1.65397e-11	OTUD4,BCAR3,H2AX,MRE11,PPP1R10,FAF1,STON1,BRCA1,HMGB1,FGF2,YY1,BABAM1,MECP2,SMCHD1,TRIM28,MYC,RUVBL2,RUVBL1,UIMC1,KAT7,NBN,NFRKB,PARP3,HGF,ACTR5,ACTL6A,BAZ1A,CCDC117,SIRT1,TERF2,UCHL5,GNL3,RNF168,POT1,DNA2,TOX,INO80C,PRIM2,RTEL1,PCNA,DHX9,ABRAXAS1,RNF8,NPAS2,WRN,SLX4,DHX36,CTC1,GINS1,CDT1,GINS2,ACD,TIGAR,ATAD5,BRPF3,GINS3,MCRS1,EYA4,GINS4,HNRNPAB,RAD50,RAD51,UBE2N,FGFR4,WRAP53
13	11	regulation of DNA repair	GOBP:0051052	Regulation Of DNA Metabolic Process (GO:0051052)	9.22997e-09	5.20251e-11	ACVRL1,USP37,DSCC1,GMNN,JADE3,NUCKS1,SMC5,SMC6,BRCA1,SMC3,SMG5,SMG6,YY1,BABAM1,PPP2R1A,MYC,RUVBL2,RUVBL1,UIMC1,KAT7,FBXO5,MPV17,SUPT20H,KPNA2,NFRKB,KPNA1,UPF1,ESCO1,NSMCE3,ZBTB38,ACTR5,ACTL6A,NSMCE1,THOC1,ESCO2,BAZ1A,TERF2,UCHL5,TOM1L1,CCNA2,KAT2A,NSMCE4A,UBE2V2,OBI1,INO80C,PIF1,ENY2,PARG,SF3B3,BAZ2A,HDAC8,TAF5L,PPP2CA,CHRAC1,ATXN7,ORC3,USP1,BARD1,SLF1,SLF2,TAF12,XRCC5,ALYREF,MCRS1,USP22,POLE3,HN…
13	11	regulation of DNA repair	GOBP:2000779	Regulation Of Double-Strand Break Repair (GO:2000779)	4.57623e-08	3.02413e-10	SETD2,SMARCB1,KDM1A,YEATS4,FMN2,FOXM1,ING3,PPP4R2,VPS72,BCL7C,RUVBL2,CHEK1,RUVBL1,DPF2,DPF3,EPC2,ARID2,PBRM1,SMARCC1,DDX11,ACTL6A,TEX15,SIRT1,SPIDR,RNF169,TIMELESS,UBE2V2,POT1,SMARCD1,RTEL1,SMARCD3,TWIST1,MBTD1,RAD51AP1,FIGNL1,EP400,BRD8,BRD7,ATRIP,SLF1,SLF2,PHF10,MGMT,RPA2,DEK,SMARCA2,SMARCA4,MRGBP,RAD51,SPIRE2,UBE2N,SPIRE1,ATR,WRAP53
13	11	regulation of DNA repair	GOBP:0045739	Positive Regulation Of DNA Repair (GO:0045739)	2.59102e-07	2.06476e-09	H2AX,SMARCB1,BRCA1,FMN2,HMGB1,FOXM1,BABAM1,YY1,SMCHD1,TRIM28,BCL7C,RUVBL2,RUVBL1,UIMC1,DPF2,DPF3,ARID2,NFRKB,PBRM1,SMARCC1,PARP1,ACTR5,DDX11,ACTL6A,CCDC117,SIRT1,SPIDR,UCHL5,RNF168,TIMELESS,UBE2V2,INO80C,SMARCD1,PCNA,SMARCD3,DHX9,RNF8,NPAS2,USP1,BRD7,SLF1,TIGAR,SLF2,PHF10,MGMT,MCRS1,EYA4,SMARCA2,SMARCA4,SPIRE2,UBE2N,SPIRE1,WRAP53
13	11	regulation of DNA repair	GOBP:0006275	Regulation Of DNA Replication (GO:0006275)	6.64545e-07	6.329e-09	ACVRL1,BCAR3,INO80C,USP37,BLM,PCNA,DHX9,DSCC1,FAF1,GMNN,STON1,JADE3,NUCKS1,SMC3,PDS5A,YY1,PPP2CA,CHRAC1,PPP2R1A,RUVBL2,ORC3,RUVBL1,KAT7,FBXO5,NFRKB,S100A11,CTC1,CDT1,ESCO1,ATAD5,BRPF3,ACTR5,ZBTB38,MCRS1,BAZ1A,ESCO2,CDC6,GTPBP4,UCHL5,WAPL,CCNA2,SLFN11,POLE3,DNA2,OBI1,ATR
13	11	regulation of DNA repair	GOBP:0006282	Regulation Of DNA Repair (GO:0006282)	1.36415e-06	1.45828e-08	H2AX,SMARCB1,YEATS4,BRCA1,YY1,BABAM1,SMCHD1,ING3,PPP4R2,TRIM28,VPS72,RUVBL2,BCL7C,RUVBL1,UIMC1,DPF2,DPF3,EPC2,KAT7,SUPT20H,ARID2,NFRKB,SMARCC1,PBRM1,PARP1,ACTR5,ACTL6A,CCDC117,SIRT1,UCHL5,RNF168,KAT2A,UBE2V2,INO80C,SMARCD1,ENY2,PARG,PCNA,SF3B3,SMARCD3,DHX9,RNF8,NPAS2,TAF5L,MBTD1,ATXN7,EP400,USP1,BRD8,BRD7,ATRIP,BARD1,TIGAR,PHF10,TAF12,MCRS1,USP22,EYA4,DEK,SMARCA2,SMARCA4,MRGBP,UBE2N,TAF5,TAF4,TAF…
13	11	regulation of DNA repair	GOBP:2000781	Positive Regulation Of Double-Strand Break Repair (GO:2000781)	5.67006e-06	7.27355e-08	SMARCD1,SMARCB1,SMARCD3,PRKDC,YEATS4,FMN2,FOXM1,MBTD1,RAD51AP1,SMCHD1,ING3,VPS72,BCL7C,RUVBL2,RUVBL1,DPF2,EP400,DPF3,EPC2,KMT5B,BRD8,ARID2,BRD7,PIAS4,PARP3,PBRM1,SMARCC1,SLF1,SLF2,PARP1,PHF10,FUS,MGMT,DDX11,ACTL6A,FANCB,SIRT1,SPIDR,SMARCA2,SMARCA4,MAD2L2,MRGBP,TIMELESS,UBE2V2,SPIRE2,UBE2N,SPIRE1,WRAP53
13	11	regulation of DNA repair	GOBP:0032204	Regulation Of Telomere Maintenance (GO:0032204)	3.26126e-05	5.89457e-07	PIF1,RTEL1,MRE11,PPP1R10,SMC5,SMC6,HDAC8,SMG5,SMG6,SLX4,MYC,DHX36,NBN,UPF1,SLF1,SLF2,XRCC5,NSMCE3,NSMCE1,TERF2,GNL3,RAD50,NSMCE4A,ERCC1,HNRNPD,POT1
13	11	regulation of DNA repair	GOBP:0033044	Regulation Of Chromosome Organization (GO:0033044)	4.99764e-05	1.02964e-06	INO80C,RB1,PIF1,SMC5,SMC6,HDAC8,SMG5,SMG6,YY1,MYC,RUVBL2,RUVBL1,BUB1,NFRKB,UPF1,CENPV,RMI2,SLF1,SLF2,XRCC5,ACTR5,MCRS1,NSMCE3,NSMCE1,TERF2,UCHL5,NSMCE4A,HNRNPD
13	11	regulation of DNA repair	GOBP:0010569	Regulation Of Double-Strand Break Repair Via Homologous Recombination (GO:0010569)	0.000166666	4.53513e-06	SETD2,RTEL1,PARPBP,KDM1A,KLHL15,CGAS,YEATS4,MBTD1,RAD51AP1,SMCHD1,ING3,PPP4R2,VPS72,RUVBL2,FIGNL1,CHEK1,RUVBL1,EP400,EPC2,BRD8,TP53BP1,ARID2,UBQLN4,PIAS4,POLQ,RMI2,PARP1,FUS,ACTL6A,RPA2,TEX15,FANCB,SENP3,SPIDR,MAD2L2,MRGBP,RAD51,TIMELESS,WRAP53
13	11	regulation of DNA repair	GOBP:0080135	Regulation Of Cellular Response To Stress (GO:0080135)	0.00105065	3.6145e-05	BRCA1,BRCA2,YY1,BABAM1,CHCHD2,AIFM2,RUVBL2,CHORDC1,RUVBL1,UIMC1,EP300,SUPT20H,NFRKB,ACTR5,ACTL6A,SIRT1,WDR76,UCHL5,DNAJC2,KAT2A,DNAJC7,UBE2V2,CRY1,NUPR1,INO80C,ENY2,PARG,SF3B3,ABRAXAS1,TAF5L,DNAJB1,DNAJB6,ATXN7,HSF1,USP1,VHL,BARD1,TAF12,AMFR,MCRS1,USP22,RPA2,CORO2B,RAD51,RFWD3,UBE2N,TAF5,TAF4,TAF2,ATR,NFE2L2
16	9	regulation of chromosome separation	GOBP:0051984	Positive Regulation Of Chromosome Segregation (GO:0051984)	1.34855e-05	2.08936e-07	NCAPH2,RCC2,NCAPG2,NCAPG,SMC5,CDC6,SMC6,SMC4,NCAPH,SIRT2,SMC2,CCNB1,CDK1,NCAPD2,NCAPD3,RAD18
16	9	regulation of chromosome separation	GOBP:0051983	Regulation Of Chromosome Segregation (GO:0051983)	3.47465e-05	6.55085e-07	RMI2,CDCA2,CSNK2A1,NCAPH2,NCAPG2,CSNK2A2,NCAPG,SMC5,SMC6,CDC6,MKI67,SMC4,NCAPH,SMC2,PUM2,ZNF207,KIF2C,NCAPD2,NCAPD3,BUB1,RAD18
16	9	regulation of chromosome separation	GOBP:0090068	Positive Regulation Of Cell Cycle Process (GO:0090068)	6.09337e-05	1.32651e-06	GPSM2,FEN1,UBXN2B,NCAPG2,KIF14,SMC5,SMC6,SMC4,SMC2,CSPP1,NUP62,NUDT16,GEN1,DDX11,PRKCE,KIF23,SIRT2,CDC25B,PLSCR1,DBF4,INCENP,IL1B,BIRC5,PHIP,KIF20B,RHNO1,LRP5,CDCA8,NCAPG,WIZ,DBF4B,NCAPH,AURKB,AURKA,SPAST,RACGAP1,RAD21,TPR,MAP3K20,ECT2,E2F7,PLK4,RANBP1,STIL,CENPV,RRM1,SPAG5,NCAPH2,CDC7,CDC6,NDC80,NSFL1C,CENPJ,SASS6,NCAPD2,PKN2,NCAPD3,RAD18,MAD2L1
16	9	regulation of chromosome separation	GOBP:2001252	Positive Regulation Of Chromosome Organization (GO:2001252)	7.20669e-05	1.6148e-06	FEN1,RTEL1,MRE11,PPP1R10,DDX11,NCAPH2,NCAPG2,NCAPG,SMC4,TERF2,AURKB,NCAPH,SMC2,GNL3,RAD50,SLX4,RAD21,DHX36,CDK1,POT1,NCAPD2,NBN,NCAPD3
16	9	regulation of chromosome separation	GOBP:1905820	Positive Regulation Of Chromosome Separation (GO:1905820)	0.000134807	3.45862e-06	PLSCR1,INCENP,NCAPH2,NCAPG2,CDCA8,NCAPG,BIRC5,NCAPD2,NCAPD3,SMC4,NCAPH,SMC2
16	9	regulation of chromosome separation	GOBP:1905818	Regulation Of Chromosome Separation (GO:1905818)	0.0003546	1.10191e-05	PLSCR1,NCAPH2,CSNK2A2,NCAPG2,TPR,NCAPG,NCAPD2,NCAPD3,SMC4,NCAPH,SMC2
16	9	regulation of chromosome separation	GOBP:1905821	Positive Regulation Of Chromosome Condensation (GO:1905821)	0.00384479	0.000175613	NCAPH2,NCAPG2,NCAPG,NCAPD3,SMC4,NCAPH,SMC2
16	9	regulation of chromosome separation	GOBP:0060623	Regulation Of Chromosome Condensation (GO:0060623)	0.00384479	0.000175613	NCAPH2,NCAPG2,NCAPG,NCAPD3,SMC4,NCAPH,SMC2
15	9	metabolism of carbohydrates, nucleotides, lipids	REAC:R-HSA-1430728	Metabolism R-HSA-1430728	8.88483e-06	8.08642e-07	PI4K2B,RPL5,RPL30,NUP107,RPL34,XYLT1,ENO1,ENO2,RPL6,RPL7,NDST1,NSDHL,PSMD6,PSMD7,PSMD4,PSMD5,PSMD2,PSMD3,FDXR,PIP4K2C,RPL37,PRSS3,GAMT,NUP214,GSTK1,ACOT9,PRKAB2,ACOT8,NUP210,GLCE,CSNK2A2,RPL22,MED8,MED9,PHKA1,MED4,PHKA2,HSPG2,NUP93,SLC5A6,MTAP,ADCY9,MTHFD1,SCO1,PRKAR1B,MTHFD2,PRKD3,ETHE1,PSME3,HMBS,UQCRC1,FAR1,FAR2,NUP98,HPRT1,RPL26,ADPRM,RPL28,PI4K2A,MTMR1,NUP205,POM121,SEH1L,HS3ST3A1,RETSAT,ABC…
15	9	metabolism of carbohydrates, nucleotides, lipids	REAC:R-HSA-71387	Metabolism Of Carbohydrates R-HSA-71387	9.49115e-06	8.80227e-07	SLC35B3,NUP107,CHPF,NUP188,XYLT1,ENO1,ENO2,NDST1,PPP2R1B,NAGLU,PPP2R1A,CHORDC1,GYG2,NUP214,NUP210,GLCE,TALDO1,PHKA1,HSPG2,PHKA2,NUP93,PPP1R3C,PGP,NUP98,PFKFB2,NUP205,POM121,CEMIP,HS3ST3A1,SEH1L,SDC3,HMMR,FUT4,NUP160,TKFC,POM121C,UBB,NUP85,DSEL,TPR,UBC,PGK1,NUP88,CHST14,ST3GAL1,ARSB,PCK2,SLC37A2,NUP155,GOT2,B3GALT6,NUP153,DERA,B4GAT1,MAN2B2,UST,CRYL1,CSPG4,MAN2B1,HPSE,CALM1,B4GALT2,PYGB,B4GALT1,GB…
15	9	metabolism of carbohydrates, nucleotides, lipids	REAC:R-HSA-70171	Glycolysis R-HSA-70171	1.77157e-05	1.74503e-06	PFKFB2,NUP205,POM121,NUP107,SEH1L,NUP188,ENO1,ENO2,NUP160,PPP2CA,PPP2R1B,POM121C,PPP2R1A,NUP42,NUP85,NUP62,TPR,PGK1,NUP43,NUP88,MAP4K5,NDC1,NUP214,TPI1,NUP133,NUP210,NUP155,PPP2R5D,NUP153,BPGM,NUP93,GNPDA2,NUP50,PGP,NUP35,NUP54,NUP98,NUP58,NUP37
15	9	metabolism of carbohydrates, nucleotides, lipids	REAC:R-HSA-15869	Metabolism Of Nucleotides R-HSA-15869	3.22172e-05	3.30338e-06	NUDT1,NUDT5,PFAS,GUK1,NUDT18,TK2,NUDT16,TK1,UPP1,NUDT15,ADSL,ENTPD4,ENTPD5,ENTPD6,CTPS2,NME3,NME4,AMPD3,COASY,APRT,DCTD,NT5C3A,CMPK1,HPRT1,ADPRM,UMPS,DCTPP1,GART,DTYMK,GMPR2,AK2,GMPS,AK4,GLRX,AK5,SAMHD1,TYMS,NT5E,DUT,RRM1,RRM2,TXNRD1,PAICS,DHODH,NUDT9,UCK1,PUDP,IMPDH2,ITPA
15	9	metabolism of carbohydrates, nucleotides, lipids	REAC:R-HSA-70326	Glucose Metabolism R-HSA-70326	5.60707e-05	6.07217e-06	PFKFB2,NUP205,POM121,NUP107,SEH1L,NUP188,ENO1,ENO2,NUP160,PPP2CA,PPP2R1B,POM121C,PPP2R1A,NUP42,NUP85,NUP62,TPR,PGK1,NUP43,NUP88,SLC37A4,MAP4K5,PCK2,NDC1,NUP214,SLC37A2,TPI1,NUP133,NUP210,NUP155,MDH2,GOT2,PPP2R5D,NUP153,BPGM,NUP93,GNPDA2,NUP50,PGP,NUP35,NUP54,NUP98,SLC25A11,NUP58,SLC25A13,NUP37
16	9	regulation of chromosome separation	REAC:R-HSA-2514853	Condensation Of Prometaphase Chromosomes R-HSA-2514853	0.000775968	0.000109512	CCNB2,CCNB1,CSNK2A2,CDK1,NCAPG,NCAPD2,SMC4,NCAPH,RAB33B
14	9	TLR and IL-17 signalling	REAC:R-HSA-168138	Toll Like Receptor 9 (TLR9) Cascade R-HSA-168138	0.000918498	0.000133281	HMGB1,ECSIT,EEA1,RPS6KA3,RPS6KA5,PPP2R1B,PPP2R1A,RPS6KA1,BTRC,MAP3K7,SKP1,DUSP4,MAP2K4,MAP2K1,MEF2C,CHUK,RIPK2,PPP2R5D,IRAK4,PELI1,PIK3C3,TP53,TLR4,LRRC14,USP14,NLRX1,PIK3R4,NLRC5,NOD1,AGER,PPP2CA,MAPK8,MAPK7,IRAK1,UBB,IRAK2,UBC,TIFA,MAP2K7,MAP2K6,MAPK3,JUN,MAP3K1,MAPK14,NFKB2,GDNF,UBE2N,TAB3,TAB2
14	9	TLR and IL-17 signalling	REAC:R-HSA-450294	MAP Kinase Activation R-HSA-450294	0.00107349	0.000157684	NOD1,PPP2CA,RPS6KA3,MAPK8,RPS6KA5,MAPK7,PPP2R1B,IRAK1,UBB,PPP2R1A,IRAK2,RPS6KA1,UBC,BTRC,MAP2K7,MAP3K7,SKP1,MAP2K6,MAPK3,DUSP4,MAP2K4,MAP2K1,MEF2C,JUN,CHUK,RIPK2,PPP2R5D,MAPK14,GDNF,UBE2N,TAB3,TAB2
14	9	TLR and IL-17 signalling	REAC:R-HSA-975871	MyD88 Cascade Initiated On Plasma Membrane R-HSA-975871	0.00111584	0.000165191	LRRC14,USP14,NLRX1,NLRC5,NOD1,HMGB1,ECSIT,AGER,PPP2CA,RPS6KA3,MAPK8,RPS6KA5,MAPK7,PPP2R1B,IRAK1,UBB,PPP2R1A,IRAK2,RPS6KA1,TIFA,UBC,BTRC,MAP2K7,MAP3K7,SKP1,MAP2K6,MAPK3,DUSP4,MAP2K4,MAP2K1,MEF2C,JUN,MAP3K1,CHUK,RIPK2,PPP2R5D,IRAK4,MAPK14,NFKB2,GDNF,PELI1,UBE2N,TAB3,TAB2,TP53
15	9	metabolism of carbohydrates, nucleotides, lipids	REAC:R-HSA-2393930	Phosphate Bond Hydrolysis By NUDT Proteins R-HSA-2393930	0.00117708	0.000175613	NUDT9,NUDT1,NUDT18,NUDT16,ADPRM,NUDT15,NUDT5
14	9	TLR and IL-17 signalling	REAC:R-HSA-975138	TRAF6 Mediated Induction Of NFkB And MAP Kinases Upon TLR7/8 Or 9 Activation R-HSA-975138	0.00201883	0.000320966	LRRC14,USP14,NLRX1,NLRC5,NOD1,HMGB1,ECSIT,AGER,PPP2CA,RPS6KA3,MAPK8,RPS6KA5,MAPK7,PPP2R1B,IRAK1,UBB,PPP2R1A,IRAK2,RPS6KA1,UBC,TIFA,BTRC,MAP2K7,MAP3K7,SKP1,MAP2K6,MAPK3,DUSP4,MAP2K4,MAP2K1,MEF2C,JUN,MAP3K1,CHUK,RIPK2,PPP2R5D,IRAK4,MAPK14,NFKB2,GDNF,UBE2N,PELI1,TAB3,TAB2,TP53,TLR4
14	9	TLR and IL-17 signalling	REAC:R-HSA-975155	MyD88 Dependent Cascade Initiated On Endosome R-HSA-975155	0.00258528	0.000421449	LRRC14,USP14,NLRX1,NLRC5,NOD1,HMGB1,ECSIT,AGER,PPP2CA,RPS6KA3,MAPK8,RPS6KA5,MAPK7,PPP2R1B,IRAK1,UBB,PPP2R1A,IRAK2,RPS6KA1,UBC,TIFA,BTRC,MAP2K7,MAP3K7,SKP1,MAP2K6,MAPK3,DUSP4,MAP2K4,MAP2K1,MEF2C,JUN,MAP3K1,CHUK,RIPK2,PPP2R5D,IRAK4,MAPK14,NFKB2,GDNF,UBE2N,PELI1,TAB3,TAB2,TP53,TLR4
15	9	metabolism of carbohydrates, nucleotides, lipids	REAC:R-HSA-499943	Interconversion Of Nucleotide Di- And Triphosphates R-HSA-499943	0.00292779	0.000487403	DTYMK,DUT,RRM1,RRM2,TXNRD1,AK2,CTPS2,NME3,AK4,GLRX,NME4,AK5,TYMS,DCTD,GUK1,CMPK1,DCTPP1
14	9	TLR and IL-17 signalling	REAC:R-HSA-168181	Toll Like Receptor 7/8 (TLR7/8) Cascade R-HSA-168181	0.00323137	0.00054911	LRRC14,USP14,NLRX1,NLRC5,NOD1,HMGB1,ECSIT,AGER,PPP2CA,RPS6KA3,MAPK8,RPS6KA5,MAPK7,PPP2R1B,IRAK1,UBB,PPP2R1A,IRAK2,RPS6KA1,UBC,TIFA,BTRC,MAP2K7,MAP3K7,SKP1,MAP2K6,MAPK3,DUSP4,MAP2K4,MAP2K1,MEF2C,JUN,MAP3K1,CHUK,RIPK2,PPP2R5D,IRAK4,MAPK14,NFKB2,GDNF,UBE2N,PELI1,TAB3,TAB2,TP53,TLR4
14	9	TLR and IL-17 signalling	REAC:R-HSA-166166	MyD88-independent TLR4 Cascade R-HSA-166166	0.00431055	0.00075236	LRRC14,USP14,NLRX1,UBE2D3,NLRC5,UBE2D1,NOD1,HMGB1,AGER,PPP2CA,RPS6KA3,MAPK8,RPS6KA5,MAPK7,PPP2R1B,IRAK1,UBB,PPP2R1A,IRAK2,RPS6KA1,UBC,TIFA,BTRC,MAP2K7,MAP3K7,SKP1,MAP2K6,MAPK3,DUSP4,MAP2K4,MAP2K1,MEF2C,JUN,CHUK,RIPK3,RIPK2,PPP2R5D,PTPN11,MAPK14,NFKB2,GDNF,UBE2N,TAB3,TAB2,TP53,TLR4,BIRC2
14	9	TLR and IL-17 signalling	REAC:R-HSA-448424	Interleukin-17 Signaling R-HSA-448424	0.004315	0.000755623	NOD1,PPP2CA,RPS6KA3,MAPK8,RPS6KA5,MAPK7,PPP2R1B,IRAK1,UBB,PPP2R1A,IRAK2,RPS6KA1,UBC,BTRC,MAP2K7,MAP3K7,SKP1,MAP2K6,MAPK3,DUSP4,MAP2K4,MAP2K1,MEF2C,JUN,CHUK,RIPK2,PPP2R5D,MAPK14,IL17RA,GDNF,UBE2N,TAB3,TAB2
14	9	TLR and IL-17 signalling	REAC:R-HSA-168164	Toll Like Receptor 3 (TLR3) Cascade R-HSA-168164	0.00610332	0.00110394	LRRC14,USP14,NLRX1,UBE2D3,NLRC5,UBE2D1,NOD1,HMGB1,AGER,PPP2CA,RPS6KA3,MAPK8,RPS6KA5,MAPK7,PPP2R1B,IRAK1,UBB,PPP2R1A,IRAK2,RPS6KA1,UBC,TIFA,BTRC,MAP2K7,MAP3K7,SKP1,MAP2K6,MAPK3,DUSP4,MAP2K4,MAP2K1,MEF2C,JUN,CHUK,RIPK3,RIPK2,PPP2R5D,MAPK14,NFKB2,GDNF,UBE2N,TAB3,TAB2,TP53,BIRC2
15	9	metabolism of carbohydrates, nucleotides, lipids	REAC:R-HSA-400206	Regulation Of Lipid Metabolism By PPARalpha R-HSA-400206	0.00723522	0.00137953	ALAS1,FHL2,CCNC,MIA3,MED16,MED12,MED11,GLIPR1,MED14,SIN3A,MED10,EP300,ACADM,NCOA6,NCOA3,MED8,MED9,MED4,MED26,MED29,TIAM2,NCOR2,MED22,MED24,NCOR1,ACOX1,TNFRSF21,HDAC3,SMARCD3,NRF1,LIN9,PKMYT1,NPAS2,HELZ2,RXRA,MED30,MED31,TBL1X,FDFT1,ESRRA,MBD4,CDK19,NFYA,NFYB,NFYC,NR1H2,TXNRD1,NR1H3,NR1D1,CARM1
15	9	metabolism of carbohydrates, nucleotides, lipids	REAC:R-HSA-1989781	PPARA Activates Gene Expression R-HSA-1989781	0.00849006	0.00165747	ALAS1,FHL2,CCNC,MIA3,MED16,MED12,MED11,GLIPR1,MED14,MED10,EP300,ACADM,NCOA6,NCOA3,MED8,MED9,MED4,MED26,MED29,TIAM2,NCOR2,MED22,MED24,NCOR1,ACOX1,TNFRSF21,HDAC3,SMARCD3,NRF1,LIN9,PKMYT1,NPAS2,HELZ2,RXRA,MED30,MED31,TBL1X,FDFT1,ESRRA,MBD4,CDK19,NFYA,NFYB,NFYC,NR1H2,TXNRD1,NR1H3,NR1D1,CARM1
18	8	regulation of cell cycle	GOBP:0010564	Regulation Of Cell Cycle Process (GO:0010564)	1.78786e-09	9.03489e-12	AHCTF1,SETD2,SMARCB1,CCP110,KIF11,MKI67,MYC,BCL7C,CHEK1,KIF13A,DPF2,ZNF207,CEP250,DPF3,RCC1,NEK2,FBXO5,NUDT16,ARID2,BBS4,GIT1,SMARCC1,TIPIN,PBRM1,ACTL6A,PRPF40A,CDC25C,KNSTRN,SND1,SFRP1,DBF4,KIF2C,PIK3C3,KIF20A,KIF20B,MCM2,SMARCD1,CUL7,CDCA2,SMARCD3,DCUN1D3,PIK3R4,TXLNG,DBF4B,PKMYT1,AURKB,AURKA,RACGAP1,RPRD1B,ENTR1,FSD1,ECT2,MARK4,BRD7,RAB11FIP3,BUB1,RPL17,MAP9,PLK3,YTHDF2,PHF10,SPAG5,CAV2,PLK1,K…
18	8	regulation of cell cycle	GOBP:2000045	Regulation Of G1/S Transition Of Mitotic Cell Cycle (GO:2000045)	6.30835e-06	8.45821e-08	RB1,CDKN1A,SMARCB1,DDX3X,CCNH,FHL1,KIF14,PKD2,PKD1,LSM10,LSM11,ADAMTS1,BCL7C,DPF2,DPF3,ARID2,TMEM14B,APPL1,ACVR1,SMARCC1,PBRM1,PRMT2,ACTL6A,UBE2E2,RBL2,ADAM17,SLFN11,RBL1,TFDP1,PSME3,KANK2,SMARCD1,SMARCD3,DCUN1D3,PPP2CA,GPNMB,E2F1,BRD7,E2F7,CDKN2D,STIL,RRM1,CDKN2C,RRM2,PHF10,CDKN2A,CPSF3,INHBA,SMARCA2,SMARCA4,CDK7,DLG1,ID2,CENPJ,SASS6,CDK2AP2,CRLF3
18	8	regulation of cell cycle	GOBP:0030071	Regulation Of Mitotic Metaphase/Anaphase Transition (GO:0030071)	1.08009e-05	1.57448e-07	RB1,SMARCD1,SMARCB1,ANAPC15,SMARCD3,CDC20,CCNB1,CDC23,BCL7C,DPF2,MAP3K20,DPF3,FBXO5,ARID2,BRD7,LCMT1,DLGAP5,CDK5RAP2,PBRM1,SMARCC1,ANAPC7,PHF10,UBE2C,ACTL6A,PLK1,CDC6,SMARCA2,SMARCA4,CENPE,ESPL1,CDC16,ANAPC5
18	8	regulation of cell cycle	GOBP:1901990	Regulation Of Mitotic Cell Cycle Phase Transition (GO:1901990)	7.72837e-05	1.77249e-06	SMARCD1,CDKN1A,SMARCB1,SMARCD3,CCNH,KIF14,XPC,PKD1,AURKA,PPP2CA,CDC23,BCL7C,DPF2,E2F1,MAP3K20,DPF3,KNTC1,ARID2,BRD7,TMEM14B,APPL1,CDKN2D,PBRM1,SMARCC1,CDKN2C,PHF10,CDKN2A,UBE2C,ACTL6A,PLK1,CDC6,SMARCA2,SIRT2,SMARCA4,DDB1,ANLN,CENPE,CDK7,CENPF,ERCC3,CDK4,PSME3,ZW10,ID2,CDK2,NEK11
18	8	regulation of cell cycle	GOBP:1902099	Regulation Of Metaphase/Anaphase Transition Of Cell Cycle (GO:1902099)	0.00224756	8.74145e-05	SMARCD1,PBRM1,SMARCC1,SMARCB1,SMARCD3,PHF10,UBE2C,ACTL6A,PLK1,CDC6,SMARCA2,SMARCA4,CENPE,CDC23,BCL7C,DPF2,MAP3K20,DPF3,ARID2,BRD7
18	8	regulation of cell cycle	GOBP:1902806	Regulation Of Cell Cycle G1/S Phase Transition (GO:1902806)	0.00588768	0.000292954	SMARCD1,CDKN1A,SMARCB1,SMARCD3,CCNH,KIF14,PHB2,PKD1,PPP2CA,METTL13,BCL7C,DPF2,E2F1,DPF3,APBB1,ARID2,BRD7,FAM83D,TMEM14B,APPL1,CDKN2D,PBRM1,SMARCC1,CDKN2C,PHF10,CDKN2A,ACTL6A,ATP2B4,SMARCA2,MLF1,SMARCA4,CDK7,PSME3,ID2,EZH2,TAF1
18	8	regulation of cell cycle	GOBP:2000134	Negative Regulation Of G1/S Transition Of Mitotic Cell Cycle (GO:2000134)	0.00663841	0.00034192	KANK2,RB1,PLK3,CDKN1A,PRMT2,DCUN1D3,FHL1,INHBA,PKD2,RBL2,DLG1,RBL1,SLFN11,GPNMB,NACC2,CDK2AP2,BRD7,CRLF3,E2F7
18	8	regulation of cell cycle	GOBP:0070316	Regulation Of G0 To G1 Transition (GO:0070316)	0.00991934	0.00058703	SMARCD1,PBRM1,RRM1,SMARCC1,SMARCB1,SMARCD3,PHF10,ACTL6A,DAB2IP,FOXO4,SMARCA2,SMARCA4,BCL7C,CHEK1,DPF2,DPF3,ARID2,BRD7,RHNO1
17	8	golgi transport	REAC:R-HSA-199991	Membrane Trafficking R-HSA-199991	9.20004e-07	6.62446e-08	ITSN2,USP6NL,SCOC,KDELR1,GCC1,FNBP1L,GOLGA2,RABGEF1,GJA1,FTH1,GOLGA1,KIF21A,KIFAP3,GABARAPL2,PRKAB2,COG5,AP1B1,ANK2,GAPVD1,PRKAB1,ANK1,DYNC1LI2,ZW10,KDELR2,KDELR3,KIF20A,KIF20B,VPS28,SPTBN4,LMAN2L,COPS7A,BLOC1S4,TGOLN2,BLOC1S6,SCFD1,RACGAP1,BLOC1S3,MYO6,PIP5K1C,SNX5,SPTBN1,SEC31A,SPTBN2,TBC1D8B,FZD4,HOMER2,RAB3IP,RAB27A,GOLGB1,CALM1,MON1B,ARF4,CTSZ,CLTB,STON1,CLTA,PRKAG2,AP2A1,MIA3,KIF11,WASL,CLI…
17	8	golgi transport	REAC:R-HSA-5653656	Vesicle-mediated Transport R-HSA-5653656	9.28482e-06	8.55744e-07	ITSN2,USP6NL,SCOC,KDELR1,GCC1,FNBP1L,GOLGA2,RABGEF1,GJA1,FTH1,GOLGA1,KIF21A,KIFAP3,GABARAPL2,PRKAB2,COG5,AP1B1,ANK2,GAPVD1,PRKAB1,ANK1,DYNC1LI2,ZW10,KDELR2,KDELR3,KIF20A,KIF20B,VPS28,SPTBN4,LMAN2L,COPS7A,BLOC1S4,TGOLN2,BLOC1S6,SCFD1,HSPH1,RACGAP1,BLOC1S3,MYO6,PIP5K1C,SNX5,SPTBN1,SEC31A,SPTBN2,TBC1D8B,FZD4,HOMER2,RAB3IP,RAB27A,GOLGB1,CALM1,MON1B,ARF4,CTSZ,CLTB,STON1,CLTA,PRKAG2,AP2A1,MIA3,KIF11,WA…
17	8	golgi transport	REAC:R-HSA-6811442	Intra-Golgi And Retrograde Golgi-to-ER Traffic R-HSA-6811442	4.81614e-05	5.10466e-06	USP6NL,ARF4,SCOC,KDELR1,GCC1,KIF11,KIF15,CAPZB,KIF5C,GOLGA1,KIF13B,TMED3,KIF21A,MAN1A1,KIFAP3,NAA30,TMED9,COG5,COPZ2,PLA2G4A,KIF23,KIF22,BET1L,KIF27,ARFGAP2,RAB33B,DYNC1LI2,RAB30,KIF2A,KIFC1,ZW10,NAA35,PLIN3,KDELR2,KIF2C,KDELR3,KIF20A,KIF20B,SEC22B,VAMP4,PAFAH1B3,ARF5,PAFAH1B1,VAMP3,RAB1A,COPA,NBAS,DCTN1,COPB1,GOSR2,DCTN3,GOSR1,STX18,RHOBTB3,KLC1,AGPAT3,NAPG,TGOLN2,MAN2A2,RACGAP1,CUX1,VPS52,MAN1C…
17	8	golgi transport	REAC:R-HSA-8856688	Golgi-to-ER Retrograde Transport R-HSA-8856688	0.000540991	7.32437e-05	ARF4,KDELR1,KIF11,KIF15,CAPZB,KIF5C,KIF13B,TMED3,KIF21A,KIFAP3,TMED9,COPZ2,PLA2G4A,KIF23,KIF22,KIF27,ARFGAP2,DYNC1LI2,KIF2A,KIFC1,ZW10,KDELR2,KIF2C,KDELR3,KIF20A,KIF20B,SEC22B,PAFAH1B3,ARF5,PAFAH1B1,RAB1A,COPA,NBAS,DCTN1,COPB1,DCTN3,STX18,KLC1,AGPAT3,NAPG,RACGAP1,KIF3C,RAB6A,RAB6B,GALNT1,CENPE,KIF18A,KIF18B,KIF4A,CAPZA2,RAB18,ACTR10
17	8	golgi transport	REAC:R-HSA-6811434	COPI-dependent Golgi-to-ER Retrograde Traffic R-HSA-6811434	0.00127542	0.000193957	ARF4,RAB1A,COPA,NBAS,KDELR1,COPB1,STX18,KIF11,KLC1,NAPG,KIF15,RACGAP1,KIF5C,KIF13B,TMED3,KIF21A,KIF3C,KIFAP3,TMED9,COPZ2,KIF23,KIF22,KIF27,ARFGAP2,CENPE,KIF18A,KIF18B,KIF2A,KIFC1,ZW10,KIF4A,KDELR2,KIF2C,KDELR3,KIF20A,KIF20B,SEC22B,ARF5
17	8	golgi transport	REAC:R-HSA-199992	trans-Golgi Network Vesicle Budding R-HSA-199992	0.00164095	0.000256162	CTSZ,SNAP23,CLTB,CLTA,CLINT1,BLOC1S4,TGOLN2,BLOC1S6,FTH1,BLOC1S3,STX4,AP3S1,SNX5,SH3D19,TPD52,TBC1D8B,HSPA8,HOMER2,AP1B1,DTNBP1,HIP1R,M6PR,AP3B1,OCRL,TPD52L1,DNM2,NECAP1,HGS,GOLGB1,CHMP2A,YIPF6,DNASE2,ACBD3,FTL,PICALM
17	8	golgi transport	REAC:R-HSA-432722	Golgi Associated Vesicle Biogenesis R-HSA-432722	0.00714722	0.00135863	CLTA,CLINT1,BLOC1S4,TGOLN2,BLOC1S6,FTH1,BLOC1S3,AP3S1,SNX5,SH3D19,TPD52,TBC1D8B,HSPA8,HOMER2,AP1B1,DTNBP1,HIP1R,AP3B1,OCRL,TPD52L1,DNM2,NECAP1,GOLGB1,YIPF6,ACBD3,FTL,PICALM
17	8	golgi transport	REAC:R-HSA-983231	Factors Involved In Megakaryocyte Development And Platelet Production R-HSA-983231	0.00849006	0.00165791	DOCK6,KDM1A,DOCK9,DOCK7,JMJD1C,KIF11,KIF15,DOCK10,AKAP10,CAPZB,KIF5C,SIN3A,KIF13B,KIF21A,KIFAP3,H3-3B,ITPK1,KIF23,KIF22,KIF27,RAD51C,PRKAR1B,KIF2A,KIFC1,KIF2C,KIF20A,KIF20B,ZFPM2,TP53,HDAC2,HDAC1,AK3,KLC1,AKAP1,RACGAP1,PRKAR2B,ABL1,MFN1,KIF3C,SH2B3,CARMIL1,CBX5,CABLES2,EHD1,EHD2,CENPE,EHD3,KIF18A,KIF18B,CDK5,KIF4A,CDK2,MAFF,CAPZA2,VPS45,RCOR1
19	7	protein transport into nucleus	GOBP:0006886	Intracellular Protein Transport (GO:0006886)	2.89065e-08	1.79788e-10	IPO13,VPS29,IPO11,NUP107,NUP188,CSE1L,HIKESHI,PHB2,IPO5,HERC2,IPO9,FAM53C,KPNA6,CHP1,ARFIP1,EIF2D,VPS35,KPNA2,SIL1,KPNA1,NUP214,TSC2,FAM91A1,NUP93,CLIP3,RAB32,OXA1L,HGS,RAB35,PHIP,NUP98,STAM2,VPS28,KPNB1,RTN2,POM121,COPA,TMED10,SAR1A,COX18,VPS26C,ARL1,VPS26A,LTBP2,PTTG1IP,VPS26B,STK4,ARL17A,SCFD1,GRPEL1,POM121C,NUP85,SCFD2,MYO6,TPR,NUP88,RAB6A,SNX8,RAB6B,SEC31A,SNX6,CTSA,ACD,TGFB1,NUP155,ASPSCR1,…
19	7	protein transport into nucleus	GOBP:0034504	Protein Localization To Nucleus (GO:0034504)	1.51914e-06	1.74206e-08	IPO13,RPAIN,YWHAE,IPO11,NUP107,NXT1,NUP188,PPP1R10,CSE1L,HNRNPU,SIX1,HIKESHI,NXT2,PHB2,LMNB2,IPO5,LMNB1,IPO9,SIX4,NUP62,FAM53C,KPNA6,KPNA2,BBS4,KPNA1,SKP1,APPL1,NUP214,MORC3,NUP133,TSC2,NUTF2,NUP93,NUP50,NUP98,KPNB1,POM121,ARL2,NOL8,PTTG1IP,PRICKLE1,STK4,TOR1AIP1,RRP7A,WRN,NUAK2,POM121C,NUP85,DVL1,TPR,LMNA,RRS1,HEATR3,NUP88,E2F3,ZBTB7A,NUP155,PLK1,STAT3,NUP153,BMP4,TAF8,NOP53,TAF3,RAN
19	7	protein transport into nucleus	GOBP:0051170	Import Into Nucleus (GO:0051170)	1.2164e-05	1.79682e-07	IPO13,RPAIN,IPO11,POM121,NUP107,NXT1,NUP188,PPP1R10,CSE1L,HIKESHI,PRICKLE1,PTTG1IP,NXT2,STK4,PHB2,IPO5,IPO9,POM121C,NUP85,NUP62,TPR,FAM53C,KPNA6,HEATR3,E2F3,NUP88,KPNA2,HNRNPA1,APPL1,HTATIP2,KPNA1,NUP214,NUP133,NUP155,STAT3,TSC2,NUTF2,NUP153,NUP93,NUP50,NUP98,KPNB1,RAN
19	7	protein transport into nucleus	GOBP:0006606	Protein Import Into Nucleus (GO:0006606)	1.34855e-05	2.09687e-07	IPO13,RPAIN,IPO11,POM121,NUP107,NXT1,NUP188,PPP1R10,CSE1L,CBLB,HIKESHI,PRICKLE1,PTTG1IP,NXT2,STK4,PHB2,IPO5,IPO9,POM121C,NUP85,NUP62,TPR,FAM53C,KPNA6,HEATR3,E2F3,NUP88,KPNA2,RPL17,APPL1,KPNA1,NUP214,NUP133,NUP155,STAT3,TSC2,NUTF2,NUP153,NUP93,NUP50,NUP35,NUP54,NUP98,KPNB1,RAN
19	7	protein transport into nucleus	GOBP:0072594	Establishment Of Protein Localization To Organelle (GO:0072594)	5.46084e-05	1.1463e-06	IPO13,RPAIN,IPO11,POM121,NUP107,NXT1,NUP188,PPP1R10,CSE1L,HIKESHI,PRICKLE1,PTTG1IP,NXT2,STK4,PHB2,IPO5,NEURL1B,IPO9,LAMP1,POM121C,NUP85,NUP62,TPR,FAM53C,KPNA6,HEATR3,E2F3,NUP88,KPNA2,APPL1,KPNA1,NUP214,PEX19,NUP133,NUP155,STAT3,TSC2,NUTF2,SCRIB,NUP153,NUP93,NUP50,TSPAN17,NUP98,KPNB1,RAN
19	7	protein transport into nucleus	GOBP:0015031	Protein Transport (GO:0015031)	0.00106197	3.67405e-05	VPS29,STEAP3,TMEM167A,RAB3D,HIKESHI,SCAMP5,SCAMP4,HERC2,ARL6IP5,TOM1,ARFIP1,EIF2D,VPS35,GOLGA7,SIL1,MEN1,TANGO6,GOLPH3L,LMTK2,FAM91A1,RAB32,RAB34,RAB35,PHIP,PHAF1,BLZF1,MACF1,COPA,TMED10,LMAN2L,SAR1A,SEL1L,VPS26C,ARL1,VPS26A,LTBP2,VPS26B,HSP90B1,SNX4,ARL17A,SCFD1,GRPEL1,SCFD2,MYO6,SNX7,RAB6A,SNX8,RAB6B,SPTBN1,SEC31A,SNX6,CTSA,GSDMD,ACD,SLC10A7,ASPSCR1,TVP23C,EHD1,IFT22,PPT1,CHMP2A,UNC119,ARF4,C17…
19	7	protein transport into nucleus	GOBP:0006611	Protein Export From Nucleus (GO:0006611)	0.00314672	0.00013333	NUP214,RANBP3,TGFB1,CSE1L,STRADB,XPO7,NUTF2,DUSP16,PKD1,XPO1,XPO4,NUP42,TPR,XPO5,CHP1,CCHCR1,RAN
20	7	DNA damage response	KEGG:hsa04115	p53 signaling pathway	7.83089e-05	3.729e-06	CDKN1A,STEAP3,GORAB,EI24,PPM1D,RCHY1,THBS1,BBC3,CCNB2,CCNB1,COP1,CCND1,AIFM2,ZMAT3,CASP3,PERP,CHEK1,SESN2,PMAIP1,BID,GTSE1,RRM2,APAF1,CDKN2A,GADD45A,IGFBP3,SHISA5,TSC2,DDB2,CCNE2,CDK4,CCNG1,CDK2,BCL2,CDK1,BAX,CYCS,FAS,TP53,ATR
20	7	DNA damage response	WIPA:WP4016	DNA IR-damage and cellular response via ATR WP4016	3.59666e-15	2.37012e-17	DCLRE1A,SMARCAL1,MDC1,FEN1,MRE11,UBE2D3,BRCA1,FOXM1,BRCA2,POLB,HERC2,TRIM28,EXO1,UIMC1,CHEK1,TOPBP1,NBN,UPF1,PARP1,RMI1,TOP3A,RECQL,CDC25C,SMC1A,MSH2,FANCD2,EEF1E1,TP53,MCM2,PCNA,PRKDC,ABRAXAS1,BRCC3,PPM1D,WRN,BRIP1,CDC45,RBBP8,E2F1,USP1,CLSPN,TP53BP1,ATRIP,FANCI,BARD1,XRCC5,PLK1,RPA1,FANCA,RPA2,MLH1,PALB2,RAD50,RAD51,BCL6,TDP1,RFWD3,CDK2,CDK1,ATR
20	7	DNA damage response	WIPA:WP3959	DNA IR-double strand breaks and cellular response via ATM WP3959	2.00932e-09	2.6482e-11	YAP1,MDC1,BLM,MRE11,DCLRE1C,PCNA,RIF1,PRKDC,RNF8,BRCA1,BRCA2,SMC3,RASSF1,TRIM28,EXO1,CASP3,CHEK1,HSF1,E2F1,ABL1,NBN,BAK1,TP53BP1,BID,UPF1,APAF1,PARP1,CDKN2A,ACTL6A,CDC25C,SMC1A,TERF2,RAD50,RAD51,CDK5,FANCD2,NABP2,BAX,TP53,ATR
20	7	DNA damage response	WIPA:WP1530	miRNA regulation of DNA damage response WP1530	1.56494e-06	3.3516e-08	RB1,CDKN1A,MRE11,MCM7,PRKDC,BRCA1,BBC3,CCNB2,CCNB1,CCND1,MYC,CASP3,CHEK1,TLK2,E2F1,ABL1,TLK1,PMAIP1,NBN,BID,ATRIP,RFC1,APAF1,GADD45A,RPA2,CDC25C,SMC1A,CDC25A,DDB2,RAD50,RAD51,CCNE2,CDK5,FANCD2,CDK4,CDK2,CCNG1,CDK1,FAS,CYCS,BAX,TP53,ATR
20	7	DNA damage response	WIPA:WP707	DNA damage response WP707	3.60469e-06	8.31395e-08	RB1,CDKN1A,MRE11,PRKDC,BRCA1,BBC3,CCNB2,CCNB1,CCND1,MYC,CASP3,CHEK1,TLK2,E2F1,ABL1,TLK1,PMAIP1,NBN,BID,ATRIP,RFC1,APAF1,GADD45A,RPA2,CDC25C,SMC1A,CDC25A,DDB2,RAD50,RAD51,CCNE2,CDK5,FANCD2,CDK4,CDK2,CDK1,FAS,CYCS,BAX,TP53,ATR
20	7	DNA damage response	WIPA:WP3878	ATM Signaling Network in Development and Disease WP3878	0.000489555	1.53238e-05	HDAC4,MDC1,MRE11,DCLRE1C,RIF1,PRKDC,RASGRF1,RNF8,PPM1D,AURKB,TRIM28,CHEK1,RBBP8,TP53BP1,NBN,BUB1,LBR,HMGN1,RNF20,G6PD,TSC2,SMC1A,RNF168,RAD50,CDK5,CDK1,ATR
20	7	DNA damage response	WIPA:WP2516	ATM Signaling Pathway WP2516	0.00358111	0.000162655	MDC1,CDKN1A,JUN,MRE11,GADD45A,BRCA1,CDC25C,SMC1A,CDC25A,CCNB1,RAD50,RAD51,FANCD2,CHEK1,CDK2,ABL1,CDK1,CASP2,TLK1,TP53BP1,NBN,BID,TP53
21	6	golgi to plasma membrane transport	GOBP:0098876	Vesicle-Mediated Transport To The Plasma Membrane (GO:0098876)	1.01979e-05	1.44693e-07	VPS29,STX12,VPS26C,WASHC2C,VPS26A,SNX33,GGA2,SNX3,SNX4,SNX27,VPS50,MICALL1,VPS52,VPS35,ENTR1,SNX7,CCDC93,GOLGA7,ANKRD50,RAB11FIP3,VPS39,ARFGEF2,ANKRD27,OSBPL5,EIPR1,EXOC6B,LMTK2,COMMD1,ARL4C,EHD1,EHD2,EHD3,RABEP1,EHD4,HGS,SNX17,RAB35,RAB13,EXOC4,EXOC6,GOPC,CCDC22,VAMP4,STEAP2,LLGL1,ARF6,VPS35L
22	6	regulation of G2/M transition	GOBP:1901992	Positive Regulation Of Mitotic Cell Cycle Phase Transition (GO:1901992)	4.42283e-05	8.89009e-07	RB1,DDX3X,CDCA5,DBF4B,PHB2,CDC20,LSM10,MECP2,CCNB1,CDC23,LSM11,CCND1,ADAMTS1,FBXO5,DLGAP5,BRD4,RRM1,STIL,RRM2,ANAPC7,UBE2C,CPSF3,RCC2,UBE2E2,CDC7,CDC25C,CDC25A,CDC25B,RAD51C,TFDP1,ESPL1,CDK4,CENPJ,CDC16,CDK1,SASS6,ANAPC5
21	6	golgi to plasma membrane transport	GOBP:0016197	Endosomal Transport (GO:0016197)	4.42283e-05	8.94021e-07	ITSN2,VPS29,ZFYVE9,ARHGAP1,WASHC2C,DPY30,WASHC2A,LAPTM4B,CHMP1B,TOM1,ANKFY1,DENND5A,VPS35,CCDC93,VPS39,WASHC3,EIPR1,LMTK2,BET1L,ARL4C,RNF126,HEATR5A,HGS,TBC1D5,RAB35,CHMP3,TBC1D23,VAMP4,SQSTM1,ARF6,VAMP3,TMEM87A,STX12,TMEM87B,SLC66A2,DCTN1,GOSR1,VPS4A,ARL1,RHOBTB3,VPS26C,VPS26A,VPS26B,SNX33,SNX3,SNX4,SNX27,VPS50,BLOC1S2,MICALL1,VPS52,RAB29,STX5,ENTR1,RAB6A,SNX7,TBC1D17,RAB11FIP3,RAB6B,ANKRD50,SNX…
21	6	golgi to plasma membrane transport	GOBP:0032456	Endocytic Recycling (GO:0032456)	0.000182545	5.03818e-06	VPS29,STX12,VPS26C,WASHC2C,VPS26A,SNX33,SNX3,SNX4,SNX27,VPS50,MICALL1,VPS52,VPS35,ENTR1,SNX7,CCDC93,ANKRD50,RAB11FIP3,VPS39,ANKRD27,EIPR1,LMTK2,VPS13B,ARL4C,EHD1,EHD2,EHD3,EHD4,HGS,SNX17,RAB35,RAB13,CCDC22,VAMP4,ARF6,VPS35L
22	6	regulation of G2/M transition	GOBP:1901970	Positive Regulation Of Mitotic Sister Chromatid Separation (GO:1901970)	0.000209943	5.91677e-06	RB1,ANAPC7,UBE2C,CDCA8,AURKB,CDC20,CDC23,ESPL1,INCENP,CDC16,BIRC5,ANAPC5,DLGAP5
22	6	regulation of G2/M transition	GOBP:0010389	Regulation Of G2/M Transition Of Mitotic Cell Cycle (GO:0010389)	0.00100266	3.4104e-05	AVEN,USP47,CDKN1A,RRM1,RCC2,FHL1,KIF14,CDC7,DBF4B,CDC25C,CDC25A,CDC25B,MECP2,CCNB1,CENPF,RAD51C,CCND1,CDK4,CDK2,CDK1,FBXO5,BRD4
21	6	golgi to plasma membrane transport	GOBP:0016192	Vesicle-Mediated Transport (GO:0016192)	0.00224756	8.78057e-05	ITSN2,USP6NL,ZFYVE9,WASHC2C,FNBP1L,WASHC2A,GOLGA5,DPYSL2,TOM1,ANKFY1,VPS39,WASHC3,RAB2A,CSNK1G3,RALBP1,AP1B1,TSC2,SCRIB,TBC1D2B,SYTL4,ANK1,SYTL2,RAB30,HGS,RAB34,RAB35,TBC1D23,SQSTM1,STEAP2,CSNK1G1,SPTBN4,TMED10,ARL1,PIK3R4,RHOBTB1,MTM1,NCKIPSD,ARL17A,HMGXB4,SCFD2,BLOC1S2,MYO6,VPS11,RAB11FIP3,EXPH5,S100A10,VTI1B,SPTBN2,TBC1D8B,RAB4A,SLC10A7,CAV2,CACFD1,VTA1,RAB3IP,EXOC6B,M6PR,RAB27A,TVP23C,SYT7,EH…
22	6	regulation of G2/M transition	GOBP:0010971	Positive Regulation Of G2/M Transition Of Mitotic Cell Cycle (GO:0010971)	0.00748503	0.000395363	RRM1,RCC2,CDC7,DBF4B,CDC25C,CDC25A,CDC25B,MECP2,CCNB1,RAD51C,CCND1,CDK4,CDK1,FBXO5
21	6	golgi to plasma membrane transport	GOBP:0042147	Retrograde Transport, Endosome To Golgi (GO:0042147)	0.0079367	0.00044112	VPS29,TMEM87A,TMEM87B,SLC66A2,DCTN1,GOSR1,ARL1,RHOBTB3,WASHC2C,VPS26A,VPS26B,WASHC2A,SNX3,VPS50,VPS52,RAB29,STX5,DENND5A,VPS35,RAB6A,TBC1D17,RAB6B,SNX8,SNX5,SNX6,VTI1B,TMED9,PHETA2,RIC1,TRAPPC10,BET1L,RGP1,RNF126,EHD3,HEATR5A,TBC1D5,SGSM2,RAB9A,UBE2O,TBC1D23,RAB7B,RAB9B,VAMP3
22	6	regulation of G2/M transition	GOBP:1902101	Positive Regulation Of Metaphase/Anaphase Transition Of Cell Cycle (GO:1902101)	0.0079367	0.000445383	CDC20,RB1,CDC23,ANAPC7,ESPL1,UBE2C,CDC16,ANAPC5,DLGAP5
22	6	regulation of G2/M transition	GOBP:0045842	Positive Regulation Of Mitotic Metaphase/Anaphase Transition (GO:0045842)	0.0079367	0.000445383	CDC20,RB1,CDC23,ANAPC7,ESPL1,UBE2C,CDC16,ANAPC5,DLGAP5
21	6	golgi to plasma membrane transport	GOBP:0006893	Golgi To Plasma Membrane Transport (GO:0006893)	0.0079367	0.000445813	MACF1,GGA2,KIF13A,CCDC93,GOLGA7,SPTBN1,ARFGEF2,OSBPL5,EXOC6B,GOLPH3L,COMMD1,GOLPH3,KRT18,RABEP1,RAB34,EXOC4,EXOC6,GOPC,CCDC22,PHAF1,STEAP2,VAMP5,BLZF1,LLGL1,VPS35L
23	5	chromatid segregation	GOBP:0000070	Mitotic Sister Chromatid Segregation (GO:0000070)	4.71883e-10	1.74262e-12	NCAPG2,BCCIP,KIF14,KIF11,SMC3,SMC4,SMC2,GOLGA2,CDC23,CHMP1B,NUP62,ZNF207,KNTC1,SPDL1,CEP55,DLGAP5,NUDC,PDCD6IP,KIF23,KIF22,SMC1A,TUBG1,KNSTRN,EML3,PSRC1,ESPL1,KIF2A,KIFC1,ZW10,CHMP3,KIF2C,CHMP7,KPNB1,SEH1L,ABRAXAS1,CDCA5,MIS12,VPS4A,CDCA8,NCAPG,NCAPH,NSL1,CCNB1,DSN1,RRS1,CEP192,MAP9,CLASP2,SPAG5,BOD1,NCAPH2,PLK1,KLHL22,NDC80,WAPL,ZWINT,MZT1,TPX2,CENPE,KIF18A,KIF18B,STAG2,CENPI,CENPK,CHMP2A,NCAPD2…
23	5	chromatid segregation	GOBP:0140014	Mitotic Nuclear Division (GO:0140014)	5.04921e-10	2.0609e-12	CTDP1,MIS12,NCAPG2,SMC4,NSL1,EPS8,DSN1,SPAST,NUP62,ZNF207,KNTC1,CLASP2,SPAG5,UBE2C,NDE1,PLK1,KLHL22,KLHDC8B,SMC1A,TUBG1,KNSTRN,NDC80,WAPL,ZWINT,KIF18A,KIF18B,ESPL1,CENPI,KIFC1,UBE2S,ZW10,CENPK,PPP2R2D,CHMP2A,CHMP7,RAN
25	5	G1/S and G2/M transitions	GOBP:0044772	Mitotic Cell Cycle Phase Transition (GO:0044772)	1.52617e-08	8.89893e-11	CDKN1A,USP37,CCNF,FOXM1,PHF8,EPS8,PPP6C,CDC23,CCND1,MYC,ENSA,RCC1,PIM2,POLE,CDC25C,MASTL,CDC25A,CDC25B,DNM2,CCNA2,MELK,DBF4,LATS2,CCNE2,BCAT1,CACUL1,CHMP7,ANAPC1,KHDRBS1,CTDP1,CUL2,PKMYT1,ARPP19,AURKA,CCNB2,CCNB1,SPAST,EIF4EBP1,E2F1,E2F3,LCMT1,CLASP2,PLK3,UBE2C,PLK2,PLK1,CDC7,UBE2A,TPD52L1,HINFP,CUL4A,CDK4,UBE2S,CDK2,CCNG1,PPP2R2D,CDK1,CHMP2A,TACC3,CDK14,NES,FBXL7,TAF2,CCNJL,CDKN3
23	5	chromatid segregation	GOBP:0000819	Sister Chromatid Segregation (GO:0000819)	2.86335e-08	1.72525e-10	RB1,TOP2A,TOP2B,MIS12,NCAPG2,SMC4,NSL1,DSN1,CHAMP1,ZNF207,KNTC1,SPAG5,PLK1,KLHL22,SMC1A,TUBG1,KNSTRN,NDC80,WAPL,ZWINT,KIF18A,KIF18B,ESPL1,CENPI,KIFC1,ZW10,CENPK,RAN
23	5	chromatid segregation	GOBP:0007080	Mitotic Metaphase Plate Congression (GO:0007080)	5.4348e-06	6.86613e-08	SEH1L,CDCA5,MIS12,VPS4A,KIF14,CDCA8,CCNB1,CDC23,CHMP1B,NUF2,NUP62,CHAMP1,RRS1,SPDL1,CEP55,CDT1,NUDC,PDCD6IP,BOD1,KIF22,NDC80,EML3,CENPE,KIF18A,PSRC1,KIFC1,ZW10,CHMP2A,CHMP3,KIF2C,MAPRE1,CHMP7,KPNB1
23	5	chromatid segregation	GOBP:0051310	Metaphase Plate Congression (GO:0051310)	1.00169e-05	1.40178e-07	SEH1L,CDCA5,VPS4A,KIF14,CDCA8,CCNB1,CDC23,CHMP1B,NUP62,RRS1,SPDL1,FAM83D,CEP55,NUDC,PDCD6IP,BOD1,KIF22,GEM,NDC80,EML3,CENPE,CENPF,KIF18A,PSRC1,INCENP,KIFC1,ZW10,CHMP2A,CHMP3,KIF2C,CHMP7,CENPQ,KPNB1
26	5	mRNA degradation	GOBP:0000956	Nuclear-Transcribed mRNA Catabolic Process (GO:0000956)	2.24497e-05	3.79616e-07	HBS1L,NBAS,TUT7,RBM8A,EIF4A3,SMG7,SMG8,TENT4B,SMG5,SMG6,CTIF,EXOSC5,EXOSC10,EXOSC4,DHX34,ERI1,EXOSC9,MAGOH,EXOSC8,TNKS1BP1,TENT2,MTPAP,PELO,DCPS,UPF2,UPF1,NCBP1,PYM1,SAMD4B,UPF3B,CNOT10,MAGOHB,NBDY,PATL1,CNOT4,CNOT6,CNOT7,PDE12,CNOT1,MRTO4,XRN2,CNOT3,RNPS1,DCP1A,CNOT9,DCP2,DCP1B
27	5	regulation of apoptosis	GOBP:0042981	Regulation Of Apoptotic Process (GO:0042981)	3.64684e-05	6.94636e-07	PHB1,ARL6IP1,ARAF,PHB2,CCAR2,CCAR1,RPS6KA3,LGALS1,MYC,RPS6KA1,ARL6IP5,EPC2,IER3,UNC13B,MED1,MEF2C,DAPK1,SCRIB,SFRP4,SFRP1,NSMF,TP53,ANP32A,PRKDC,MAGED1,DCUN1D3,BCL10,PIK3R1,PRDX3,MBTD1,PRDX5,NUAK2,PDCD10,FIGNL1,ATG7,ZBTB7A,BARD1,PLK3,JUN,GADD45A,PLK2,PLK1,IL31RA,OSGIN1,BRAF,PA2G4,PTK2,MLLT11,HNRNPK,PPT1,ANP32E,RNPS1,ANP32B,TOP2A,ARF4,RARG,CITED2,FAF1,KIF14,FMN2,IER3IP1,SH3RF1,MYDGF,ING3,AIFM1,AIF…
27	5	regulation of apoptosis	GOBP:0043065	Positive Regulation Of Apoptotic Process (GO:0043065)	3.68934e-05	7.17073e-07	PDCD5,CCAR2,CCAR1,PYCARD,LGALS1,ARL6IP5,PHLDA1,PHLDA3,UNC13B,BNIP3L,DAPK1,IGFBP3,SCRIB,TLE5,CLIP3,SFRP4,SFRP1,BRMS1,MELK,DDIT3,NUPR1,TP53,SQSTM1,DCUN1D3,HTRA1,BCL10,PRDM11,STK4,FOXO1,CALHM2,SCIN,TP53BP2,MAP3K20,PMAIP1,ECT2,ATG7,MCL1,BARD1,SRPK2,TFAP2A,PRNP,TFAP2B,JUN,TGFB2,GADD45A,TGFB3,MLLT11,BMP4,IL6,BCL6,CDK5,BCL2,MAP3K10,RNPS1,MAP3K11,TOP2A,ITGB1,RARG,TNFAIP8,DDX3X,FAF1,HMGB1,AIFM1,AIFM2,CTSL…
28	5	G2/M transition checkpoint	GOBP:0044773	Mitotic DNA Damage Checkpoint Signaling (GO:0044773)	4.25348e-05	8.34988e-07	MDC1,CDKN1A,BLM,MRE11,PRKDC,RPS27L,BRCA1,BABAM1,FZR1,CCND1,EME1,EME2,CHEK1,UIMC1,NBN,TOPBP1,CLSPN,TIPIN,PLK1,DONSON,RPA2,FOXN3,FBXO31,TICRR,TAOK3,FANCD2,RFWD3,CDK2,SDE2,WAC,CDK1,TP53,NOP53,NEK11
25	5	G1/S and G2/M transitions	GOBP:0044839	Cell Cycle G2/M Phase Transition (GO:0044839)	0.00010779	2.63977e-06	KHDRBS1,FOXM1,PKMYT1,ARPP19,AURKB,AURKA,CCNB1,ENSA,LCMT1,PLK3,PLK1,UBE2A,CDC25C,MASTL,TPD52L1,CDC25A,CDC25B,DNM2,CCNA2,MELK,CDK2,CDK1,CDK14,NES,FBXL7,TAF2
25	5	G1/S and G2/M transitions	GOBP:0000086	G2/M Transition Of Mitotic Cell Cycle (GO:0000086)	0.000119086	2.96268e-06	KHDRBS1,FOXM1,PKMYT1,ARPP19,AURKA,CCNB1,ENSA,LCMT1,PLK3,PLK1,UBE2A,CDC25C,MASTL,TPD52L1,CDC25A,CDC25B,DNM2,CCNA2,MELK,CDK2,CDK1,CDK14,NES,FBXL7,TAF2
24	5	stem cell population maintenance	GOBP:2000036	Regulation Of Stem Cell Population Maintenance (GO:2000036)	0.000122661	3.0993e-06	SMARCD1,HDAC2,SMARCB1,SF3B3,HDAC1,ELAVL1,ING1,WDR43,TAF5L,ING2,RBBP4,ZNF706,SIN3A,BCL7C,MYC,SAP30L,DPF2,BRD9,RBBP7,SMARCC1,PHF10,NCOA3,ACTL6A,HMGA2,SMARCA2,SAP30,SMARCA4,KAT2A,BRMS1,CNOT1,BRMS1L,CNOT3,SINHCAF
28	5	G2/M transition checkpoint	GOBP:0044818	Mitotic G2/M Transition Checkpoint (GO:0044818)	0.000252785	7.22242e-06	BLM,CDKN1A,MRE11,BRCA1,BABAM1,FZR1,ORC1,CHEK1,UIMC1,RBBP8,CLSPN,NAE1,NBN,TOPBP1,BARD1,PABIR1,PLK1,DONSON,CDC6,FOXN3,INIP,TICRR,RAD50,TAOK3,CDK1,NABP2,NABP1,NOP53
27	5	regulation of apoptosis	GOBP:0043069	Negative Regulation Of Programmed Cell Death (GO:0043069)	0.000303038	8.89383e-06	MRE11,ARL6IP1,ZFAND6,ARAF,PHB2,IGF1R,RPS6KA3,MYC,RPS6KA1,PIM3,PIM2,IER3,MED1,BNIP3L,HGF,THOC6,SFRP1,FKBP8,PPIF,PHIP,NUPR1,IL6ST,TP53,PSMD10,PRKDC,SHC1,GLO1,PIK3R1,FOXO1,HSP90B1,PRDX3,SOCS3,PRDX5,NUAK2,GRK5,PDCD10,DPP9,FIGNL1,ATG5,MCL1,BARD1,TFAP2A,PLK3,TFAP2B,STIL,NIBAN2,API5,PLK2,RHBDD1,PLK1,IL31RA,HMGA2,BRAF,BFAR,PA2G4,PTK2,HIGD2A,KLHL20,TNFRSF10D,BMP4,DAB2,IL6,HNRNPK,SON,GDNF,PPT1,BCL2,CDK1,BC…
25	5	G1/S and G2/M transitions	GOBP:0044843	Cell Cycle G1/S Phase Transition (GO:0044843)	0.000487589	1.55422e-05	KHDRBS1,CDKN1A,USP37,CUL2,PHF8,PPP6C,CCND1,MYC,E2F1,EIF4EBP1,RCC1,E2F3,PIM2,POLE,PLK3,PLK2,CDC7,CDC25A,HINFP,CCNA2,CUL4A,DBF4,LATS2,CCNE2,CDK4,CDK2,BCAT1,CACUL1,MAP3K11,CDKN3
25	5	G1/S and G2/M transitions	GOBP:0000082	G1/S Transition Of Mitotic Cell Cycle (GO:0000082)	0.000888726	3.0056e-05	KHDRBS1,CDKN1A,USP37,CUL2,PHF8,PPP6C,NPAT,CCND1,MYC,E2F1,EIF4EBP1,RCC1,E2F3,PIM2,POLE,BRD4,PLK3,PLK2,CDC7,CDC25A,HINFP,CUL4A,DBF4,LATS2,TFDP1,CCNE2,CDK5,CDK4,CDK2,BCAT1,CACUL1,CDK14,CDK16,CDKN3
24	5	stem cell population maintenance	GOBP:1902459	Positive Regulation Of Stem Cell Population Maintenance (GO:1902459)	0.00127839	4.54703e-05	SMARCD1,HDAC2,SMARCC1,SF3B3,SMARCB1,PHF10,HDAC1,NCOA3,ACTL6A,ING1,SMARCA2,SAP30,SMARCA4,ING2,BRMS1,RBBP4,SIN3A,BCL7C,SAP30L,BRMS1L,DPF2,BRD9,RBBP7,SINHCAF
28	5	G2/M transition checkpoint	GOBP:0007093	Mitotic Cell Cycle Checkpoint Signaling (GO:0007093)	0.00170612	6.33368e-05	BARD1,PABIR1,PLK3,MRE11,VPS4A,BRCA1,AURKB,INIP,ZWINT,BABAM1,RAD50,CHEK1,UIMC1,RBBP8,NABP2,NABP1,NBN
28	5	G2/M transition checkpoint	GOBP:0010972	Negative Regulation Of G2/M Transition Of Mitotic Cell Cycle (GO:0010972)	0.00282062	0.000116926	AVEN,BARD1,PABIR1,USP47,MRE11,FHL1,VPS4A,BRCA1,AURKB,INIP,BABAM1,RAD50,CHEK1,UIMC1,RBBP8,NABP2,NABP1,NBN
27	5	regulation of apoptosis	GOBP:0043068	Positive Regulation Of Programmed Cell Death (GO:0043068)	0.00347036	0.000150416	PDCD5,CCAR2,CCAR1,PYCARD,LGALS1,ARL6IP5,PHLDA1,PHLDA3,UNC13B,BNIP3L,DAPK1,IGFBP3,SCRIB,CLIP3,SFRP4,SFRP1,MELK,TP53,SQSTM1,DCUN1D3,HTRA1,BCL10,STK4,FOXO1,CALHM2,SCIN,MAP3K20,PMAIP1,ECT2,MARK4,ATG7,MCL1,BARD1,JUN,GADD45A,TGFB3,MLLT11,BMP4,IL6,BCL6,BCL2,MAP3K10,RNPS1,MAP3K11,TOP2A,ITGB1,RARG,TNFAIP8,DDX3X,FAF1,HMGB1,AIFM1,AIFM2,TCTN3,C1QBP,SMPD1,CASP3,CASP2,EMILIN1,CTSD,CTNNBL1,HTATIP2,STPG1,PRMT2,A…
24	5	stem cell population maintenance	GOBP:1902455	Negative Regulation Of Stem Cell Population Maintenance (GO:1902455)	0.00389885	0.000180058	HDAC2,SF3B3,HDAC1,ING1,SAP30,ING2,BRMS1,RBBP4,ZNF706,SIN3A,BRMS1L,SAP30L,RBBP7,SINHCAF
27	5	regulation of apoptosis	GOBP:0043066	Negative Regulation Of Apoptotic Process (GO:0043066)	0.00628259	0.000315045	RB1,MRE11,ARL6IP1,ZFAND6,ARAF,PHB2,IL27RA,IGF1R,RPS6KA3,MYC,RPS6KA1,PIM3,PIM2,IER3,MED1,BNIP3L,MEF2C,CSNK2A1,KDM2B,HGF,CSNK2A2,PRKCD,THOC6,SFRP1,MSH2,TYRO3,FKBP8,PPIF,PHIP,NUPR1,IL6ST,TP53,PSMD10,SET,NOTCH1,PRKDC,SHC1,GLO1,PIK3R1,FOXO1,HSP90B1,PRDX3,SOCS3,PRDX5,NUAK2,GRK5,PDCD10,FIGNL1,ZNF304,MAP2K5,MCL1,SNX6,BARD1,TFAP2A,PLK3,TFAP2B,STIL,NIBAN2,API5,BDNF,TGFB3,PLK2,CAV1,RHBDD1,PLK1,IL31RA,HMGA2,…
26	5	mRNA degradation	GOBP:0008334	Histone mRNA Metabolic Process (GO:0008334)	0.00673003	0.000349255	SLBP,UPF1,ZNF473,TUT7,NCBP1,CPSF3,TENT4B,LSM10,EXOSC10,EXOSC4,LSM11,ERI1,TENT2,MTPAP,DCP2
24	5	stem cell population maintenance	GOBP:0051094	Positive Regulation Of Developmental Process (GO:0051094)	0.00748503	0.00039571	SMARCB1,BMPR2,HSP90AB1,FMR1,ZDHHC6,VLDLR,ING1,CDC20,RPS6KA3,GJA1,ING2,MDK,PPP1R13L,SIN3A,C1QBP,HMCES,BCL7C,RPS6KA1,DPF2,ENPP2,DPF3,VPS35,KMT5B,C21ORF91,FBXO5,ARID2,ACVR1,SMARCC1,PBRM1,RALBP1,NCOA3,FST,ACTL6A,RBM19,MUL1,SIRT1,SAP30,BRMS1,PGAM5,SINHCAF,PHLDB2,RAPGEF3,B4GALT5,SHANK1,DLX1,SMARCD1,CEBPB,HDAC2,NLGN1,PAXIP1,SF3B3,SMARCD3,HDAC1,PLD6,MFF,NR2C2,LRP8,RTN4,AURKA,RBBP4,SAP30L,ZNF703,DVL1,DVL2…
28	5	G2/M transition checkpoint	GOBP:0007095	Mitotic G2 DNA Damage Checkpoint Signaling (GO:0007095)	0.0075972	0.000409023	BLM,CDKN1A,MRE11,PLK1,DONSON,BRCA1,FOXN3,TICRR,BABAM1,FZR1,TAOK3,CHEK1,UIMC1,CDK1,CLSPN,NBN,TOPBP1,NOP53
24	5	stem cell population maintenance	GOBP:0090101	Negative Regulation Of Transmembrane Receptor Protein Serine/Threonine Kinase Signaling Pathway (GO:0090101)	0.00881337	0.000512186	ZNF451,TGFB1I1,UBE2D3,UBE2D1,CHRDL1,ING1,ING2,BMPER,SIN3A,PEG10,CAPN5,RBPMS2,CCN3,EMILIN1,SLC2A10,FST,MAGI2,SIRT1,ASPN,SAP30,GREM1,PPM1A,ADAM17,BRMS1,CD109,SINHCAF,NBL1,DLX1,HDAC2,NOTCH1,SF3B3,LRP1,HDAC1,FSTL3,RBBP4,SAP30L,SNX25,RBBP7,ZBTB7A,SNX6,CAV1,CRIM1,VASN,HIPK2,BAMBI,BRMS1L,PIN1,STUB1,TRIM33
26	5	mRNA degradation	KEGG:hsa03018	RNA degradation	5.08088e-06	2.09687e-07	BTG3,DDX6,ZCCHC7,ENO1,ENO2,TENT4B,TOB1,EDC3,HSPD1,EDC4,EXOSC5,EXOSC10,EXOSC4,EXOSC9,DHX36,EXOSC8,MTREX,NUDT16,EXOSC3,DCPS,EXOSC2,PNPT1,DIS3,PABPC4,CNOT10,LSM5,LSM4,PATL1,LSM3,LSM2,CNOT4,CNOT6,LSM7,CNOT7,LSM6,PAN3,CNOT1,XRN2,CNOT3,PABPC1L,DCP1A,CNOT9,DCP2,DCP1B,MPHOSPH6
26	5	mRNA degradation	REAC:R-HSA-429914	Deadenylation-dependent mRNA Decay R-HSA-429914	9.1166e-06	8.34988e-07	EIF4A1,HBS1L,DDX6,TUT7,EIF4A3,EDC3,EDC4,EXOSC5,EXOSC4,EXOSC9,EXOSC8,TNKS1BP1,EXOSC3,DCPS,EXOSC2,DIS3,CNOT10,LSM5,LSM4,PATL1,LSM3,LSM2,CNOT4,CNOT6,LSM7,CNOT7,LSM6,PAN3,CNOT1,CNOT3,DCP1A,CNOT9,DCP2,DCP1B
26	5	mRNA degradation	REAC:R-HSA-430039	mRNA Decay By 5 To 3 Exoribonuclease R-HSA-430039	5.52232e-05	5.91677e-06	DDX6,LSM5,LSM4,LSM3,PATL1,EDC3,LSM2,EDC4,LSM7,LSM6,DCP1A,DCP2,DCP1B
39	4	double-strand break repair	GOBP:0006302	Double-Strand Break Repair (GO:0006302)	1.1791e-12	2.29174e-15	DCLRE1B,DCLRE1A,SMARCAL1,DCLRE1C,MRE11,ZMYND8,TONSL,NUCKS1,SMC5,SMC6,YY1,EME1,EME2,NBN,GEN1,PIAS4,ZGRF1,NSMCE3,NSMCE1,RECQL,INIP,FSCN1,UBE2V2,DNA2,EXD2,BLM,PSMD14,PRKDC,CDCA5,MBTD1,RAD51AP1,RAD21,TP53BP1,XRCC6,XRCC5,XRCC2,PALB2,POLA1,TDP1,NABP2,UBE2N,NABP1,H2AX,FEN1,MCM8,HMGB2,STON1,MRPL36,BRCA1,HMGB1,BRCA2,PRPF19,BABAM1,POLB,PAXX,UIMC1,REV3L,TNKS1BP1,PARP3,RMI2,PARP1,PARP2,RMI1,ACTR5,TOP3A,SPIDR…
39	4	double-strand break repair	GOBP:0000724	Double-Strand Break Repair Via Homologous Recombination (GO:0000724)	1.49583e-10	4.36103e-13	FEN1,MRE11,MCM7,MCM8,ZMYND8,TONSL,STON1,NUCKS1,SMC5,SMC6,BRCA1,BRCA2,YY1,REV3L,NBN,GEN1,RMI2,RMI1,NSMCE3,TOP3A,NSMCE1,RECQL,SPIDR,INIP,MMS22L,RAD51D,SFPQ,NSMCE4A,RAD51C,RNF169,NPC1,FSCN1,MCM3,MCM4,MCM5,MCM6,MCM2,EXD2,BLM,PSMD14,SAMHD1,MBTD1,RAD51AP1,RECQL4,WRN,CDC45,SLX4,RNF138,RAD21,RBBP8,ZSWIM7,GINS2,SLF1,SLF2,FANCM,XRCC2,GINS4,RPA1,RPA2,CDC7,FANCB,PALB2,RAD51,RFWD3,RPA3,NABP2,UBE2N,NABP1,ERCC5
39	4	double-strand break repair	GOBP:0000725	Recombinational Repair (GO:0000725)	4.14953e-09	2.25825e-11	FEN1,MRE11,MCM8,ZMYND8,STON1,TONSL,NUCKS1,SMC5,BRCA1,SMC6,BRCA2,YY1,REV3L,NBN,GEN1,RMI2,RMI1,NSMCE3,TOP3A,NSMCE1,RECQL,SPIDR,INIP,MMS22L,RAD51D,SFPQ,NSMCE4A,RAD51C,RNF169,NPC1,FSCN1,RHNO1,EXD2,BLM,PSMD14,SAMHD1,MBTD1,RAD51AP1,RECQL4,WRN,SLX4,RNF138,RBBP8,ZSWIM7,SLF1,XRCC6,SLF2,XRCC5,XRCC2,RPA1,RPA2,PALB2,RAD51,RFWD3,RPA3,NABP2,UBE2N,NABP1,ERCC5
38	4	spindle assembly checkpoint signaling	GOBP:0007094	Mitotic Spindle Assembly Checkpoint Signaling (GO:0007094)	6.64545e-07	6.29772e-09	ZWILCH,PLK1,BUB1B,KLHL22,TTK,HASPIN,NDC80,ZWINT,CDC20,MAD2L2,CENPF,ZW10,NUF2,TPR,ZNF207,KNTC1,BUB3,TRIP13,BUB1,SPC24,MAD2L1,SPC25
38	4	spindle assembly checkpoint signaling	GOBP:0071174	Mitotic Spindle Checkpoint Signaling (GO:0071174)	6.64545e-07	6.29772e-09	ZWILCH,PLK1,BUB1B,KLHL22,TTK,HASPIN,NDC80,ZWINT,CDC20,MAD2L2,CENPF,ZW10,NUF2,TPR,ZNF207,KNTC1,BUB3,TRIP13,BUB1,SPC24,MAD2L1,SPC25
38	4	spindle assembly checkpoint signaling	GOBP:0071173	Spindle Assembly Checkpoint Signaling (GO:0071173)	6.64545e-07	6.29772e-09	ZWILCH,PLK1,BUB1B,KLHL22,TTK,HASPIN,NDC80,ZWINT,CDC20,MAD2L2,CENPF,ZW10,NUF2,TPR,ZNF207,KNTC1,BUB3,TRIP13,BUB1,SPC24,MAD2L1,SPC25
35	4	DNA duplex unwinding	GOBP:0032508	DNA Duplex Unwinding (GO:0032508)	6.76563e-07	6.57495e-09	BLM,RTEL1,MRE11,MCM7,DHX9,MCM8,DDX12P,IGHMBP2,RECQL4,WRN,CDC45,NBN,GINS1,GINS2,UPF1,DDX11,GINS3,GINS4,TWNK,RECQL,SUPV3L1,RAD50,RAD51,ERCC3,MCM3,MCM4,POT1,MCM5,MCM6,MCM2
38	4	spindle assembly checkpoint signaling	GOBP:0045841	Negative Regulation Of Mitotic Metaphase/Anaphase Transition (GO:0045841)	8.40202e-07	8.65514e-09	ZWILCH,PLK1,BUB1B,KLHL22,TTK,HASPIN,NDC80,ZWINT,CDC20,MAD2L2,CENPF,ZW10,NUF2,TPR,ZNF207,KNTC1,BUB3,FBXO5,TRIP13,BUB1,SPC24,MAD2L1,SPC25
33	4	protein phosphorylation	GOBP:0036211	Protein Modification Process (GO:0036211)	6.30835e-06	8.46018e-08	PGAP1,MAML1,ARAF,NTAQ1,PPP2R2A,DCAF1,GOLGA2,PPP4R1,RPS6KA5,PPP4R2,PPP2R1B,PPP2R1A,OGFOD1,CHEK1,RPS6KA1,PDK3,KAT7,BTRC,EPHB2,SEPHS1,PDK2,PDK1,ACVR1,EPHA4,CSNK2A1,DAPK1,PRKCE,CSNK2A2,PRKCD,ATG10,ALG3,P3H1,PASK,HASPIN,PHKA2,PRKAB1,ATG12,PLPP6,PRKAR1B,ALG10B,TRIB2,PRKDC,PIK3R4,WNK4,CDCA8,UGCG,NUAK2,ST3GAL5,RCE1,ATG7,ST3GAL1,ATG5,LYN,PLK4,SRPK2,CDK19,YES1,DMPK,PLK2,PLK1,FN1,BRAF,EIF2AK4,PTK2,SRPK1,FBX…
29	4	response to radiation	GOBP:0010212	Response To Ionizing Radiation (GO:0010212)	1.36301e-05	2.14584e-07	H2AX,CDKN1A,BLM,PAXIP1,BRAT1,DCUN1D3,RNF8,BRCA1,BRCA2,BABAM1,RAD51AP1,COP1,IFI16,MYC,SMPD1,FIGNL1,UIMC1,TNKS1BP1,TOPBP1,ECT2,MEN1,BARD1,GADD45A,AEN,MAPK14,USP28,SIRT1,SPIDR,INIP,RHOB,TICRR,RNF168,RAD51,MSH2,EEF1D,FANCD2,RFWD3,NABP2,NABP1,INTS7,TP53,RHNO1
31	4	regulation of translation	GOBP:0006417	Regulation Of Translation (GO:0006417)	1.39021e-05	2.21569e-07	CYFIP1,RPL5,DDX3X,FMR1,EIF4A3,BZW2,BZW1,ELAVL1,RPS6KA3,SYNCRIP,ALKBH1,OGFOD1,MTG2,TRIM2,RPS6KA1,ZNF385A,EPHA4,UPF1,EIF5B,CSNK2A1,NCBP1,DAPK1,NSUN5,PRMT1,IFRD2,METTL3,NSUN3,CIRBP,RPL13A,LARP4B,PASK,PUS7,ILF3,IMPACT,NCL,PRR16,GEMIN5,MAPKAPK5,RPL26,DUS3L,EIF1B,DDX6,MTPN,DHX9,PRKDC,SHMT1,NOLC1,RPS27L,TYMS,MRPL13,THBS1,TOB1,GIGYF2,FXR1,CTIF,FXR2,TCOF1,DHX36,ERBB2,IGF2BP1,IGF2BP3,IGF2BP2,PAIP2,NIBAN1,Y…
29	4	response to radiation	GOBP:0071479	Cellular Response To Ionizing Radiation (GO:0071479)	1.69347e-05	2.76485e-07	YAP1,CDKN1A,BLM,KDM1A,NUCKS1,BRCA1,BRCA2,RAD51AP1,WRN,IFI16,FIGNL1,HSF1,TLK2,MAP3K20,TNKS1BP1,ECT2,BARD1,XRCC6,GADD45A,XRCC5,MAPK14,SIRT1,SPIDR,RHOB,RAD51,EEF1D,INTS7,RPL26,CRYAB,TP53,RHNO1,TSPYL5,ATR
34	4	histone modification	GOBP:0016570	Histone Modification (GO:0016570)	3.15232e-05	5.57553e-07	HDAC4,ENY2,HDAC2,HDAC3,HDAC1,HDAC11,JADE3,YEATS4,CHD3,HDAC8,AURKB,HDAC6,TAF5L,MBTD1,ING3,RBBP4,VPS72,RUVBL2,RUVBL1,EP400,EP300,EPC2,KAT7,BRD8,RBBP7,TBL1X,MTA2,KAT14,CPA4,MBD3,TAF12,UBE2B,ACTL6A,MSL3,UBE2A,SIRT1,SIRT2,GATAD2A,BRMS1,MRGBP,TADA2A,YEATS2,BRMS1L,CARM1,UBE2N
33	4	protein phosphorylation	GOBP:0016310	Phosphorylation (GO:0016310)	4.42283e-05	8.7987e-07	DGKE,PANK2,DGKD,PANK3,CCNT1,MAML1,DGKA,STK19,PPP4R1,RPS6KA5,GNPTAB,CHEK1,RPS6KA1,NEK1,PDK3,NEK2,PIM3,MAP3K9,PIM2,MAP3K6,EPHB2,PDK2,PDK1,ACVR1,EPHA4,MAP2K1,MORC3,CSNK2A1,DAPK1,PRKCE,IGFBP3,CSNK2A2,PRKCD,DYRK1B,ADAM10,LMTK2,PRPF4B,VRK1,PASK,HASPIN,PRKAB1,DGKZ,CDC25B,ILF3,MELK,PRKAR1B,TNIK,TRIB2,DGKI,CDKL1,DGKH,PRKDC,PIK3R4,WNK4,CDCA8,STK4,RSKR,FGGY,TKFC,NUAK2,GRK2,GRK5,IRAK1,STK38,ABL1,MAP3K20,PGK1…
36	4	nuclear envelope organisation	GOBP:0006997	Nucleus Organization (GO:0006997)	8.76842e-05	2.04511e-06	USP36,NUP205,SEH1L,PITPNB,VPS4A,LMNB2,LMNB1,SYNE1,RPS19,ATXN7,CHMP1B,LMNA,TPR,CEP55,NDC1,PDCD6IP,DMPK,NUP133,NUP155,TMEM170A,NUP93,REEP4,CHMP2A,CHMP3,NUP35,NUP54,NUP98,CHMP7
35	4	DNA duplex unwinding	GOBP:0006268	DNA Unwinding Involved In DNA Replication (GO:0006268)	0.000135533	3.50357e-06	GINS1,GINS2,MCM7,GINS3,GINS4,TWNK,RECQL,RECQL4,WRN,CDC45,RAD51,MCM3,MCM4,MCM5,MCM6,MCM2
29	4	response to radiation	GOBP:0010332	Response To Gamma Radiation (GO:0010332)	0.000153517	3.9983e-06	YAP1,XRCC6,KDM1A,XRCC5,DCUN1D3,WRN,FANCD2,MYC,HSF1,MAP3K20,TLK2,RPL26,CRYAB,TP53,ATR,MEN1,TSPYL5
35	4	DNA duplex unwinding	GOBP:0032392	DNA Geometric Change (GO:0032392)	0.00015732	4.15851e-06	UPF1,BLM,RTEL1,MRE11,DHX9,MCM8,DDX11,DDX12P,HMGB2,IGHMBP2,HMGB3,HMGB1,RECQL4,SUPV3L1,WRN,RAD50,DHX36,HNRNPA2B1,POT1,NBN,DNA2
36	4	nuclear envelope organisation	GOBP:0061024	Membrane Organization (GO:0061024)	0.000169227	4.63772e-06	UBXN2B,UBXN2A,SNAP23,WASL,FNBP1L,LMNB2,LMNB1,RIMS1,OPA1,TMEM43,CHMP1B,CHP1,CEP55,CHRNB1,PDCD6IP,ANXA2,VPS37C,ANK2,OCRL,VPS37B,TMEM170A,DNM2,MTSS2,NUP93,RABEP1,NPC1,HGS,TMEM33,MYADM,EXOC4,CHMP3,PICK1,EXOC6,TLCD2,KIF20A,TLCD1,NEMP1,STAM2,CHMP7,VPS28,VAMP3,NAPA,SAR1A,STX18,USO1,VPS4A,ATP2C1,TOR1AIP1,NAPG,DPP4,SNX3,SLC9A3R1,SPAST,LMNA,PIP5K1C,CERT1,SPTBN1,S100A10,VTI1B,HSPA8,HACE1,DMPK,NUP155,EXOC6B,…
33	4	protein phosphorylation	GOBP:0006468	Protein Phosphorylation (GO:0006468)	0.00020345	5.69423e-06	CCNT1,MAML1,STK19,IGF1R,RPS6KA3,PPP4R1,EFEMP1,RPS6KA5,STK16,CHEK1,RPS6KA1,NEK1,PDK3,NEK2,PIM3,MAP3K9,PIM2,MAP3K6,EPHB2,MAP3K7,STK32C,PDK2,PDK1,ACVR1,CSNK1G3,EPHA4,MAP2K1,MORC3,CSNK2A1,DAPK1,PRKCE,IGFBP3,CSNK2A2,PRKCD,DYRK1B,ADAM10,LMTK2,PRPF4B,VRK1,PASK,HASPIN,PRKAB1,CDC25B,ILF3,MELK,PRKAR1B,TYRO3,ULK3,ULK2,MAPKAPK5,TNIK,TRIB2,CDKL1,CSNK1G1,PRKDC,TNKS,PIK3R4,WNK4,CDCA8,STK4,RSKR,PRDX4,NUAK2,GRK2,…
34	4	histone modification	GOBP:0016573	Histone Acetylation (GO:0016573)	0.000255928	7.36196e-06	NAA60,ENY2,NAA40,SF3B3,YEATS4,TAF5L,MBTD1,ING3,VPS72,ATXN7,RUVBL2,RUVBL1,WDR5,EP400,EP300,EPC2,SUPT20H,BRD8,MAP3K7,KAT14,CPA4,DR1,TAF12,USP22,ACTL6A,MSL3,KAT2A,MRGBP,TADA2A,YEATS2,POLE3,TAF5,TAF4,TAF2
31	4	regulation of translation	GOBP:0045727	Positive Regulation Of Translation (GO:0045727)	0.00030556	9.02724e-06	RPL5,DDX3X,FMR1,FASTKD3,EIF4A3,HNRNPU,ELAVL1,YBX3,SYNCRIP,C1QBP,EIF5A,NSUN5,PRMT1,METTL3,CIRBP,LARP4B,PASK,PRR16,RPL26,KHDRBS1,TRUB2,CDC123,USP16,DHX9,PRKDC,RPS27L,THBS1,FXR1,FXR2,DHX36,ERBB2,IGF2BP1,EIF2B5,NIBAN1,YTHDF1,TRMT10C,YTHDF2,UQCC2,CNBP,PCIF1,PYM1,UPF3B,EEF2,LARP4,LARP6,IL6,EIF6,HNRNPD,PLXNB2,VIM,EIF3C,EIF4G3,EIF3D
29	4	response to radiation	GOBP:0071480	Cellular Response To Gamma Radiation (GO:0071480)	0.000694411	2.30795e-05	YAP1,XRCC6,KDM1A,XRCC5,WRN,HSF1,MAP3K20,TLK2,RPL26,CRYAB,TP53,ATR,TSPYL5
31	4	regulation of translation	GOBP:0034250	Positive Regulation Of Amide Metabolic Process (GO:0034250)	0.00164762	6.05248e-05	RPL5,DDX3X,PRKDC,FMR1,EIF4A3,RPS27L,ELAVL1,THBS1,FXR1,FXR2,CASP3,ERBB2,NIBAN1,EPHA4,YTHDF1,NSUN5,PRMT1,SPHK2,METTL3,PRKCD,PCIF1,CIRBP,PYM1,UPF3B,LARP4B,PASK,EEF2,LARP4,LARP6,SIRT3,IL6,EIF6,AGO2,PRR16,HNRNPD,PLXNB2,RPL26,VIM,EIF3C,EIF3D,EIF4G3,PICALM
39	4	double-strand break repair	GOBP:0006303	Double-Strand Break Repair Via Nonhomologous End Joining (GO:0006303)	0.00209722	7.94866e-05	DCLRE1B,DCLRE1A,SMARCAL1,POLQ,XRCC6,DCLRE1C,MRE11,PSMD14,ATP23,PRKDC,POLM,XRCC5,HMGB2,RNF8,SMC5,HMGB1,PRPF19,POLB,RNF168,POLA1,PAXX,ERCC1,TP53BP1,ZBTB7A
31	4	regulation of translation	GOBP:0051247	Positive Regulation Of Protein Metabolic Process (GO:0051247)	0.00224756	8.74021e-05	RPL5,DDX3X,FAF1,FMR1,EIF4A3,ELAVL1,DCAF1,VPS35,BTRC,HSP90AA1,CSNK2A1,NSUN5,PRMT1,METTL3,ATG10,CIRBP,LARP4B,PASK,RNF41,DDB1,ASPH,IL1B,PRR16,RPL26,SEC22B,VPS28,VGLL4,AMER1,MTPN,RAB1A,HDAC2,PRKDC,UHRF1,RPS27L,BCL10,THBS1,FOXO1,CLN6,FXR1,MAPK8,FXR2,MAPK7,PERP,ERBB2,VPS11,STX5,BAK1,ATG7,MAP2K5,BARD1,NIBAN1,YTHDF1,TGFB1,PLK2,TNFSF12,NR1H2,PLK1,PCIF1,DAB2IP,ASPSCR1,PYM1,UPF3B,NR1H3,INHBA,LARP4,EEF2,LARP…
35	4	DNA duplex unwinding	GOBP:1902969	Mitotic DNA Replication (GO:1902969)	0.00268303	0.000109512	GINS1,POLA1,LIG1,GINS3,MCM3,MCM4,MCM6,TK1,MCM2
36	4	nuclear envelope organisation	GOBP:0006998	Nuclear Envelope Organization (GO:0006998)	0.00839312	0.000476344	NUP93,DMPK,NUP155,TMEM43,REEP4,VPS4A,LMNA,NEMP1,TMEM170A,LMNB2,TOR1AIP1,LMNB1
36	4	nuclear envelope organisation	GOBP:0061025	Membrane Fusion (GO:0061025)	0.00850064	0.000487403	NAPA,HACE1,UBXN2B,UBXN2A,SNAP23,USO1,NAPG,DPP4,RIMS1,NSFL1C,RABIF,RABEP1,VAPA,CHP1,STX3,VTI1B,VAMP3
30	4	RNA exonuclease activity	GOMF:0004527	Exonuclease Activity (GO:0004527)	3.58406e-05	4.02326e-07	DCLRE1B,EXD2,FEN1,DCLRE1C,MRE11,ISG20L2,EXOSC5,WRN,EXOSC10,EXOSC4,ERI1,EXO1,EXOSC9,EXOSC8,ENPP2,EXOSC3,DCPS,EXOSC2,POLG,REXO1,REXO2,REXO4,REXO5,CNOT6,RAD50,CNOT7,PDE12,APEX1,XRN2,FSCN1
30	4	RNA exonuclease activity	GOMF:0016896	RNA Exonuclease Activity, Producing 5'-Phosphomonoesters (GO:0016896)	0.000233971	4.15851e-06	TOE1,EXD2,PNPT1,DIS3,ANGEL2,CPSF3,USB1,POLRMT,REXO2,EXOSC5,EXOSC10,EXOSC4,CNOT7,ERI1,PDE12,EXOSC9,NOCT,XRN2,EXOSC3,EXOSC2,DCP2
30	4	RNA exonuclease activity	GOMF:0008408	3'-5' Exonuclease Activity (GO:0008408)	0.000460434	9.90645e-06	EXD2,MRE11,EXOSC5,WRN,EXOSC10,EXOSC4,ERI1,EXOSC9,NOCT,POLD1,EXOSC3,EXOSC2,POLG,TOE1,PNPT1,DIS3,ANGEL2,USB1,POLRMT,REXO2,REXO4,RAD50,CNOT7,PDE12,APEX1,XRN2
33	4	protein phosphorylation	GOMF:0004674	Protein Serine/Threonine Kinase Activity (GO:0004674)	0.00209287	5.48179e-05	ARAF,TESK1,STK19,RPS6KA3,RPS6KA5,CHEK1,RPS6KA1,STK16,PDK3,NEK2,PIM3,MAP3K9,PIM2,MAP3K6,MAP3K7,STK32C,ACVR1,CSNK1G3,PRKAB2,MAP2K1,CSNK2A1,DAPK1,PRKCE,CSNK2A2,PRKCD,DYRK1B,LMTK2,PRPF4B,VRK1,PASK,PRKAB1,MELK,PRKD3,ULK3,ULK2,MAPKAPK5,TNIK,SQSTM1,CDKL1,CSNK1G1,PRKDC,PIK3R4,WNK4,PKMYT1,STK4,NUAK2,GRK2,GRK5,IRAK1,IRAK2,STK38,MAP3K20,MARK4,MAP2K6,PLK4,SRPK2,PLK3,NEK9,CDK19,DMPK,NEK4,PLK2,PLK1,BRAF,CDC7,E…
30	4	RNA exonuclease activity	GOMF:0000175	3'-5'-RNA Exonuclease Activity (GO:0000175)	0.0026647	7.4781e-05	TOE1,EXD2,PNPT1,DIS3,ANGEL2,USB1,POLRMT,REXO2,EXOSC5,CNOT6,EXOSC10,EXOSC4,CNOT7,ERI1,CNOT1,PDE12,EXOSC9,NOCT,XRN2,EXOSC3,EXOSC2
37	4	cancers	KEGG:hsa05220	Chronic myeloid leukemia	0.00389577	0.000238339	RB1,CDKN1A,HDAC2,HDAC1,SHC1,ARAF,PIK3CD,PIK3CB,PIK3R1,CBL,CRKL,NRAS,CCND1,MECOM,MYC,ABL1,E2F1,E2F3,POLK,BAK1,MAPK3,STAT5A,STAT5B,MAP2K1,TGFB2,TGFB1,CHUK,CDKN2A,GADD45A,TGFB3,BRAF,PTPN11,DDB2,TGFBR2,CDK4,BAX,TP53
37	4	cancers	KEGG:hsa05222	Small cell lung cancer	0.00389577	0.00024735	ITGB1,RB1,LAMA5,CDKN1A,LAMA2,MAX,LAMA4,LAMA3,PIK3CD,LAMC2,LAMC1,PIK3CB,PIK3R1,CKS1B,RXRA,CCND1,CASP3,MYC,E2F1,ITGAV,E2F3,POLK,BAK1,APAF1,CHUK,GADD45A,LAMB2,ITGA2,FN1,TRAF2,TRAF1,PTK2,DDB2,CCNE2,CDK4,CDK2,CKS2,BCL2,RARB,BAX,CYCS,TP53,BIRC2
32	4	mitochondrial gene expression	REAC:R-HSA-1852241	Organelle Biogenesis And Maintenance R-HSA-1852241	1.02046e-11	2.76278e-13	DYNC2I2,IFT172,CCP110,MICOS10,PPP2R1A,NUDT19,CEP250,NEK2,CEP97,KIFAP3,CDK5RAP2,DYNC2H1,MEF2C,PRKAB2,CEP135,CEP131,POLRMT,PRKAB1,TUBA4A,HCFC1,AKAP9,TFAM,NRF1,DYNC2LI1,HELZ2,PRKAR2B,INPP5E,CEP72,CEP192,NPHP4,KIF3C,MARK4,CEP76,RAB11FIP3,CEP78,PLK4,ESRRA,ODF2,PLK1,RAB3IP,NR1D1,IFT20,GLUD1,IFT22,GDNF,TMEM11,CDK1,CEP83,CYCS,DYNLRB1,CALM1,YWHAE,ARF4,ALAS1,C2CD3,PRKAG2,TFB1M,PKD1,PCM1,TCTN3,CNTRL,TCTN1,B…
32	4	mitochondrial gene expression	REAC:R-HSA-5617833	Cilium Assembly R-HSA-5617833	3.26873e-10	1.09209e-11	DYNC2I2,IFT172,CCP110,PPP2R1A,NUDT19,CEP250,NEK2,CEP97,KIFAP3,CDK5RAP2,DYNC2H1,CEP135,CEP131,TUBA4A,AKAP9,DYNC2LI1,PRKAR2B,INPP5E,CEP72,CEP192,NPHP4,KIF3C,MARK4,CEP76,RAB11FIP3,CEP78,PLK4,ODF2,PLK1,RAB3IP,IFT20,IFT22,CDK1,CEP83,DYNLRB1,YWHAE,ARF4,C2CD3,PKD1,PCM1,TCTN3,CNTRL,TCTN1,BBS9,BBS5,CC2D2A,BBS4,RAB8A,CCT3,IQCB1,CCT2,HSP90AA1,IFT140,HAUS3,KIF24,HAUS6,HAUS5,TUBG1,CKAP5,WDR35,HAUS2,HAUS1,IFT4…
34	4	histone modification	REAC:R-HSA-3247509	Chromatin Modifying Enzymes R-HSA-3247509	1.70366e-06	1.28559e-07	SMARCB1,KDM1A,EHMT1,JADE3,YEATS4,CCND1,RUVBL2,SAP130,RUVBL1,EP300,KAT7,KMT5B,SUPT20H,ARID2,SMARCC1,KDM2B,ARID5B,HCFC1,JMJD6,WDR77,SAP30,KAT6A,HAT1,KDELR2,ENY2,KMT2B,TAF5L,ATXN7,EP400,KAT14,DR1,SETDB1,BRPF3,SETD1A,SMARCA2,SMARCA4,NFKB2,TADA2A,MRGBP,GDNF,YEATS2,CDK4,RIOX2,TADA1,RCOR1,EZH2,H2AX,KDM5A,SUV39H2,SETD2,KDM5C,SETD6,SUV39H1,SETD7,DPY30,ASH2L,CHD3,PHF8,ING3,MECOM,VPS72,WDR5,KDM6A,PRMT6,PBRM…
32	4	mitochondrial gene expression	REAC:R-HSA-2151201	Transcriptional Activation Of Mitochondrial Biogenesis R-HSA-2151201	0.000135584	1.55422e-05	ALAS1,HDAC3,SMARCD3,LIN9,NRF1,TFB1M,HELZ2,ATP5F1B,RXRA,TBL1X,GABPA,ESRRA,MBD4,MEF2C,NCOA6,TWNK,TFB2M,NR1D1,POLRMT,PPRC1,HCFC1,SIRT3,GLUD1,NCOR1,GDNF,CAMK4,CARM1,TFAM,CYCS,CALM1
34	4	histone modification	REAC:R-HSA-3214841	PKMTs Methylate Histone Lysines R-HSA-3214841	0.00272511	0.000445813	SUV39H2,SETD2,SETD6,SUV39H1,DOT1L,KMT2B,SETD7,DPY30,EHMT1,ASH2L,NSD3,MECOM,RBBP4,RBBP5,NSD2,WDR5,KMT5B,RBBP7,SUZ12,SETDB1,EED,SETD1A,NFKB2,AEBP2,EZH2
32	4	mitochondrial gene expression	WIPA:WP391	Mitochondrial Gene Expression WP391	0.00186795	7.38565e-05	ESRRA,MYEF2,MTERF3,TFB2M,NRF1,POLRMT,PPRC1,GABPB1,TFB1M,HCFC1,PPP3CA,CAMK4,TFAM,GABPA
37	4	cancers	WIPA:WP4658	Small cell lung cancer WP4658	0.00358111	0.000165191	ITGB1,RB1,LAMA5,CDKN1A,LAMA2,MAX,LAMA4,LAMA3,PIK3CD,LAMC2,LAMC1,PIK3CB,PIK3R1,CKS1B,RXRA,CCND1,MYC,CASP3,E2F1,ITGAV,E2F3,POLK,BAK1,BID,SKP1,APAF1,CHUK,LAMB2,GADD45A,ITGA2,FN1,TRAF2,TRAF1,PTK2,DDB2,CCNE2,CDK4,CDK2,CKS2,BCL2,RARB,CYCS,BAX,TP53,BIRC2
37	4	cancers	WIPA:WP4255	Non-small cell lung cancer WP4255	0.0062893	0.000360183	RB1,CDKN1A,CRABP2,ARAF,PIK3CD,PIK3CB,PIK3R1,STK4,RASSF1,NRAS,RXRA,CCND1,CASP3,ERBB2,E2F1,E2F3,POLK,PLCG1,BAK1,BID,PDK1,MAPK3,STAT5A,STAT5B,MAP2K1,CDKN2A,GADD45A,STAT3,BRAF,DDB2,CDK4,RARB,CYCS,BAX,TP53
43	3	chromatin remodelling	GOBP:0006325	Chromatin Organization (GO:0006325)	2.37065e-11	5.52921e-14	RB1,SMARCB1,HDAC11,EHMT1,HNRNPU,NUCKS1,YEATS4,NUDT5,YY1,TRIM28,MYC,RUVBL2,CHEK1,RUVBL1,DPF2,DPF3,KAT7,BANF1,ARID2,HMGN2,NFRKB,SKP1,HMGN1,DAXX,SMARCC1,SUPT16H,KDM2B,DDX11,PIH1D1,HCFC2,HCFC1,CFDP1,SLFN11,GRWD1,HAT1,HDGFL3,ASF1B,INO80C,NAA60,PAXIP1,BAZ2A,MACROH2A1,ZNHIT1,ZNF827,ZBTB7A,BPTF,DR1,BRPF1,CBX5,PHF10,CBX3,CBX1,HMGA2,SMARCA2,SMARCA4,TADA2A,NASP,YEATS2,C6ORF89,ANP32B,EZH2,PHF19,H2AX,KDM5A,SU…
43	3	chromatin remodelling	GOBP:0006338	Chromatin Remodeling (GO:0006338)	1.63804e-09	7.95938e-12	RB1,PHB1,SMARCB1,KDM1A,YEATS4,NUDT5,YY1,MYC,RUVBL2,CHEK1,RUVBL1,DPF2,DPF3,ARID2,NFRKB,SKP1,DAXX,SMARCC1,KDM2B,PIH1D1,HCFC2,HCFC1,CFDP1,SLFN11,HDGFL3,INO80C,PAXIP1,BAZ2A,MACROH2A1,ZNHIT1,ZNF827,ZBTB7A,BPTF,SRPK2,DR1,BRPF1,SETDB1,PHF10,CBX3,GLMN,MTHFR,SMARCA2,SMARCA4,TADA2A,YEATS2,C6ORF89,SNAI1,KDM5A,LIN54,SUV39H2,SETD2,KDM5C,SETD7,PSIP1,CTCF,CHD3,BMI1,CHD2,CHD1,BABAM1,SART3,MECOM,BCL7C,GATAD1,JARI…
47	3	ribosome assembly	GOBP:0022618	protein-RNA Complex Assembly (GO:0022618)	5.66373e-08	3.85288e-10	ISY1,RPL5,RPLP0P6,HSP90AB1,CELF1,CELF2,MRPS11,PRPF19,USP39,RPL6,COIL,SART1,SART3,RPS19,SNRPD1,DENR,EIF2D,SNRPD3,TXNL4A,HSP90AA1,RRP7BP,PRMT7,NCBP1,SCAF11,DICER1,MRPS7,CRNKL1,WDR77,TRAF7,PRPF6,CLNS1A,GEMIN4,SNRPG,GEMIN5,GEMIN6,SNRPE,SNRPF,SNRNP200,SNRPB,SRSF9,TSSC4,DHX9,PRKDC,DDX23,SRSF1,DDX20,RPS27L,RRP7A,PUF60,TGS1,POLR2D,RRS1,BRIX1,KHDC4,SRSF10,MDN1,SRPK2,CPSF7,CPSF6,SF3A2,XRCC5,PTGES3,ERAL1,EI…
48	3	response to light	GOBP:0009411	Response To UV (GO:0009411)	1.98868e-07	1.50746e-09	FEN1,KDM1A,PTPRK,CCAR2,YY1,CCND1,MYC,RUVBL2,SMPD1,PCLAF,EP300,SDF4,MEN1,USP47,SCARA3,PARP1,NSMCE3,METTL3,PRKCD,CIRBP,REV1,UBE4B,CDC25A,DDB2,MSH6,DDB1,MSH2,SDE2,RPL26,TP53,RHNO1,PCNA,DCUN1D3,AURKB,MAPK8,WRN,POLD1,DHX36,USP1,BAK1,MAP2K7,CDKN2D,UBE2B,RHBDD1,EIF2AK4,UBE2A,GTF2H2,USP28,MAPK13,CUL4A,ERCC3,UVSSA,NEDD4,SPRTN,ERCC5,ATR,COPS9,TAF1
41	3	golgi organisation	GOBP:0006996	Organelle Organization (GO:0006996)	2.12447e-05	3.50981e-07	RB1,USP6NL,PI4K2B,PHB1,UBXN2B,UBXN2A,PITPNB,FNBP1L,GABPB1,PHB2,GOLGA2,CHCHD2,GOLGA5,KIF5C,DPYSL2,MYC,TRAPPC11,KIFAP3,RAB2A,DYNC2H1,CXADR,AGTPBP1,MREG,SEMA6A,FBXW8,COG5,TPM1,GOLPH3L,ANK1,GEM,RAB32,RAB30,TMEM135,WDR81,FAM161A,TBC1D20,KAT6A,RAB34,ZW10,HAT1,PHIP,WDPCP,TNIK,FAM161B,PI4K2A,BLZF1,CUL7,TMED10,SAR1A,PEX11B,ARL1,CDCA8,THY1,PRDX3,NCKIPSD,SLC9A3R1,STRIP1,STRIP2,ATXN7,VPS11,PACSIN3,MARK4,RAB6…
49	3	mRNA catabolic process	GOBP:0016071	mRNA Metabolic Process (GO:0016071)	2.24497e-05	3.79616e-07	SF3B4,TCERG1,SF3B2,RNH1,CELF1,CSTF3,SRSF1,HNRNPR,USP39,PRPF8,TBRG4,U2AF2,HSF1,DHX15,NUDT16,METTL16,SF3A3,SF3A1,CPSF6,PNPT1,SF3A2,YTHDF2,NCBP1,SCAF11,CPSF3,METTL3,CNOT10,NUDT16L1,LSM5,HNRNPAB,SND1,HIPK3,LSM3,LSM2,KIN,NUDT21,SFPQ,LSM6,SON,PRPF3,HNRNPA2B1,SRSF2,SRSF7,TP53,DCP2,HSPA1B,SRSF9
49	3	mRNA catabolic process	GOBP:0006401	RNA Catabolic Process (GO:0006401)	2.28468e-05	3.90772e-07	RNASEH2C,FEN1,RNASEH2B,RNH1,EXOSC5,EXOSC10,EXOSC4,EXOSC9,EXOSC8,MTREX,NUDT16,METTL16,EXOSC3,EXOSC2,PNPT1,YTHDF2,NCBP1,DIS3,PABPC4,RNASET2,METTL3,CNOT10,NUDT16L1,LSM5,SND1,LSM2,SUPV3L1,LSM6,XRN2,HNRNPD,DNA2,DCP2,HSPA1B,SIDT2,ZPR1
43	3	chromatin remodelling	GOBP:0071824	protein-DNA Complex Organization (GO:0071824)	3.29566e-05	6.02123e-07	SUV39H2,USP36,HDAC3,HDAC1,SATB1,SUV39H1,HDAC11,SETD7,HMGB2,EHMT1,HNRNPU,NUCKS1,HDAC8,HIRIP3,TRIM28,MYC,GATAD1,BANF1,HMG20A,HMGN2,MTA2,RPL17,ZBTB7A,HMGN1,CBX5,CBX3,CBX1,HMGA2,SAFB,SIRT1,MTF2,TCF4,FAM50B,EZH2,FAM50A,PHF19
47	3	ribosome assembly	GOBP:0000387	Spliceosomal snRNP Assembly (GO:0000387)	6.32449e-05	1.40134e-06	TSSC4,DDX20,PRPF19,PRPF8,COIL,SART1,SART3,SNRPD1,TGS1,SNRPD3,SRSF10,PRMT7,LSM4,LSM2,WDR77,PRPF6,CLNS1A,PRPF3,GEMIN4,SNRPG,GEMIN5,GEMIN6,SNRPE,SNRPF,SNRPB
48	3	response to light	GOBP:0034644	Cellular Response To UV (GO:0034644)	8.79997e-05	2.06957e-06	CDKN1A,PCNA,KDM1A,XPC,PTPRK,AURKB,YY1,MYC,RUVBL2,SMPD1,POLD1,DHX36,MAP3K20,EP300,TIMP1,BAK1,NLRP1,USP47,MME,PARP1,MMP2,NSMCE3,RHBDD1,METTL3,PRKCD,EIF2AK4,MAPK14,USP28,SIRT1,CDC25A,DDB2,MAPK13,DDB1,CUL4A,ERCC1,NEDD4,SDE2,RPL26,TP53,RHNO1,ATR,COPS9,TAF1
51	3	organelle assembly	GOBP:0070925	Organelle Assembly (GO:0070925)	0.000112359	2.77348e-06	DYNC2I2,GALNT11,UBXN2B,UBXN2A,IFT172,FMR1,FNBP1L,TXNDC15,TBC1D31,WDR90,CEP250,NEK1,SYNPO,DYNC2H1,ATG3,GABARAPL2,GABARAPL1,FBXW8,CEP131,AP1B1,ARMC9,RFX2,OCRL,TMEM250,ATG12,RAB32,FAM161A,HGS,TMEM138,RAB35,ULK3,ULK2,WDPCP,PHIP,STAM2,VPS28,NOTCH1,FAM149B1,FXR1,ATG7,ATG5,PLK4,VTA1,RAB3IP,HPS1,HPS3,CPLANE1,PARVA,FUZ,CPLANE2,HPS5,WDR54,EHD1,IFT20,EHD2,NSFL1C,EHD3,IFT22,EHD4,CHMP2A,CEP83,ATG2B,ARF4,C2CD3…
45	3	DNA integrity checkpoint signaling	GOBP:0042770	Signal Transduction In Response To DNA Damage (GO:0042770)	0.000191042	5.30981e-06	H2AX,PAXIP1,USP10,DOT1L,MRPL36,PRPF19,UFL1,CHEK1,SESN2,MYO6,E2F1,MAP3K20,FBXO6,NBN,CLSPN,TP53BP1,BID,ATRIP,E2F7,MAP2K6,MAPK3,GADD45A,DONSON,CDC5L,MAPK14,USP28,HINFP,MAD2L2,CRY1,INTS7,TP53,RHNO1,ATR
55	3	sister chromatid cohesion	GOBP:0007064	Mitotic Sister Chromatid Cohesion (GO:0007064)	0.000326627	9.71311e-06	NAA50,RB1,ESCO1,CDCA5,DSCC1,ESCO2,PDS5B,HASPIN,HDAC8,PDS5A,SMC1A,SMC3,STAG2,NPC1,RAD21
45	3	DNA integrity checkpoint signaling	GOBP:0031570	DNA Integrity Checkpoint Signaling (GO:0031570)	0.000330965	9.90645e-06	H2AX,DOT1L,MRPL36,PRPF19,UFL1,CDC45,CHEK1,E2F1,MAP3K20,FBXO6,CLSPN,NBN,TP53BP1,ATRIP,CDT1,TIPIN,DONSON,CDC5L,CDC6,USP28,HINFP,TIMELESS,INTS7,DNA2,ATR,RHNO1
57	3	establishment of mitotic spindle	GOBP:0040001	Establishment Of Mitotic Spindle Localization (GO:0040001)	0.000544617	1.74659e-05	GPSM1,ITGB1,GPSM2,HDAC3,UBXN2B,DCTN1,NDE1,PLK1,CENPA,NDC80,NSFL1C,GJA1,ESPL1,SAPCD2,ZW10,SPDL1,MAPRE1,KPNB1,CDK5RAP2,CLASP2,MAD2L1,PAFAH1B1
49	3	mRNA catabolic process	GOBP:0006402	mRNA Catabolic Process (GO:0006402)	0.000561909	1.81296e-05	NBAS,RNH1,TUT7,EXOSC10,EXOSC4,DHX34,EXOSC9,NUDT16,METTL16,UPF1,PNPT1,YTHDF2,METTL3,CNOT10,LSM5,NUDT16L1,NBDY,SND1,LSM2,SUPV3L1,LSM6,PDE12,MRTO4,XRN2,DCP2,HSPA1B
56	3	protein localisation to kinetochore	GOBP:0071459	Protein Localization To Chromosome, Centromeric Region (GO:0071459)	0.000795466	2.65928e-05	RB1,BOD1,ZWILCH,TTK,CTCF,KNL1,HASPIN,CENPA,MTBP,ZW10,CDK1,CHAMP1,BUB3,SPDL1
58	3	regulation of proliferation	GOBP:0048522	Positive Regulation Of Cellular Process (GO:0048522)	0.000861674	2.89737e-05	PHB1,SMARCB1,CCAR1,CRKL,RPS6KA3,CAPNS1,CSPP1,MYC,CHEK1,RPS6KA1,DPF3,FBXO5,IER5,EPHA4,PABIR1,SMARCC1,TIPIN,CSNK2A1,CLEC11A,DICER1,HCFC1,TIAM1,SFRP1,PARD3,MAP1A,KIF20B,TSPYL5,PTGFR,TWIST1,PRDX3,PDCD10,DHX36,ZNF703,S100A13,SSR1,TRPM4,LYN,SRPK2,FN1,IL31RA,CDC7,PA2G4,SMARCA2,PTK2,SMARCA4,FOSL1,BST1,C6ORF89,ACER3,EZH2,TENM4,CITED2,FAF1,KIF14,ASH2L,MECP2,EPB41L4B,PPP3CA,C1QBP,TIMP1,TEAD1,H3-3A,PBRM1,TSC…
56	3	protein localisation to kinetochore	GOBP:0034501	Protein Localization To Kinetochore (GO:0034501)	0.00101947	3.48741e-05	MTBP,ZWILCH,ZW10,CDK1,CHAMP1,KNTC1,TTK,BUB3,KNL1,SPDL1
57	3	establishment of mitotic spindle	GOBP:0000132	Establishment Of Mitotic Spindle Orientation (GO:0000132)	0.00143105	5.11783e-05	GPSM1,ITGB1,GPSM2,HDAC3,UBXN2B,DCTN1,NDE1,PLK1,CENPA,NDC80,NSFL1C,GJA1,SAPCD2,ZW10,SPDL1,MAPRE1,CDK5RAP2,MAD2L1,PAFAH1B1
41	3	golgi organisation	GOBP:0007030	Golgi Organization (GO:0007030)	0.0015632	5.65121e-05	USP6NL,PI4K2B,UBXN2B,UBXN2A,SYNE1,GOLGA2,GOLGA5,MYO18A,TMED3,TRAPPC11,RAB8A,TMED5,TMED4,DYNC2H1,RAB2A,BCAS3,TMED9,FBXW8,COG5,GOLPH3L,VPS13B,VRK1,YWHAZ,RAB30,TBC1D20,ZW10,SEC22B,BLZF1,PI4K2A,RAB1A,CUL7,TMED10,ATL3,ATL2,ARL1,PDCD10,RAB29,STX5,RAB6B,VTI1B,CLASP2,PLK3,HACE1,ATP8B2,ATP8B1,CSNK1A1,YIPF5,TRAPPC8,LYSMD3,TJAP1,NSFL1C,GOLPH3,SEC23IP,NPLOC4,GOLGB1,CDK1,PLEKHM2,TRIP11,BET1
47	3	ribosome assembly	GOBP:0042255	Ribosome Assembly (GO:0042255)	0.00168343	6.21676e-05	RPL5,RPLP0P6,DDX3X,MRPS11,RPS27L,RPL6,RRP7A,RPS19,C1QBP,DHX37,RRS1,BRIX1,MDN1,RRP7BP,MTERF3,MTERF4,MRPS2,ERAL1,MRPS7,NLE1,MRPL22,TRAF7,RPS27,EIF6,NOA1,SBDS,DHX29,NOP53
56	3	protein localisation to kinetochore	GOBP:1903083	Protein Localization To Condensed Chromosome (GO:1903083)	0.00268303	0.000109512	MTBP,ZWILCH,ZW10,CDK1,CHAMP1,TTK,BUB3,KNL1,SPDL1
50	3	regulation of protein transport to nucleus	GOBP:0046824	Positive Regulation Of Nucleocytoplasmic Transport (GO:0046824)	0.00270776	0.000111047	YWHAE,KHDRBS1,HDAC3,DHX9,PIK3R1,EFCAB7,IPO5,TRIM28,XPO4,TPR,EP300,ECT2,CPSF6,TGFB1,PRKCD,MAVS,IL1B,NEDD4,HCLS1,CAMK1,GAS6,RAN,RAPGEF3,RBM22,ZPR1
44	3	regulation of cyclin-dependent kinase activity	GOBP:0000079	Regulation Of Cyclin-Dependent Protein Serine/Threonine Kinase Activity (GO:0000079)	0.00272183	0.000112153	PSMD10,CDKN1A,BLM,CCNT1,CCNH,CCNF,BCCIP,PKD2,PKMYT1,PKD1,IPO5,HERC5,CCNB2,CCNB1,CCND1,CDK5RAP1,CNPPD1,MEN1,CDKN2D,CDKN2C,CDKN2A,GADD45A,PLK1,GTF2H1,CDC6,NR2F2,CDC25C,CDC25A,GTPBP4,CCNA2,ADAM17,CDK7,LATS2,PSRC1,CCNE2,CCNG1,MAPRE3,CCNJL,CDKN3
54	3	telomere maintenance 2	GOBP:0010833	Telomere Maintenance Via Telomere Lengthening (GO:0010833)	0.00314672	0.00013333	DCLRE1B,CTC1,PIF1,HSP90AA1,HSP90AB1,MRE11,RFC1,PTGES3,STON1,RPA1,RAD50,RAD51,DKC1,TNKS1BP1,POT1,TELO2,WRAP53
50	3	regulation of protein transport to nucleus	GOBP:1900182	Positive Regulation Of Protein Localization To Nucleus (GO:1900182)	0.003419	0.000146196	YAP1,HDAC3,MEPCE,TESK1,PIK3R1,EFCAB7,IPO5,TRIM28,SESN2,TPR,EP300,KAT7,CCT8,CCT7,ECT2,CCT5,JAK1,CCT4,CCT3,CARD10,CCT2,TGFB1,MCRS1,PRKCD,PLK1,TYK2,CCT6A,MAVS,DKC1,TCP1,CDK1,HCLS1,FERMT2,RAN,RBM22,ZPR1
41	3	golgi organisation	GOBP:0010256	Endomembrane System Organization (GO:0010256)	0.00356317	0.000156685	USP6NL,PLEKHF2,PI4K2B,PLEKHF1,UBXN2B,UBXN2A,MIA3,LMNB2,LMNB1,SYNE1,GOLGA2,LAPTM4B,GOLGA5,SMPD4,TMED3,MYO18A,TRAPPC11,RAB8A,TMED4,DYNC2H1,RAB2A,BCAS3,TMED9,FBXW8,COG5,GOLPH3L,VPS13B,TMEM170A,NUP93,RAB30,TBC1D20,ZW10,TLCD2,TLCD1,SQSTM1,BLZF1,PI4K2A,RAB1A,CUL7,TMED10,ATL3,ATL2,VPS4A,ARL1,SNX33,SLC9A3R1,LMNA,VPS11,RAB29,RAB6B,SPTBN1,LNPK,SEC31A,CLASP2,ARFGEF1,ARFGEF2,PHETA2,HACE1,DMPK,ATP8B2,NUP155,C…
50	3	regulation of protein transport to nucleus	GOBP:0090316	Positive Regulation Of Intracellular Protein Transport (GO:0090316)	0.00383515	0.000171445	YWHAE,USP36,RIPOR1,CD81,UBE2D3,ZFAND1,EFCAB7,IPO5,BBC3,TRIM28,XPO4,ARIH2,CHP1,EP300,BCAS3,CEP131,CSNK2A2,PRKCD,IL1B,HCLS1,RHOU,KIF20B,ERGIC3,GAS6,RAPGEF3,RBM22,CEMIP,LEPROT,HDAC3,SAR1A,PIK3R1,AKAP5,MFF,RNF2,MAPK8,PDCD10,TPR,ERBB2,VPS11,RAB29,ECT2,PCNT,FIS1,PLK3,PRNP,TCAF1,TGFB1,B3GAT3,MAVS,TOMM7,PIN1,ANP32B,CAMK1,SAE1,RAN,ZPR1
48	3	response to light	GOBP:0071482	Cellular Response To Light Stimulus (GO:0071482)	0.00402486	0.000188287	PCNA,KDM1A,PTPRK,AURKB,YY1,MYC,RUVBL2,SMPD1,POLD1,DHX36,EP300,BAK1,USP47,PARP1,NSMCE3,RHBDD1,METTL3,PRKCD,EIF2AK4,USP28,CDC25A,DDB2,MAPK13,DDB1,CUL4A,NEDD4,SDE2,RPL26,TP53,RHNO1,ATR,COPS9,TAF1
44	3	regulation of cyclin-dependent kinase activity	GOBP:1904029	Regulation Of Cyclin-Dependent Protein Kinase Activity (GO:1904029)	0.0049617	0.000240129	CDKN1A,BLM,HSP90AB1,CCNT1,CCNH,CCNF,BCCIP,PKMYT1,HERC5,CCNB2,CCNB1,CCND1,CNPPD1,CDKN2D,CDKN2C,CDKN2A,GADD45A,GTF2H1,CDC6,CDC25C,CDC25A,GTPBP4,CCNA2,CDK7,CCNE2,CCNG1,CCNJL,CDKN3
40	3	nuclear receptor binding	GOBP:0060765	Regulation Of Androgen Receptor Signaling Pathway (GO:0060765)	0.00538012	0.000262471	PHB1,KDM4C,KDM1A,PRMT2,HDAC1,RNF14,RNF6,SIRT1,HDAC6,FOXP1,SMARCA4,NCOR2,SFRP1,NCOR1,EP300,PKN1,ZBTB7A
51	3	organelle assembly	GOBP:0120031	Plasma Membrane Bounded Cell Projection Assembly (GO:0120031)	0.00552053	0.000271466	DYNC2I2,CYFIP1,GALNT11,IFT172,FNBP1L,TXNDC15,OPHN1,TBC1D31,WDR90,CEP250,NEK1,DYNC2H1,FBXW8,CEP131,ARMC9,RFX2,OCRL,TMEM250,CD2AP,SHTN1,FAM161A,TMEM138,FSCN1,WDPCP,PHIP,TNIK,NOTCH1,FAM149B1,SLC9A3R1,INPP5K,PIP5K1A,PLK4,CARMIL1,RAB3IP,CPLANE1,PARVA,FUZ,CPLANE2,PARVB,WDR54,EHD1,IFT20,EHD2,EHD3,IFT22,EHD4,CEP83,ITGB1,ARF4,C2CD3,RPGR,NUDCD3,TCTN3,TCTN1,TMEM107,BBS9,RAC1,BBS5,CC2D2A,BBS4,RAB8A,IQCB1,IFT…
51	3	organelle assembly	GOBP:0044782	Cilium Organization (GO:0044782)	0.00560805	0.00027686	DYNC2I2,ARF4,GALNT11,C2CD3,IFT172,CCP110,FNBP1L,PKD2,TXNDC15,RPGR,NUDCD3,TBC1D31,TCTN3,WDR90,TCTN1,TMEM107,BBS9,CEP250,NEK1,RTTN,KIFAP3,BBS5,CC2D2A,BBS4,RAB8A,DYNC2H1,IQCB1,FBXW8,IFT140,CEP131,ARMC9,RFX2,KIF24,OCRL,TMEM250,WDR35,KIF27,IFT43,FAM161A,RILPL1,TMEM138,RP2,WDPCP,PHIP,FAM161B,IFT46,SSX2IP,RAB1A,MACIR,NOTCH1,FAM149B1,ASAP1,HDAC6,AURKA,RRP7A,SLC9A3R1,IFT74,CFAP298,ABLIM1,ABLIM3,ARL13B,KIA…
45	3	DNA integrity checkpoint signaling	GOBP:0000077	DNA Damage Checkpoint Signaling (GO:0000077)	0.00574893	0.000284932	H2AX,DOT1L,DONSON,CDC5L,MRPL36,PRPF19,USP28,HINFP,UFL1,CHEK1,E2F1,MAP3K20,FBXO6,INTS7,CLSPN,NBN,TP53BP1,ATRIP,ATR,RHNO1
44	3	regulation of cyclin-dependent kinase activity	GOBP:0071900	Regulation Of Protein Serine/Threonine Kinase Activity (GO:0071900)	0.00646917	0.000326916	RB1,CDKN1A,DDX3X,CCNT1,CCNH,CCNF,BCCIP,TESK1,SLC8A1,HERC5,PYCARD,CCND1,CNPPD1,MAP2K1,PIH1D1,CDC25C,LIME1,SIRT1,CDC25A,GTPBP4,CCNA2,CCNE2,HGS,TRIB2,TELO2,BLM,LRP5,THY1,PKMYT1,MACROH2A1,PPP2CA,CCNB2,CCNB1,PDCD10,CDKN2D,CDKN2C,GADD45A,CDKN2A,DAB2IP,HMGA2,GTF2H1,CDC6,CDK7,CCNG1,CDK12,CAMK1,CALM1,CCNJL,EZH2,CDKN3
54	3	telomere maintenance 2	GOBP:0006278	RNA-templated DNA Biosynthetic Process (GO:0006278)	0.0079367	0.00043947	PIF1,HSP90AA1,HSP90AB1,MRE11,RFC1,PTGES3,RPA1,RAD50,DKC1,POT1,TNKS1BP1,TELO2,WRAP53
54	3	telomere maintenance 2	GOBP:0007004	Telomere Maintenance Via Telomerase (GO:0007004)	0.0079367	0.00043947	PIF1,HSP90AA1,HSP90AB1,MRE11,RFC1,PTGES3,RPA1,RAD50,DKC1,POT1,TNKS1BP1,TELO2,WRAP53
57	3	establishment of mitotic spindle	GOBP:0051294	Establishment Of Spindle Orientation (GO:0051294)	0.00846615	0.00048378	GPSM1,ITGB1,GPSM2,HDAC3,UBXN2B,DCTN1,NDE1,PLK1,CENPA,NDC80,NSFL1C,GJA1,SAPCD2,ZW10,SPDL1,MAPRE1,LLGL1,CDK5RAP2,MAD2L1,PAFAH1B1
58	3	regulation of proliferation	GOBP:0008284	Positive Regulation Of Cell Population Proliferation (GO:0008284)	0.00870875	0.000502721	PHB1,KDM1A,CD81,RTKN2,HNRNPU,FGF2,CCAR1,CRKL,IGF1R,GJA1,FGF7,CAPNS1,MYC,FBXO5,CAPN1,EPHA4,MEF2C,RPS9,SMARCC1,TIPIN,CSNK2A1,CLEC11A,CEP131,ADAM10,TMEM250,CDC25B,FOXP1,TIAM1,SFRP1,ADAM17,S100A6,PHIP,IL6ST,TOX,KIF20B,ZFPM2,TSPYL5,PTGFR,NOTCH1,SHC1,DHX9,COX17,PRDX3,DPP4,GRK5,PDCD10,ZNF703,S100A13,HMOX1,SSR1,ZNF304,RPRD1B,TRPM4,LYN,SRPK2,TFAP2B,TGFB2,TGFB1,TGFB3,FN1,IL31RA,HMGA2,CDC7,SMARCA2,PTK2,BMP6…
58	3	regulation of proliferation	GOBP:0042127	Regulation Of Cell Population Proliferation (GO:0042127)	0.00968447	0.000564692	PHB1,TES,CCAR1,CRKL,ZNF609,CAPNS1,MYC,FTH1,FBXO5,IER5,EPHA4,SMARCC1,TIPIN,RBFOX2,CSNK2A1,CLEC11A,P3H2,P3H1,P3H3,GTPBP4,SFRP4,TIAM1,RNF126,SFRP1,KIF20B,TP53,TSPYL5,BEX4,PTGFR,PRKDC,CDCA7,PRDX3,PDCD10,ZNF703,S100A13,SSR1,S100A11,TRPM4,LYN,SRPK2,STAT5A,STAT5B,JUN,XRCC6,CADM4,XRCC5,FN1,IL31RA,THAP12,OSGIN1,CDC7,CDC6,SMARCA2,PTK2,SMARCA4,FOSL1,BST1,ID2,ACER3,STRN,CD200,EZH2,ACVRL1,BTG3,CDKN1A,RARG,TGF…
53	3	DNA binding	GOMF:0000217	DNA Secondary Structure Binding (GO:0000217)	6.32623e-07	4.73432e-09	LIN54,BLM,HMGB2,HMGB3,SMC5,XPC,HMGB1,SMC6,RAD51AP1,RECQL4,YY1,WRN,CLSPN,MEN1,GEN1,MEF2C,FANCM,XRCC2,HMGA2,MSH6,NEIL3,RAD51D,RAD51C,MSH2,ERCC5,RAD18
46	3	microtubule binding	GOMF:0015631	Tubulin Binding (GO:0015631)	2.61693e-06	2.20321e-08	FMR1,PDCD5,DIXDC1,STMN3,SMC3,GOLGA2,GJA1,KIF5C,STMN1,ZNF207,CHP1,KIF21A,GTSE1,CDK5RAP2,GABARAPL2,GABARAPL1,GAS2L3,AGTPBP1,MTUS1,EML1,EML2,MID2,EML3,CLIP3,CLIP2,CLIP1,FAM161A,MAP7D3,CEP57L1,MAP1A,SBDS,TTLL11,KIF20A,TTLL12,KIF20B,HDGFL3,ARL8B,BEX4,SKA1,SKA2,SPAST,RACGAP1,BLOC1S2,TPR,MAP6,KIF3C,FAM83D,MARK4,MAP9,RAB11FIP5,PRNP,RCC2,PLK1,RITA1,TBCD,RMDN3,RMDN2,MACO1,CGN,TBCA,KIF18A,KIF18B,CDK5,REEP4,…
53	3	DNA binding	GOMF:0000400	Four-Way Junction DNA Binding (GO:0000400)	0.000123009	1.95618e-06	GEN1,BLM,FANCM,XRCC2,HMGB2,HMGB3,HMGB1,MSH6,YY1,RAD51D,WRN,RAD51C,MSH2,MEN1
46	3	microtubule binding	GOMF:0008017	Microtubule Binding (GO:0008017)	0.000438357	8.61132e-06	FMR1,GOLGA2,KIF5C,ZNF207,CHP1,KIF21A,GTSE1,CDK5RAP2,GABARAPL2,GAS2L3,MTUS1,EML1,KNSTRN,EML2,MID2,EML3,CLIP3,CLIP2,CLIP1,FAM161A,MAP7D3,STIM1,CEP57L1,MAP1A,SBDS,KIF20A,KIF20B,HDGFL3,MACF1,SKA1,SKA2,SPAST,RACGAP1,MAP6,KIF3C,FAM83D,MARK4,MAP9,PRNP,RCC2,PLK1,RMDN3,RMDN2,MACO1,CGN,KIF18A,KIF18B,CDK5,REEP4,TUBGCP3,TUBGCP4,FGF13,KIF14,WASL,KIF15,POLB,MAP1LC3B,MAP1LC3A,OPA1,KIF13A,KIF13B,DLGAP5,DST,KIF23…
40	3	nuclear receptor binding	GOMF:0030374	Nuclear Receptor Coactivator Activity (GO:0030374)	0.00229162	6.21676e-05	CALCOCO1,ENY2,KDM1A,ETS1,FGF2,CCAR1,DCAF6,MED12,HELZ2,PSMC3IP,MED14,MED30,ZMIZ1,BRD8,MED1,RBM14,NCOA6,NCOA3,USP22,MED4,PPRC1,WDR77,MED22,CNOT6,CARM1,NCOA7,PKN1,CNOT9
40	3	nuclear receptor binding	GOMF:0016922	Nuclear Receptor Binding (GO:0016922)	0.00453779	0.000169796	KDM1A,RNF14,GTF2B,TGFB1I1,JMJD1C,MED16,PHB2,DCAF1,MED12,MED14,EP300,NKX3-1,MED1,BCAS3,DAXX,PRMT2,NCOA6,NCOA3,ARID5A,MED9,DDX54,WIPI1,MED4,SIRT1,FOXP1,MED22,NCOR1,CRY1,LCOR,NCOA7,SMARCD3,BAZ2A,RNF6,HIF1A,RXRA,MED30,NRIP1,BRD8,ZBTB7A,DCAF13,STAT5B,KDM4C,TAF11,TRIP4,GTF2H1,SMARCA4,ASXL1,CNOT1,STRN,PKN1,TACC2,TAF1
53	3	DNA binding	GOMF:0000405	Bubble DNA Binding (GO:0000405)	0.00455071	0.000175613	RECQL4,BLM,NEIL3,WRN,ERCC5,XPC,HMGB1
52	3	polymerase activity	GOMF:0003899	DNA-directed 5'-3' RNA Polymerase Activity (GO:0003899)	0.00708355	0.000284932	PRIM2,PRIM1,POLRMT,POLR3A,POLR2A,POLR2B,POLR3C,POLR2C,POLR1B,POLR1C,POLR1D,POLR3F,POLR2F,POLR1E,POLR3G,POLR1F,POLR2H,POLR3K,POLR2K,POLR2L
46	3	microtubule binding	GOMF:0051010	Microtubule Plus-End Binding (GO:0051010)	0.00933558	0.00043947	DST,KNSTRN,CLIP3,CLIP2,CLIP1,KIF18A,STIM1,KIF2C,MAPRE3,MAPRE1,MAPRE2,CLASP2,PAFAH1B1
60	3	viral infection ; cellular senescence	KEGG:hsa04218	Cellular senescence	2.20751e-06	7.00798e-08	RB1,LIN54,CDKN1A,MRE11,TRAF3IP2,PIK3CD,PIK3CB,FOXM1,ETS1,PPP1CC,PPP3CA,PPP3CC,CCND1,MYC,CHEK1,MYBL2,CAPN1,NBN,BTRC,LIN52,MAP2K1,IGFBP3,HLA-B,HLA-C,TSC2,HLA-A,SIRT1,CDC25A,HLA-E,TGFBR2,CCNA2,RBL2,MRAS,RBL1,CCNE2,VDAC3,SLC25A5,SQSTM1,TP53,PIK3R1,LIN9,FOXO1,CCNB2,CCNB1,NRAS,RRAS,RBBP4,EIF4EBP1,E2F1,TRPM7,E2F3,E2F4,MAP2K6,MAPK3,TGFB2,TGFB1,GADD45A,TGFB3,CDKN2A,NFATC3,NFATC1,HIPK1,MAPK14,HIPK3,NFATC4,…
60	3	viral infection ; cellular senescence	KEGG:hsa05161	Hepatitis B	0.00299042	0.000161388	RB1,CDKN1A,DDX3X,ARAF,PIK3CD,PIK3CB,YWHAQ,CREB3L1,MYC,CASP3,EP300,MAP3K7,JAK1,MAP2K4,MAP2K1,APAF1,CHUK,IRAK4,TYK2,HSPG2,YWHAZ,DDB2,TGFBR2,CCNA2,DDB1,CREB3,CCNE2,VDAC3,BIRC5,TP53,TLR4,IFNAR1,CREB5,PCNA,ATF6B,PIK3R1,MAPK8,NRAS,IRAK1,E2F1,PTK2B,E2F3,STAT6,MAP2K7,BID,MAP2K6,MAPK3,STAT5A,STAT5B,JUN,TGFB2,TGFB1,MAP3K1,TGFB3,STAT3,NFATC3,BRAF,NFATC1,MAPK14,NFATC4,MAPK13,IL6,MAVS,CDK2,BCL2,CYCS,BAX,FAS,T…
60	3	viral infection ; cellular senescence	KEGG:hsa05166	Human T-cell leukemia virus 1 infection	0.00664898	0.00044468	RB1,CDKN1A,BUB1B,PIK3CD,PIK3CB,ETS1,ETS2,ICAM1,CDC20,POLB,PPP3CA,CDC23,PPP3CC,XPO1,CCND1,PTTG1,CREB3L1,MYC,CHEK1,TSPO,EP300,B2M,JAK1,MAP2K4,MAP2K1,TBP,ANAPC7,CHUK,HLA-B,HLA-C,HLA-A,HLA-E,TGFBR2,TNFRSF1A,CCNA2,CREB3,KAT2A,ADCY9,CCNE2,ESPL1,VDAC3,ANAPC5,TLN1,SLC25A5,TP53,ANAPC1,CREB5,VAC14,ATF6B,ADCY3,PIK3R1,CCNB2,NRAS,MAPK8,E2F1,E2F3,BUB3,MAPK3,STAT5A,STAT5B,RANBP1,FDPS,JUN,TGFB2,CDKN2C,MAP3K1,RAN…
52	3	polymerase activity	KEGG:hsa03020	RNA polymerase	0.00896074	0.00071117	POLR3A,POLR2A,POLR2B,POLR3C,POLR2C,POLR1B,POLR2D,POLR1C,POLR1D,POLR3F,POLR2F,POLR1E,POLR3G,POLR1F,POLR2H,POLR3K,POLR2K,POLR2L
55	3	sister chromatid cohesion	REAC:R-HSA-2468052	Establishment Of Sister Chromatid Cohesion R-HSA-2468052	0.000278993	3.48741e-05	STAG2,ESCO1,CDCA5,RAD21,ESCO2,PDS5B,PDS5A,SMC1A,SMC3,WAPL
59	3	autophagy	REAC:R-HSA-9612973	Autophagy R-HSA-9612973	0.00178879	0.000282332	HSP90AB1,MTMR14,PRKAG2,TOMM22,MAP1LC3B,MAP1LC3A,FUNDC1,RB1CC1,ATG3,GABARAPL2,GABARAPL1,PRKAB2,HSP90AA1,CSNK2A2,ATG10,VPS37C,TSC2,WIPI1,VPS37B,PRKAB1,ATG12,EEF1A1,DYNC1LI2,RRAGA,RRAGC,RRAGB,PLIN3,PGAM5,PIK3C3,SQSTM1,CHMP7,VPS28,TOMM40,EPAS1,WDR45B,PIK3R4,HDAC6,UBB,ARL13B,UBC,HSF1,MVB12B,MFN1,PCNT,ATG7,ATG5,HSPA8,MTERF3,RHEB,NBR1,CHMP2A,UBE2N,TOMM7,UBAP1,LAMTOR4,LAMTOR3
42	3	RNA polymerase III	REAC:R-HSA-76046	RNA Polymerase III Transcription Initiation R-HSA-76046	0.00291612	0.00048378	GTF3C2,GTF3C3,GTF3C4,TBP,GTF3C5,GTF3A,SNAPC5,POLR3A,SNAPC1,POLR3C,SNAPC3,SNAPC4,POLR1D,POLR3F,POLR2F,POLR3G,POLR2H,POLR3K,POLR2K,POLR2L
55	3	sister chromatid cohesion	REAC:R-HSA-68884	Mitotic Telophase/Cytokinesis R-HSA-68884	0.00293897	0.000492649	STAG2,RAD21,PLK1,KIF23,PDS5B,KIF20A,PDS5A,SMC1A,SMC3,WAPL
42	3	RNA polymerase III	REAC:R-HSA-76061	RNA Polymerase III Transcription Initiation From Type 1 Promoter R-HSA-76061	0.0057881	0.00103692	GTF3C2,GTF3C3,GTF3C4,TBP,GTF3C5,GTF3A,POLR3A,POLR3C,POLR1D,POLR3F,POLR2F,POLR3G,POLR2H,POLR3K,POLR2K,POLR2L
59	3	autophagy	REAC:R-HSA-1632852	Macroautophagy R-HSA-1632852	0.00585858	0.0010563	MTMR14,PRKAG2,TOMM22,MAP1LC3B,MAP1LC3A,FUNDC1,RB1CC1,ATG3,GABARAPL2,GABARAPL1,PRKAB2,HSP90AA1,CSNK2A2,ATG10,TSC2,WIPI1,PRKAB1,ATG12,DYNC1LI2,RRAGA,RRAGC,RRAGB,PLIN3,PGAM5,PIK3C3,SQSTM1,CHMP7,TOMM40,EPAS1,WDR45B,PIK3R4,HDAC6,UBB,ARL13B,UBC,HSF1,MFN1,PCNT,ATG7,ATG5,HSPA8,MTERF3,RHEB,NBR1,CHMP2A,UBE2N,TOMM7,LAMTOR4,LAMTOR3
42	3	RNA polymerase III	REAC:R-HSA-749476	RNA Polymerase III Abortive And Retractive Initiation R-HSA-749476	0.00810744	0.00156451	GTF3C2,GTF3C3,GTF3C4,NFIX,TBP,GTF3C5,GTF3A,SNAPC5,POLR3A,SNAPC1,POLR3C,SNAPC3,SNAPC4,POLR1D,POLR3F,POLR2F,POLR3G,POLR2H,POLR3K,POLR2K,POLR2L
59	3	autophagy	REAC:R-HSA-9663891	Selective Autophagy R-HSA-9663891	0.00881476	0.00173147	TOMM40,EPAS1,PRKAG2,HDAC6,TOMM22,MAP1LC3B,MAP1LC3A,ARL13B,UBB,FUNDC1,HSF1,UBC,MFN1,PCNT,ATG5,HSPA8,HSP90AA1,PRKAB2,MTERF3,CSNK2A2,PRKAB1,ATG12,DYNC1LI2,NBR1,TOMM7,UBE2N,PLIN3,PGAM5,SQSTM1
52	3	polymerase activity	WIPA:WP4022	Pyrimidine metabolism WP4022	0.000118074	3.30686e-06	PRIM2,DTYMK,PRIM1,TYMS,POLD3,POLD4,POLR2A,POLR2B,POLR2C,POLD1,POLR2D,POLD2,TK2,TK1,UPP1,POLR2H,POLE,POLR2K,POLR2L,DUT,RRM1,RRM2,PNPT1,CAD,CTPS2,NME3,NME4,NME1,DHODH,DCTD,POLA1,UCK1,POLR3A,POLR3C,POLR1B,POLR1C,POLE3,POLR1D,CMPK1,POLR3F,POLR1E,POLR3G,UMPS,DCTPP1,POLR3K
76	2	mitotic spindle organisation	GOBP:1902850	Microtubule Cytoskeleton Organization Involved In Mitosis (GO:1902850)	4.84213e-07	4.14099e-09	GPSM2,SETD2,TNKS,BCCIP,CDCA8,TTK,KIF11,WDR62,AURKB,MECP2,CCNB1,NUF2,STMN1,RCC1,PCNT,DLGAP5,CLASP2,PLK3,NUDC,STIL,PLK2,PLK1,TUBG1,CKAP5,EML1,NDC80,CENPE,ESPL1,KIF2A,CENPH,INCENP,KIF4A,SBDS,CDK1,TACC3,BIRC5,KPNB1,RAN,SPC25
80	2	replication fork processing and fidelity	GOBP:0031297	Replication Fork Processing (GO:0031297)	1.42655e-06	1.55271e-08	EXD2,SMARCAL1,BLM,RTEL1,MRE11,PCNA,TONSL,NUCKS1,BRCA1,BRCA2,SAMHD1,WRN,EME1,EME2,RBBP8,NBN,BARD1,GEN1,CENPX,FANCM,PARP1,DDX11,DONSON,THOC1,TRAIP,MMS22L,RAD50,RAD51,CARM1,RFWD3,DNA2,ATR
62	2	mitotic cytokinesis	GOBP:0000281	Mitotic Cytokinesis (GO:0000281)	1.64753e-06	1.92131e-08	CUL7,RTKN,CDCA8,SNX33,CENPA,AURKB,SPAST,RACGAP1,STMN1,ECT2,MYH10,BBS4,CEP55,SPTBN1,PDCD6IP,PLK1,CKAP2,EXOC6B,KIF23,KLHDC8B,RHOC,TTC19,RHOB,ANLN,SNX18,SON,ESPL1,INCENP,RASA1,KIF4A,RAB35,EXOC4,BIRC5,JTB,UNC119,EXOC6,KIF20A,CNTROB
76	2	mitotic spindle organisation	GOBP:0007052	Mitotic Spindle Organization (GO:0007052)	2.91442e-06	3.62532e-08	GPSM2,BCCIP,KIF11,SMC3,GOLGA2,MECP2,NUF2,STMN1,ZNF207,RCC1,DLGAP5,NUDC,KIF23,SMC1A,TUBG1,CKAP5,EML1,KIF2A,INCENP,KIFC1,SBDS,BIRC5,KPNB1,ABRAXAS1,TNKS,CDCA8,TTK,WDR62,AURKB,AURKA,CCNB1,SPAST,CEP192,PCNT,MAP9,CLASP2,PLK3,STIL,PLK2,PLK1,MZT1,NDC80,CENPE,TPX2,STAG2,CENPH,KIF4A,RAN,SPC25
85	2	protein-containing complex organisation	GOBP:0043933	Protein-Containing Complex Organization (GO:0043933)	3.26126e-05	5.89499e-07	WIPF1,GPAA1,HFE,IL1RAP,LAMC1,WASL,RIMS1,PPP2R1A,KNTC1,ELOB,KIFAP3,TEAD1,TEAD2,SLC25A46,MAGI1,NDC1,CARD10,NUP133,DNAJB12,DNAJB14,TRAF2,TRAF1,DARS1,CD2AP,TIAM1,NEMF,PARD3,ZW10,GEMIN5,PPIH,NUP54,NUP98,TP53,LLGL1,SHANK1,VAMP3,YAP1,NUP205,SEH1L,DHX9,LIN7A,NAPG,SLC9A3R1,TPR,HSF1,TSPAN4,LPXN,PTK2B,WASF1,DMTN,NIFK,WDR19,FANCA,PDE4DIP,FANCC,OCLN,CAPZA2,FAS,NUP35,APBA1,TUBGCP4,PALS2,PICALM
68	2	regulation of DNA replication	GOBP:0090329	Regulation Of DNA-templated DNA Replication (GO:0090329)	3.47465e-05	6.41584e-07	CDT1,BLM,TIPIN,MCM7,GMNN,WRNIP1,TICRR,MCM3,METTL4,MCM4,KAT7,MCM5,MCM6,NBN,MCM2
71	2	nuclear export	GOBP:0051168	Nuclear Export (GO:0051168)	3.64684e-05	7.01723e-07	POM121,NUP188,CSE1L,PKD1,XPO1,ATXN1,XPO4,POM121C,NUP42,NUP62,XPO5,TPR,CHP1,CCHCR1,HNRNPA1,RAE1,NUP214,RANBP3,TGFB1,NUP155,STRADB,RITA1,XPO7,NUTF2,NUP153,RANGAP1,LSG1,DDX39A,NEMF,NUP98,RAN
66	2	golgi vesicle transport	GOBP:0048193	Golgi Vesicle Transport (GO:0048193)	5.2698e-05	1.09595e-06	ARF4,PGAP1,KDELR1,PITPNB,SNAP23,MIA3,IER3IP1,GOLGA2,GOLGA5,TMED3,MYO18A,TRAPPC11,RAB8A,TMED5,TMED4,RAB2A,GABARAPL2,TMED9,TRAPPC2L,COG5,GOLPH3L,COPZ2,RAB33B,DNM2,TRAPPC6A,TBC1D20,RER1,RP2,ZW10,PICK1,KDELR2,KDELR3,ERGIC3,RAB7B,SEC22B,ARF5,ERGIC1,NAPA,RAB1A,NBAS,COPA,TMED10,LMAN2L,SAR1A,ATL3,PEF1,COPB1,GOSR2,ATL2,STX18,USO1,GOSR1,NAPG,SNX3,SCFD1,SPAST,LMAN2,RAB29,STX5,RAB6A,SNX8,RAB6B,ATP9A,SEC31A,V…
71	2	nuclear export	GOBP:0050658	RNA Transport (GO:0050658)	5.92391e-05	1.27805e-06	SLBP,POM121,NUP188,FMR1,POM121C,KIF5C,PEG10,NUP62,TPR,XPO5,FLOT1,HNRNPA1,RAE1,RTRAF,NUP214,NUP155,RFTN1,NUP153,CKAP5,TGFBR2,DDX39A,TST,HNRNPA2B1,NUP98,KPNB1,SIDT2
62	2	mitotic cytokinesis	GOBP:0061640	Cytoskeleton-Dependent Cytokinesis (GO:0061640)	7.47547e-05	1.69996e-06	CUL7,RTKN,DCTN3,VPS4A,CDCA8,SNX33,CENPA,SEPTIN11,AURKB,SPAST,RACGAP1,STMN1,ECT2,MYH10,BBS4,CEP55,SPTBN1,PDCD6IP,SEPTIN2,PLK1,CKAP2,EXOC6B,KIF23,RHOC,TMEM250,SEPTIN9,TTC19,RHOB,ANLN,SNX18,SON,ESPL1,INCENP,RASA1,KIF4A,RAB35,EXOC4,SPIRE2,BIRC5,JTB,SPIRE1,UNC119,EXOC6,KIF20A
70	2	mitotic G1/S checkpoint signalling	GOBP:0044819	Mitotic G1/S Transition Checkpoint Signaling (GO:0044819)	0.000160613	4.30799e-06	PLK3,PRKDC,RFWD3,CDK2,SDE2,WAC,RPA2,RPS27L,TP53,FBXO31
80	2	replication fork processing and fidelity	GOBP:0045005	DNA-templated DNA Replication Maintenance Of Fidelity (GO:0045005)	0.000166666	4.5298e-06	EXD2,SMARCAL1,BLM,RTEL1,PCNA,MCM8,TONSL,NUCKS1,WRN,EME1,EME2,POLD1,POLE,GEN1,TIPIN,CENPX,FANCM,DDX11,DONSON,THOC1,TRAIP,MMS22L,RAD51,SLFN11,RFWD3,TIMELESS,ATR
73	2	RNA splicing	GOBP:0043484	Regulation Of RNA Splicing (GO:0043484)	0.000237766	6.74711e-06	CELF1,PQBP1,PTBP1,CWC22,ZNF326,SUPT20H,METTL16,PTBP2,JMJD6,PTBP3,KAT2A,HNRNPH1,RBM12B,SRSF3,HNRNPH2,TMBIM6,HNRNPH3,RBM23,MCM2,RBM22,ENY2,SF3B3,AHNAK,SRSF1,ILDR2,PIK3R1,TAF5L,POLR2A,ATXN7,U2AF2,TRA2B,METTL4,RBM12,HNRNPA1,SRSF10,SRPK2,RBM38,TAF12,FUS,USP22,AHNAK2,RRP1B,PRDX6,SRPK1,HNRNPL,HNRNPK,SON,HNRNPF,GRSF1,FAM50A,ZPR1
68	2	regulation of DNA replication	GOBP:0030174	Regulation Of DNA-templated DNA Replication Initiation (GO:0030174)	0.0003546	1.10191e-05	MCM7,GMNN,MCM3,MCM4,KAT7,MCM5,WRNIP1,MCM6,NBN,MCM2,TICRR
64	2	regulation of protein ubiquitination	GOBP:1903322	Positive Regulation Of Protein Modification By Small Protein Conjugation Or Removal (GO:1903322)	0.00126143	4.44443e-05	HDAC4,PSMD10,HDAC3,PAXIP1,KDM1A,PHF23,DCUN1D3,MYCBP2,DERL1,UBE2D1,DCUN1D2,BRCA1,BCL10,PRICKLE1,PTTG1IP,RCHY1,UBB,FBXO4,UBQLN1,PIAS4,FANCI,PIAS3,NDFIP1,ANGPT1,CENPX,RIPK2,NSMCE3,CAV1,MUL1,COMMD1,GNL3,TNIP1,TBC1D7,CRY1,SPRTN,UBA2,STUB1,SAE1,BIRC2,TSPYL5
64	2	regulation of protein ubiquitination	GOBP:0031396	Regulation Of Protein Ubiquitination (GO:0031396)	0.00126143	4.46222e-05	HSP90AB1,UBXN1,KDM1A,PHF23,UBE2D1,ARRB2,BRCA1,UFL1,FBXO4,CHP1,DAXX,HSP90AA1,CAMLG,RIPK2,NSMCE3,COMMD1,GTPBP4,TBC1D7,CRY1,SPOPL,SQSTM1,VPS28,BIRC2,TSPYL5,PSMD10,AMER1,PAXIP1,HDAC3,MYCBP2,DERL1,BCL10,PTTG1IP,PRICKLE1,HDAC8,RCHY1,DNAJB2,UBB,U2AF2,UBQLN1,FANCI,NDFIP1,FOXF2,ANGPT1,CENPX,CAV1,DNAJA1,PER2,SH3RF2,GNL3L,SPRTN,UBE2N,STUB1,HSPA1B
79	2	cleavage of tricistronic rRNA transcript	GOBP:0000479	Endonucleolytic Cleavage Of Tricistronic rRNA Transcript (SSU-rRNA, 5.8S rRNA, LSU-rRNA) (GO:0000479)	0.0014629	5.2602e-05	RCL1,NOP14,BMS1,RPP40,RRS1,SDE2,TSR1,NOL9,UTP20,KRI1,RPS21
79	2	cleavage of tricistronic rRNA transcript	GOBP:0000466	Maturation Of 5.8S rRNA From Tricistronic rRNA Transcript (SSU-rRNA, 5.8S rRNA, LSU-rRNA) (GO:0000466)	0.00192026	7.24061e-05	NOP14,RPP40,NOL9,KRI1,FTSJ3,EXOSC10,ERI1,EXOSC9,PES1,EXOSC8,RRS1,UTP20,EXOSC3,EXOSC2,RPS21
66	2	golgi vesicle transport	GOBP:0006888	Endoplasmic Reticulum To Golgi Vesicle-Mediated Transport (GO:0006888)	0.00210161	8.00614e-05	ARF4,PGAP1,KDELR1,MIA3,IER3IP1,GOLGA2,TMED3,TRAPPC11,TMED5,TMED4,RAB2A,TMED9,TRAPPC2L,TRAPPC6A,TBC1D20,ZW10,KDELR2,KDELR3,ERGIC3,SEC22B,ERGIC1,RAB1A,COPA,TMED10,LMAN2L,SAR1A,ATL3,PEF1,COPB1,GOSR2,ATL2,GOSR1,USO1,SCFD1,SPAST,LMAN2,RAB29,STX5,SEC31A,TRAPPC3,SEC24B,TRAPPC10,YIPF5,TRAPPC8,TRAPPC9,YIF1A,YIF1B,VAPA,VAPB,TRIP11,GOPC,SEC24D,BET1
63	2	mitochondrial organisation	GOBP:0007005	Mitochondrion Organization (GO:0007005)	0.00222528	8.52052e-05	PHB1,MTFR1L,GABPB1,PHB2,TOMM22,CHCHD4,CHCHD2,AIFM1,OPA1,AIFM2,CHCHD7,TIMM17B,TSPO,MPV17,ATP7A,SLC25A46,ATPAF2,BNIP3L,AGTPBP1,CXADR,MIGA2,CLUH,MIGA1,PARP1,VPS13C,VPS13D,TOMM34,MUL1,TIMM23,RAB32,SUPV3L1,OXA1L,HAX1,WDR81,NOA1,MTFR1,MGARP,SFI1,TOMM40,ATP23,TIMM13,PLD6,MFF,TRAK1,COX7A1,TMEM70,MTM1,HSPD1,TRAK2,PRDX3,PITRM1,STMP1,MFN1,RAB29,BID,WASF1,MCL1,TIMM8B,FIS1,MGME1,PNPT1,CAV2,NUBPL,GDAP1,FANCG,H…
72	2	epigenetic organisation	GOBP:0070828	Heterochromatin Organization (GO:0070828)	0.00241469	9.52736e-05	RB1,HDAC2,SETDB1,UHRF1,CBX3,SETD7,HMGA2,MTHFR,BAZ2A,UBR2,HMGB1,PPM1D,H1-0,SIRT1,LMNB2,SIRT2,LMNB1,MECOM,LMNA,SCMH1,POLE3,SNAI1,EZH2
67	2	intrinsic apoptotic signalling pathway	GOBP:0097193	Intrinsic Apoptotic Signaling Pathway (GO:0097193)	0.00251027	9.95327e-05	CDKN1A,DDX3X,BRCA1,BBC3,PYCARD,HINT1,AIFM1,CASP3,CASP4,ARL6IP5,CASP2,CHAC1,PDK2,PDK1,APAF1,PRKCD,TRAF2,TNFRSF1B,MSH6,DDIT3,TP53,EPHA2,CEBPB,PRKDC,CUL2,BAG6,IFI16,TP53BP2,E2F1,PMAIP1,BAK1,ZNF622,FNIP2,MCL1,DAB2IP,HIPK2,MLLT11,CUL4A,STK24,MYBBP1A,TMEM117,DNAJC10,BCL2,CYCS,BAX,QRICH1,CD24,SCN2A,BCL2L2
70	2	mitotic G1/S checkpoint signalling	GOBP:0031571	Mitotic G1 DNA Damage Checkpoint Signaling (GO:0031571)	0.00314672	0.00013333	PLK3,CDKN1A,PRKDC,PLK2,RPS27L,RPA2,FBXO31,MUC1,CCND1,RFWD3,CDK2,SDE2,WAC,CASP2,RPL26,GTSE1,TP53
85	2	protein-containing complex organisation	GOBP:0065003	Protein-Containing Complex Assembly (GO:0065003)	0.00356317	0.000157209	WIPF1,GTF2B,HFE,IL1RAP,CLDN1,CHCHD4,RIMS1,PPP2R1A,CHCHD7,TRAPPC11,KNTC1,KIFAP3,SLC25A46,MAGI1,CARD10,TRAPPC2L,PIH1D1,DNAJB12,DNAJB14,CD2AP,TIAM1,PARD3,ZW10,GEMIN5,PPIH,TP53,LLGL1,BLM,PSMD11,TMED10,DHX9,PEF1,LIN7A,COX7A1,SLC9A3R1,STMP1,ZNHIT6,TSPAN4,LPXN,GSDMD,TRAPPC3,TGFB1,FN1,FANCA,TBCD,TBCC,PILRB,FANCC,TRAPPC8,TBCA,HIGD2A,ANLN,OCLN,PSMG3,CHMP2A,PDCL,PSMG1,TCF4,PSMG2,TUBGCP4,PALS2,FERMT2,MCU,PIC…
69	2	regulation of autophagy	GOBP:0010506	Regulation Of Autophagy (GO:0010506)	0.00437135	0.00020816	VPS29,USP36,SETD2,PLEKHF1,WDR41,CISD2,HMGB1,PIK3CB,SOGA1,GOLGA2,UFL1,UCHL1,CAPNS1,TRIM5,CASP3,RB1CC1,LEPR,TLK2,GPR137,EP300,VPS35,PIP4K2C,CAPN1,PIM2,ATP6V1E1,RAB8A,RUBCN,ATP6V1G1,ATP6V0E1,DAPK1,HGF,CSNK2A2,SIRT2,MID2,EEF1A1,RRAGA,HAX1,RRAGC,RRAGB,DDIT3,EEF1A2,ULK3,EXOC4,WAC,FKBP8,ATP6V1B2,ULK2,PIK3C3,SMCR8,NUPR1,ATP6V0C,SQSTM1,USP13,USP10,PIK3R4,MTMR9,FOXK2,VPS26A,VPS26B,WDR24,RASIP1,FOXO1,DEPP1,…
63	2	mitochondrial organisation	GOBP:0006839	Mitochondrial Transport (GO:0006839)	0.0049617	0.000240129	TOMM40,COX18,TIMM13,MFF,MAIP1,TOMM22,PITRM1,FLVCR1,TIMM17B,TSPO,PMAIP1,VPS35,BAK1,SLC25A24,TIMM8B,FIS1,HSP90AA1,TOMM34,TIMM23,GDAP1,OXA1L,KIFBP,PPIF,BCL2,TOMM7,MGARP,SLC25A5,SLC25A13
72	2	epigenetic organisation	GOBP:0045814	Negative Regulation Of Gene Expression, Epigenetic (GO:0045814)	0.00590698	0.000295062	RB1,SUV39H2,DNMT1,UHRF1,BAZ2A,UBR2,HMGB1,BMI1,PPM1D,MACROH2A1,LMNB2,LMNB1,CHEK1,SCMH1,LMNA,ZNF445,HELLS,CBX3,HMGA2,PPHLN1,SIRT1,H1-0,SIRT2,POLE3,TRIM37,EZH2,PHF19
67	2	intrinsic apoptotic signalling pathway	GOBP:0008630	Intrinsic Apoptotic Signaling Pathway In Response To DNA Damage (GO:0008630)	0.00693609	0.000362645	PRKDC,RPS27L,BRCA1,PYCARD,BAG6,IFI16,E2F1,CASP2,EP300,BAK1,FNIP2,PHLDA3,MCL1,AEN,TNFRSF1B,HIPK1,USP28,SIRT1,HIPK2,MSH6,BCL2,CDIP1,BAX,TP53,BCL2L2,EPHA2
73	2	RNA splicing	GOBP:0051252	Regulation Of RNA Metabolic Process (GO:0051252)	0.0075972	0.00040556	USP36,ENY2,SF3B3,AHNAK,CELF1,SRSF1,ILDR2,TAF5L,PQBP1,PTBP1,ATXN7,TRA2B,METTL4,ZNF326,SUPT20H,HNRNPA1,RBM12,RBM38,MED1,YTHDF2,TAF12,FUS,USP22,AHNAK2,RRP1B,TNFRSF1B,PRDX6,PTBP2,PTBP3,HNRNPL,KAT2A,SON,HNRNPH1,OAS3,RASA1,HNRNPF,RBM12B,HNRNPH2,HNRNPH3,GRSF1,MCM2,FAM50A
74	2	regulation of phosphorylation	GOBP:0042326	Negative Regulation Of Phosphorylation (GO:0042326)	0.0075972	0.000407001	PPP1R15B,CDKN1A,PRKDC,TESK1,HNRNPU,CRKL,PRDX3,CHP1,SIRPA,INPP5K,EPHB2,MEN1,CDKN2D,LYN,NIBAN1,PRNP,CADM4,CDKN2C,TGFB1,CDKN2A,IGFBP3,NTRK3,SORD,DAB2IP,INHBA,PTPN13,SIRT1,BMP4,IMPACT,IBTK,OCLN,DNAJC10,FKBP8,MYADM,CACTIN,TARDBP
78	2	nucleotide biosynthesis	GOBP:0009165	Nucleotide Biosynthetic Process (GO:0009165)	0.0079367	0.00043947	PRPS2,RRM1,RRM2,NMNAT2,PFAS,SLC4A7,PRPSAP2,MTHFD1,NMNAT1,PPAT,ME1,HPRT1,GART
78	2	nucleotide biosynthesis	GOBP:0072522	Purine-Containing Compound Biosynthetic Process (GO:0072522)	0.00839312	0.000476344	PRPS2,SLC4A7,ADSL,PRPSAP2,MTHFD1,SHMT1,PPAT,GMPS,HPRT1,PAICS,PFAS,GART
77	2	regulation of ubiquitin protein ligase activity	GOBP:1904666	Regulation Of Ubiquitin Protein Ligase Activity (GO:1904666)	0.00839312	0.000476344	CDC20,MAD2L2,RPL5,FZR1,UBE2C,UBE2S,PLK1,FBXO5,BTRC,RPL17,MAD2L1,SKP1
74	2	regulation of phosphorylation	GOBP:0001932	Regulation Of Protein Phosphorylation (GO:0001932)	0.00985205	0.000580208	FMR1,TESK1,FGF2,CRKL,BMPER,CCND1,SESN2,LEPR,CHP1,SIRPA,EPHB2,MEN1,DAXX,RALBP1,HGF,IGFBP3,MOB3A,CLIP3,ADAM17,FKBP8,MYADM,PHIP,TNIK,WDFY2,SPTBN4,PRKDC,FAXDC2,CDCA8,EFNA5,STK4,AGER,C1ORF112,FXR1,SLC9A3R1,FXR2,DVL2,INPP5K,ECT2,LYN,NIBAN1,PRNP,CADM4,TGFB1,FN1,PTK2,BMP4,BST1,MOB1A,OCLN,DAB2,FER,IBTK,MAVS,DNAJC10,TMEM119,PIN1,PLXNB2,CDKN1A,ILK,SMG8,MYDGF,RB1CC1,FLOT1,NPTN,RAC1,NKX3-1,HSP90AA1,SORD,SIRT1…
69	2	regulation of autophagy	GOBP:0031329	Regulation Of Cellular Catabolic Process (GO:0031329)	0.00991934	0.000588027	USP13,VPS29,USP10,WDR41,PIK3R4,CISD2,SOGA1,WDR24,DEPP1,HDAC6,DRAM1,IFI16,PSAP,ABL1,EP300,GPR137,ABL2,PIP4K2C,DRAM2,ABCD1,DCAF12,RAB8A,DAPK1,RMC1,DDIT3,ULK3,WAC,PIK3C3,SMCR8,NUPR1,FBXL2
82	2	ubiquitin protein ligase binding	GOMF:0031625	Ubiquitin Protein Ligase Binding (GO:0031625)	2.65296e-05	2.48173e-07	RB1,RPL5,UBE2D3,UBE2D1,SMC6,CASC3,LAPTM4B,HERC2,TRIM28,PIAS4,GABARAPL2,DAXX,GABARAPL1,DIO2,MUL1,YOD1,RRAGA,UQCRC1,TP53,TRIB2,SQSTM1,ZNF675,BLZF1,CUL2,RHOBTB3,BCL10,HIF1A,FOXO1,RTN4,BAG6,UBB,PRKAR2B,HLTF,TNFRSF14,NAE1,PATZ1,HSPA8,JUN,UBE2B,FZD4,XRCC5,FANCL,GLMN,FZD8,PA2G4,UBE2A,PRDX6,MFHAS1,UBE2W,NPLOC4,UBE2T,BCL2,UBE2N,UBE2K,RAD18,NFE2L2,WRAP53,YWHAE,DAZAP2,CDKN1A,UBXN1,HSP90AB1,FAF1,FAF2,BRCA1,A…
82	2	ubiquitin protein ligase binding	GOMF:0044389	Ubiquitin-Like Protein Ligase Binding (GO:0044389)	3.19774e-05	3.29047e-07	RB1,RPL5,UBE2D3,UBE2D1,SMC6,CASC3,LAPTM4B,HERC2,TRIM28,PIAS4,GABARAPL2,DAXX,GABARAPL1,DIO2,MUL1,YOD1,RRAGA,HGS,UQCRC1,TP53,TRIB2,SQSTM1,ZNF675,BLZF1,CUL2,RHOBTB3,BCL10,HIF1A,FOXO1,RTN4,BAG6,CCNB1,UBB,PRKAR2B,HLTF,TNFRSF14,NAE1,PATZ1,HSPA8,JUN,UBE2B,FZD4,XRCC5,FANCL,UBE2C,GLMN,FZD8,TRIP4,PA2G4,UBE2A,PRDX6,MFHAS1,UBE2W,NPLOC4,UBE2T,BCL2,UBE2N,UBE2K,RAD18,NFE2L2,WRAP53,YWHAE,DAZAP2,CDKN1A,UBXN1,HSP9…
61	2	methylation-dependent histone binding	GOMF:0035064	Methylated Histone Binding (GO:0035064)	0.00169015	3.79454e-05	KDM5A,L3MBTL2,SPIN4,UHRF1,FMR1,SPIN3,ZMYND8,NCAPG2,CXXC1,CHD1,ING1,PHF8,MBTD1,ING2,ING3,DPF2,WDR5,TP53BP1,BPTF,SUZ12,MORC3,CBX6,MORC4,CBX5,CBX3,CBX1,MSL3,TDRD3,ZZEF1,MSH6,THAP7,MTF2,TTLL12,NCAPD3,ZMYND11,PHF19,TAF1
75	2	RNA polymerase II binding	GOMF:0000993	RNA Polymerase II Complex Binding (GO:0000993)	0.00178611	4.51122e-05	DHX9,GTF2B,NCOA3,CTR9,PCIF1,HNRNPU,ELP2,ELP4,RPRD2,CCAR2,WDR43,UVSSA,AGO2,WAC,RPRD1B,ZNF326,ERCC5,RPRD1A,BRD4,RTRAF
61	2	methylation-dependent histone binding	GOMF:0140034	Methylation-Dependent Protein Binding (GO:0140034)	0.00283773	8.49459e-05	KDM5A,L3MBTL3,L3MBTL2,SPIN4,UHRF1,FMR1,SPIN3,ZMYND8,NCAPG2,CXXC1,CHD1,ING1,PHF8,MBTD1,ING2,ING3,WDR5,TP53BP1,BPTF,SUZ12,MORC3,CBX6,MORC4,CBX5,CBX3,CBX1,MSL3,TDRD3,ZZEF1,MSH6,THAP7,MTF2,NCAPD3,ZMYND11,PHF19
86	2	kinase binding	GOMF:0019900	Kinase Binding (GO:0019900)	0.00306443	9.45988e-05	RB1,MIDN,DGKD,MAML1,WWC1,WWC2,GOLGA2,LAPTM4B,PPP1CC,RPS19,CCND1,CDK5RAP1,CHP1,FBXO5,PDE8A,CDK5RAP2,DAXX,PRKAB2,PIH1D1,PRKCD,AP1B1,ADAM10,VRK1,ANK2,CDC25C,PRKAB1,CDC25A,TUBA4A,CDC25B,TOM1L1,EEF1A1,TIAM1,FRMD5,EEF1A2,JTB,KIF20A,SQSTM1,LLGL1,TELO2,PFKFB2,THY1,HIF1A,MACROH2A1,ZBTB4,C1ORF112,PRDX3,FAM83G,CCNB1,RACGAP1,IRAK1,PDCD10,ORC3,DVL1,PIP5K1A,CEP192,PLCG1,MAP2K7,FAM83D,MAP2K6,BARD1,NEK9,GADD45A,…
75	2	RNA polymerase II binding	GOMF:0043175	RNA Polymerase Core Enzyme Binding (GO:0043175)	0.00442165	0.000161314	DHX9,GTF2B,NCOA3,CTR9,HNRNPU,ELP2,ELP4,RPRD2,CCAR2,WDR43,UVSSA,ERBB2,AGO2,WAC,RPRD1B,ZNF326,ERCC5,RPRD1A,MAF1,RTRAF
86	2	kinase binding	GOMF:0019901	Protein Kinase Binding (GO:0019901)	0.00455071	0.000178793	MAML1,GOLGA2,PPP1CC,RPS19,CCND1,CDK5RAP1,SIRPA,FBXO5,CDK5RAP2,ACVR1,EPHA4,DAXX,PRKAB2,PIH1D1,PRKCD,AP1B1,ADAM10,VRK1,ANK2,CDC25C,PRKAB1,CDC25A,TUBA4A,CDC25B,TOM1L1,EEF1A1,FRMD5,PRKAR1B,EEF1A2,PKP2,JTB,MAPKAPK5,KIF20A,SQSTM1,TRIB2,LLGL1,TELO2,PFKFB2,KHDRBS1,BCL10,THY1,HIF1A,MACROH2A1,ZBTB4,C1ORF112,PRDX3,FAM83G,CCNB1,RACGAP1,GRK5,IRAK1,PRKAR2B,PDCD10,ORC3,DVL1,STK38,TPR,CEP192,PLCG1,MAP2K7,FAM83D,…
81	2	acetylation-dependent histone binding	GOMF:0140033	Acetylation-Dependent Protein Binding (GO:0140033)	0.00811639	0.000349255	BRD3,ZMYND8,BAZ2A,YEATS4,MLLT3,ZZEF1,SMARCA4,THAP7,CARM1,DPF2,BRD9,PHIP,BRD7,BRD4,TAF1
81	2	acetylation-dependent histone binding	GOMF:0070577	Lysine-Acetylated Histone Binding (GO:0070577)	0.00811639	0.000349255	BRD3,ZMYND8,BAZ2A,YEATS4,MLLT3,ZZEF1,SMARCA4,THAP7,CARM1,DPF2,BRD9,PHIP,BRD7,BRD4,TAF1
65	2	protein transport	REAC:R-HSA-9603798	Class I Peroxisomal Membrane Protein Import R-HSA-9603798	0.00119567	0.000180058	ATAD1,FIS1,ACBD5,ABCD3,PEX19,PEX11B,PEX12,GDAP1,PEX13,PEX26,ALDH3A2,SLC25A17,PEX3,ABCD1
65	2	protein transport	REAC:R-HSA-9609507	Protein Localization R-HSA-9609507	0.00160424	0.000249508	ABCD3,ZFAND6,UBE2D3,UBE2D1,PEX26,TOMM22,CHCHD4,CHCHD2,CHCHD7,NUDT19,TIMM17B,PMPCA,MPV17,ACAA1,ABCD1,GSTK1,ACOT8,PHYH,CAMLG,CMC2,TIMM23,TIMM22,TIMM21,ALDH3A2,SLC25A17,ACOX2,ACOX1,PEX3,EHHADH,PEX6,AGPS,SLC25A13,TOMM40,COX17,PEX11B,TIMM13,HSPD1,BAG6,HMGCL,ATP5F1B,GRPEL1,PITRM1,UBB,UBC,HMOX1,STX5,DECR2,COA4,ATAD1,TIMM8B,FIS1,PRNP,CYB5A,TIMM8A,ACBD5,PEX19,IDH3G,IDH1,SGTA,PEX10,PEX12,GDAP1,PEX13,CS,TIM…
77	2	regulation of ubiquitin protein ligase activity	REAC:R-HSA-176417	Phosphorylation Of Emi1 R-HSA-176417	0.00351999	0.000604239	CDC20,CCNB1,FZR1,PLK1,CDK1,FBXO5
84	2	MAPK1/3 activation	REAC:R-HSA-110056	MAPK3 (ERK1) Activation R-HSA-110056	0.00680056	0.00126532	IL6,MAP2K1,CDK1,PTPN11,TYK2,IL6ST,JAK1,MAPK3
84	2	MAPK1/3 activation	REAC:R-HSA-112409	RAF-independent MAPK1/3 Activation R-HSA-112409	0.00777768	0.00149192	DUSP4,DUSP5,MAP2K1,PTPN11,TYK2,DUSP8,DUSP16,IL6,DUSP10,PEA15,CDK1,IL6ST,JAK1,MAPK3
87	2	cancer pathway	WIPA:WP1984	Integrated breast cancer pathway WP1984	4.24614e-06	1.04929e-07	ATF1,RB1,MRE11,BMPR2,ZMYND8,NAB1,ARAF,MAP3K7CL,BRCA1,BRCA2,DHTKD1,CCND1,IMPA1,ZMIZ1,MYC,ALKBH1,CASP3,CHEK1,EP300,RAC1,JAK1,CHUK,RALGAPA1,NCOA3,TSC2,SIRT1,CDC25A,CDC25B,TGFBR2,MSH6,AR,ITPKC,MSH2,TP53,BLM,GRN,USP16,MAX,HDAC1,MYCBP2,ODC1,FOXO1,AURKA,RRAS,NUP85,TPR,ABL1,E2F1,RAD54L,BAK1,BID,UBE2F,BARD1,PLK3,JUN,GADD45A,PLK1,BRAF,ERAL1,SMARCA4,VEGFA,HIPK2,FOSL1,CDK7,FER,RAD50,RAD51,RHEB,CDK4,PKIA,CDK2…
87	2	cancer pathway	WIPA:WP1971	Integrated Cancer Pathway WP1971	0.000973436	3.20737e-05	ATF1,RB1,BLM,CDKN1A,MRE11,BRCA1,BBC3,MYC,CASP3,CHEK1,E2F1,JAK1,BARD1,PLK1,CDC25A,CDC25B,MSH6,RAD50,MSH2,CDK4,CDK2,BCL2,CDK1,BAX,TP53,ATR
83	2	estrogen response	MSIG:12	Estrogen Response Early	0.000307246	0.000110609	SCARB1,B4GALT1,NXT1,MAST4,WWC1,HSPB8,FHL2,ABAT,CELSR2,RAPGEFL1,IGF1R,GJA1,FAM102A,DEPTOR,CCND1,MYC,RRP12,MYBL1,MREG,TGIF2,IGFBP4,ELOVL2,ITPK1,MYOF,KRT8,NCOR2,TIAM1,AR,TUBB2B,ADCY9,MED24,RARA,PPIF,BLVRB,FKBP4,IL6ST,NBL1,CD44,FKBP5,FOXC1,SLC22A5,CANT1,ABHD2,ENDOD1,RHOBTB3,ISG20L2,ASB13,SLC1A4,ADD3,TOB1,TMEM164,PAPSS2,AKAP1,UGCG,SLC9A3R1,MUC1,PDLIM3,ABLIM1,OLFML3,STC2,ALDH3B1,NRIP1,RBBP8,SH3BP5,PMAI…
83	2	estrogen response	MSIG:13	Estrogen Response Late	0.000307246	0.000110609	TOP2A,BTG3,SCARB1,MOCS2,NXT1,HSPB8,NAB2,LAMC2,ETFB,CELSR2,RAPGEFL1,CDC20,FAM102A,CCND1,MDK,LARGE1,JAK1,UNC13B,IGFBP4,METTL3,MYOF,ITPK1,SORD,EMP2,NCOR2,ALDH3A2,TIAM1,UGDH,RABEP1,ACOX2,TST,PPIF,BLVRB,HPRT1,KIF20A,SLC29A1,FKBP4,IL6ST,NBL1,CD44,FKBP5,FOXC1,SLC22A5,ABHD2,HSPA4L,SLC1A4,ADD3,TOB1,PAPSS2,SLC9A3R1,PDLIM3,PRKAR2B,PERP,ALDH3B1,NRIP1,RBBP8,FLNB,MEST,FDFT1,MICB,PLK4,CA12,GINS2,STIL,SLC16A1,HO…
0	1	regulation of cell cycle	GOBP:0051726	Regulation Of Cell Cycle (GO:0051726)	4.17775e-07	3.49161e-09	RB1,CCNF,GMNN,HNRNPU,JADE3,YEATS4,CDC20,YY1,CDC23,MYC,RUVBL2,CHEK1,RUVBL1,PCLAF,EPC2,KAT7,PIM3,FBXO5,NBN,PIM2,NFRKB,TMEM8B,MEN1,ANAPC7,METTL3,TSC2,SND1,HCFC1,SFRP1,ANAPC5,TTLL12,NUPR1,KIF20B,PRR11,TP53,ANAPC1,INO80C,ANAPC13,ANAPC15,DCUN1D3,PRDM11,MBTD1,GRK5,FIGNL1,ZNF703,TP53BP2,EP400,RPRD1B,MARK4,KAT14,MAP2K6,BARD1,SRPK2,CDT1,NEK9,JUN,DR1,TGFB2,PNPT1,TGFB1,GADD45A,PLK1,HMGA2,BMP4,CYLD,CDK7,TADA2…
0	1	protein stabilization	GOBP:0050821	Protein Stabilization (GO:0050821)	8.92256e-06	1.2313e-07	RPL5,USP36,PHB1,HSP90AB1,CCNH,MCM8,CTNND1,PHB2,LAMP1,RUVBL2,RUVBL1,ZNF207,FLOT1,CHP1,EP300,FLOT2,MFSD1,PIM2,COA8,GOLGA7,CCT3,EPHA4,CCT2,MORC3,HSP90AA1,CSNK2A1,CAMLG,VBP1,PIH1D1,PRKCD,P3H1,MUL1,ANK2,ATP1B3,GTPBP4,TTI2,HCFC1,PDRG1,TTI1,WDR81,PEX6,TCP1,PPIB,IFT46,CRYAB,TELO2,PFDN6,PFN2,USP13,STX12,GRN,SEL1L,MTMR9,WIZ,CREBL2,PIK3R1,STK4,RPAP3,NAPG,RTN4,HSPD1,BAG6,RAB21,NCLN,PDCD10,DVL1,CCT8,TBL1X,ZSW…
0	1	regulation of mitotic spindle organisation	GOBP:0060236	Regulation Of Mitotic Spindle Organization (GO:0060236)	5.92391e-05	1.27805e-06	GPSM2,DCTN1,HNRNPU,CHMP1B,NUP62,TPR,FSD1,CEP97,RAE1,MAP9,PARP3,STIL,PDCD6IP,PLK1,CCSAP,EML3,TPX2,PSRC1,CENPJ,CHMP2A,DRG1,SASS6,TACC3,CHMP3,CHMP7,HSPA1B
0	1	unfolded protein response	GOBP:0006986	Response To Unfolded Protein (GO:0006986)	0.00029073	8.47609e-06	TRAM1,HSP90AB1,HSPB8,HSPA4L,DERL1,HSPD1,DNAJB2,DNAJB1,HSPH1,DNAJB5,HSF1,SERPINH1,BAK1,HSPA8,PTPN1,DAXX,HSP90AA1,RHBDD1,DAB2IP,HSPA2,HSPE1,DNAJA1,DDIT3,DNAJC4,BAX,TMBIM6,STT3B
0	1	protein localization to chromosome	GOBP:0034502	Protein Localization To Chromosome (GO:0034502)	0.000368236	1.1523e-05	RB1,MCM8,TNKS,ZMYND8,TONSL,CTCF,CENPA,RAD21,PARP3,SLF1,SLF2,PARP1,BOD1,XRCC5,PLK1,RPA1,RPA2,HASPIN,TERF2,WAPL,MMS22L,MSH2,TPP1,CHMP7,ATR
0	1	protein complex oligomerization	GOBP:0051259	Protein Complex Oligomerization (GO:0051259)	0.000624257	2.03839e-05	FOXM1,PKD2,CLDN1,ELAVL1,PYCARD,OPA1,PEG10,HGSNAT,PDCD6IP,PRMT1,TWNK,JMJD6,OXA1L,UGDH,PXDN,BLM,ATL3,ATL2,BCL10,TMEM70,RNF135,WDCP,SPAST,MAT2A,NACC2,ZNHIT6,TIFA,LRRC8C,NLRP1,TP53BP1,ECT2,SAMD1,GSDMD,POLQ,CPSF7,CPSF6,PNPT1,FKRP,FUS,TMEM120A,EHD1,NUDT21,EHD3,EHD4,STING1,CHMP2A,RBMX,MCU,TRMT61B
0	1	regulation of organelle organization	GOBP:0033043	Regulation Of Organelle Organization (GO:0033043)	0.000624257	2.03839e-05	SCARB2,USP6NL,CLIC4,ARL6IP1,STMN3,YY1,RUVBL2,RUVBL1,TOM1,EP300,VPS35,NFRKB,PRMT6,TMED9,ACTR5,MUL1,ATG12,UCHL5,RAB33B,ZEB2,TMEM33,AKAP9,MGARP,SQSTM1,SFI1,INO80C,SAR1A,STX18,NEXN,MFF,MTM1,PDCD10,VPS11,STX5,PAK2,ATG5,MAPK3,FIS1,CENPV,MCRS1,PDE4DIP,CPLANE2,PTK2,TJP1,DIAPH1,EHD3,MAVS,GOLPH3,TECPR1
0	1	organelle disassembly	GOBP:1903008	Organelle Disassembly (GO:1903008)	0.00120275	4.20787e-05	HBS1L,GFM2,TEX264,ZFAND1,MTIF3,SNX33,KLC1,HDAC6,AURKA,GOLGA2,RRP7A,UFL1,RB1CC1,STX5,DENR,EIF2D,SNX7,PELO,PLK3,TRIP4,VRK1,UFM1,STING1,UFC1,ULK3,CDK1,PLIN3,ULK2,ATG2B,PNPLA2
0	1	regulation of mrna splicing	GOBP:0048024	Regulation Of mRNA Splicing, Via Spliceosome (GO:0048024)	0.00226588	8.89616e-05	SF3B4,KHDRBS1,DAZAP1,RBM8A,CELF1,CELF2,FMR1,HNRNPU,FXR1,PTBP1,FXR2,FAM172A,PUF60,U2AF2,TRA2B,CWC22,MAGOH,METTL16,HNRNPA1,SRSF10,ZBTB7A,RBM38,SRPK2,RBFOX2,RBM15,NCBP1,WTAP,CIRBP,PRDX6,JMJD6,WDR77,SRPK1,HNRNPL,RBMXL1,HNRNPK,SON,CLNS1A,NCL,SRSF3,RNPS1,NUP98,RBM23,SRSF7,RBMX,SRSF9
0	1	response to endoplasmic reticulum stress	GOBP:0034976	Response To Endoplasmic Reticulum Stress (GO:0034976)	0.00309227	0.00012922	CCDC47,RASGRF1,BBC3,SCAMP5,UFL1,AIFM1,CREB3L1,CASP4,FLOT1,CHAC1,UBXN6,PDIA3,ATG10,DNAJB12,TRAF2,TMX1,TMEM33,DDIT3,UFC1,TP53,ATF3,PPP1R15B,CEBPB,ATF6B,SEL1L,DERL1,PIK3R1,RNF5,THBS1,HSP90B1,BAG6,ERLEC1,OS9,UBQLN1,DNAJB9,BAK1,MARCHF6,EIF2B5,NIBAN1,MBTPS1,JUN,RHBDD1,DAB2IP,SYVN1,TMCO1,UFM1,TMEM117,DNAJC10,BCL2,BAX,QRICH1,P4HB
0	1	regulation proteasomal of ubiquitin-dependent protein catabolism	GOBP:0032434	Regulation Of Proteasomal Ubiquitin-Dependent Protein Catabolic Process (GO:0032434)	0.00341152	0.000145214	HSP90AB1,UBXN1,RNF14,HFE,ARAF,RNF19B,CCAR2,SH3RF1,UFL1,XPO1,RNF19A,SUMO2,ARIH2,TLK2,ELOB,PABIR1,ZYG11B,CAMLG,RAD23A,COMMD1,RAD23B,SIRT2,UCHL5,RNF144B,MAP1A,WAC,TRIB2,PSMD10,PRICKLE1,RCHY1,BAG6,DNAJB2,COP1,HECTD1,DVL1,RNF217,UBQLN4,ANKIB1,FOXF2,CSNK1A1,GLMN,PLK1,SH3RF3,SH3RF2,DAB2,CDK2,STUB1,NOP53,HSPA1B,TAF1
0	1	terminal peptidyl methionine acetylation	GOBP:0017196	N-terminal Peptidyl-Methionine Acetylation (GO:0017196)	0.00384479	0.000175613	NAA60,NAA30,NAA20,NAA25,NAA35,NAA16,NAA15
0	1	positive regulation of fibroblast migration	GOBP:0010763	Positive Regulation Of Fibroblast Migration (GO:0010763)	0.00384479	0.000175613	ITGB1,DMTN,TGFB1,PRKCE,THBS1,PTK2,DDR2
0	1	regulation of heterochromatin formation	GOBP:0031445	Regulation Of Heterochromatin Formation (GO:0031445)	0.00384479	0.000175613	L3MBTL3,KDM1A,SIN3A,CDK2,TPR,SAMD1,MACROH2A1
0	1	centromere complex assembly	GOBP:0034508	Centromere Complex Assembly (GO:0034508)	0.00389885	0.000180452	CENPE,CENPV,CENPF,CENPW,MIS18A,NASP,NPC1,CENPI,MIS12,HJURP,DLGAP5
0	1	regulation of dna damage checkpoint	GOBP:2000001	Regulation Of DNA Damage Checkpoint (GO:2000001)	0.00402486	0.000189313	BARD1,THOC1,RPA2,BRCA1,BRCA2,CCAR2,TTI2,WDR76,TTI1,RAD51,RFWD3,CRY1,TELO2
0	1	RNA 3' end processing	GOBP:0031123	RNA 3'-End Processing (GO:0031123)	0.00414223	0.000196444	TOE1,CPSF7,INTS14,TUT7,CPSF6,PNPT1,NCBP1,CSTF3,ELAC2,INTS2,USB1,RPRD2,TENT4B,SUPV3L1,NUDT21,PAPOLA,RPRD1B,INTS7,RPRD1A,INTS6,INTS9,INTS8
0	1	regulation of organelle assembly	GOBP:1902116	Negative Regulation Of Organelle Assembly (GO:1902116)	0.00493329	0.000236836	YAP1,RBM14,USP10,PHF23,TESK1,CCP110,KIF24,NBDY,MTM1,TCHP,SCFD1,KAT2A,MPHOSPH9,TBC1D7,SMCR8,TRIM37,EVI5L,NUPR1,CEP97,SEC22B,CDK5RAP2
0	1	regulation of chromatin organization	GOBP:1902275	Regulation Of Chromatin Organization (GO:1902275)	0.00538012	0.000262471	MCRS1,SETD1A,MSL2,HNRNPU,MSL3,SSRP1,MKI67,MLLT3,HCFC1,LSM11,KANSL2,METTL4,TLK2,WDR5,RLIM,TLK1,ZNF445
0	1	positive regulation of Viral Process	GOBP:0048524	Positive Regulation Of Viral Process (GO:0048524)	0.00549058	0.000268926	SRPK2,DDX3X,STAU1,DHX9,RAD23A,HACD3,TMEM250,ATG12,SRPK1,DDB1,CNOT7,MDFIC,TBC1D20,AXL,PDE12,VAPB,KPNA6,TYRO3,PPIE,PKN2,PPIH,KPNA2,ATG5
0	1	positive regulation of RNA biosynthetic process	GOBP:1902680	Positive Regulation Of RNA Biosynthetic Process (GO:1902680)	0.00663841	0.000340673	TOP2A,GINS2,PRIM2,TOP2B,ZMIZ1,GINS3,IL1B,GINS4
0	1	regulation of spindle to kinetochore attachment	GOBP:0051988	Regulation Of Attachment Of Spindle Microtubules To Kinetochore (GO:0051988)	0.00663841	0.000340673	CCNB1,RACGAP1,SPAG5,RCC2,NEK2,ECT2,KNSTRN,SIRT2
0	1	protein linked glycosylation	GOBP:0018279	Protein N-linked Glycosylation Via Asparagine (GO:0018279)	0.00673003	0.000349255	OST4,ALG8,ST6GAL1,TUSC3,MAGT1,DDOST,DPM1,FUT8,DAD1,MGAT5,OSTC,PSMD2,MGAT1,STT3B,UGGT2
0	1	modulation by host of viral genome replication	GOBP:0044827	Modulation By Host Of Viral Genome Replication (GO:0044827)	0.00748503	0.000395363	PHB1,FMR1,DDX56,NUCKS1,SMC5,EIF2AK4,SMC6,ZFYVE1,EEF1A1,TBC1D20,VAPA,PIK3C3,FBXL2,PPIB
0	1	negative regulation of stress-activated MAPK	GOBP:0032873	Negative Regulation Of Stress-Activated MAPK Cascade (GO:0032873)	0.00750405	0.000398174	IGBP1,HDAC3,PRMT1,GSTP1,FOXM1,FOXO1,CYLD,PER1,SH3RF2,DLG1,ITCH,DUSP10,NCOR1,MECOM,TAOK3,MYC,SIRPA,F2RL1,ZMYND11,ZNF675,MEN1
0	1	nucleic acid metabolic process	GOBP:0090304	Nucleic Acid Metabolic Process (GO:0090304)	0.0075972	0.000409023	EXD2,FEN1,RBFOX2,DDX24,WDR74,DDX54,NT5E,WRN,RAD50,PDE12,XRN2,DNASE2,TOPBP1,DNA2,KPNA2,RAN,POLG,DNASE1L1
0	1	epigenetic regulation	GOBP:0040029	Epigenetic Regulation Of Gene Expression (GO:0040029)	0.0076213	0.000411802	HDAC4,SUV39H2,SMARCD1,PHB1,SMARCB1,RNF8,DPY30,ASH2L,CTCF,BMI1,PPM1D,MACROH2A1,HDAC6,RNF2,MECP2,IFI16,VPS72,RBBP5,TDG,CHEK1,WDR5,EP300,KAT7,BRD7,MEN1,RBM14,PRMT7,SPHK2,GLMN,PPHLN1,SIRT2,SMARCA4,RNF168,MTF2,TRIM37,ZNF335,TP53,EZH2,PHF19
0	1	histone H2A ubiquitination	GOBP:0033522	Histone H2A Ubiquitination (GO:0033522)	0.0079367	0.000445383	BARD1,RNF168,RAD51,RNF8,UBR2,BRCA1,UBE2A,BRCA2,RNF2
0	1	glycerophospholipid biosynthetic process	GOBP:0046474	Glycerophospholipid Biosynthetic Process (GO:0046474)	0.00846376	0.000481998	AGPAT5,PI4K2B,MTMR1,VAC14,DGKE,DGKD,ABHD4,SLC44A2,DGKA,MTMR14,LPCAT1,FGF2,LCLAT1,AGPAT3,SELENOI,MTM1,PTDSS1,MUC1,IMPA1,GPAT4,INPP5D,ACP6,INPP5K,PIP5K1A,PMPCA,PIP5K1C,CEPT1,CDIPT,CHKA,PLA2G4A,MBOAT2,OCRL,HDHD5,DGKZ,INPP4B,PLSCR1,PITPNM1,ETNK2,PITPNM3,PITPNM2,LPCAT2,PNPLA3,FAR1,PI4KB,SFI1,PI4K2A,DGKH,CDS2
0	1	regulation intracellular signal transduction	GOBP:1902531	Regulation Of Intracellular Signal Transduction (GO:1902531)	0.00875	0.000506803	RPL5,TRIO,FAM13B,JPT2,WWC1,ZFAND6,FAM13A,WWC2,ARAF,ARHGAP39,ARHGAP35,PYCARD,PREX1,CHEK1,EP300,CMKLR1,RALBP1,SWAP70,ARHGAP45,RNF41,TIAM2,TIAM1,OBSCN,RRAGC,RRAGB,KAT6A,MAPKAPK5,TNIK,SQSTM1,TELO2,ARHGEF25,ARHGEF28,ARHGAP19,ARHGAP18,PRDM11,SEZ6L2,STK4,AGER,ARHGAP22,NUAK2,RACGAP1,RRAS,TMEM127,RRS1,PIP5K1A,PIP5K1C,ECT2,FAM83D,MAP2K6,LYN,PLK3,STARD13,TGFB1,ARHGAP29,ARHGAP27,WDR54,ARHGAP23,BST1,CYLD,TBCK…
0	1	cellular response to oxidative stress	GOBP:0034599	Cellular Response To Oxidative Stress (GO:0034599)	0.00977608	0.000571934	SRXN1,PYROXD1,NUDT2,ZFAND1,PTPRK,PKD2,CHCHD2,SESN2,MPV17,PDK2,G6PD,CHUK,PARP1,DAPK1,PRKCD,TPM1,GPX8,ARNT,GPX7,SIRT2,PLA2R1,SQSTM1,TP53,HIF1A,FOXO1,CAMKK2,PRDX3,PRDX5,MAPK8,ALDH3B1,ABL1,HMOX1,ROMO1,STX4,STX2,MAPK3,SLC25A24,NQO1,JUN,PNPT1,SLC4A11,FANCC,PYCR2,PEX10,PEX12,PEX13,FER,CCS,CPEB2,HSPA1B,NFE2L2
0	1	histone H3-K4 methylation	GOBP:0051568	Histone H3-K4 Methylation (GO:0051568)	0.00984684	0.000577987	PAXIP1,NFYA,BOD1,NCOA6,NFYB,NFYC,KMT2B,SETD1A,CXXC1,DPY30,HCFC2,HCFC1,RBBP5,WDR5,KDM6A,MEN1
0	1	cadherin binding	GOMF:0045296	Cadherin Binding (GO:0045296)	4.0993e-08	1.53388e-10	TES,MRE11,RPL34,CTNND1,HDLBP,ENO1,FNBP1L,BZW2,BZW1,RPL6,CRKL,GOLGA2,CDH6,PCMT1,CDH3,BSG,RUVBL1,MB21D2,TMPO,ACVR1,SWAP70,TMOD3,SCRIB,GAPVD1,SND1,CD2AP,HCFC1,SHTN1,FSCN1,PKP2,TAGLN2,TLN1,PHLDB2,EPHA2,MACF1,DDX6,PDXDC1,ARHGAP18,UBFD1,PPL,GIGYF2,RTN4,CCNB2,KLC2,CALD1,PRDX1,COBLL1,STK38,S100A11,SNX5,SPTBN1,ZC3H15,SPTBN2,VASP,HSPA8,NIBAN2,IDH1,PARVA,CGN,EEF2,PAICS,PRDX6,VASN,EHD1,ANLN,PPFIBP1,DLG1,EHD4…
0	1	ubiquitin binding	GOMF:0043130	Ubiquitin Binding (GO:0043130)	8.24193e-05	1.07939e-06	TOP2A,ILRUN,USP13,UBXN1,USPL1,USP16,UBXN2B,UBXN2A,FAF1,FAF2,RNF19B,CKS1B,DNAJB2,UCHL1,NUP62,MVB12B,TOM1,UBXN8,DHX16,UBXN7,BUB3,MARK4,MAP3K7,RAE1,RAD23A,UBE2A,RAD23B,SIRT2,RNF168,TOM1L1,NSFL1C,NPLOC4,HGS,NEDD4,TOLLIP,NBR1,CKS2,SPRTN,UBE2N,PLAA,UBAP1,SQSTM1,BIRC2,VPS28
0	1	snoRNA binding	GOMF:0030515	snoRNA Binding (GO:0030515)	0.000112706	1.68689e-06	NOP56,NOP14,NOP58,UTP6,NUFIP1,PRKDC,XRCC5,WDR3,HEATR1,NUDT1,DDX21,NUDT5,NUDT16L1,NUDT4,RRP9,BYSL,DKC1,DHX37,SDE2,TSR1,IGF2BP3,NUDT16
0	1	dna polymerase binding	GOMF:0070182	DNA Polymerase Binding (GO:0070182)	0.000460434	9.71311e-06	FANCI,CDT1,HSP90AA1,RTEL1,HSP90AB1,PCNA,PTGES3,HMGB1,SMARCA4,SMG6,RAD51,PAXX,FANCD2,NABP2,CDK2AP1
0	1	protein homodimerization activity	GOMF:0042803	Protein Homodimerization Activity (GO:0042803)	0.00178611	4.32232e-05	ZNF174,PANK3,CISD1,CISD2,ENO1,NUDT5,PHB2,PSMD7,GOLGA5,FBXO4,B2M,PDK2,ACVR1,ST6GAL1,GLCE,DNTTIP1,KNSTRN,RRAGA,DDIT3,TARS2,KIF20B,ATF3,EXD2,MTMR1,NAA60,ABCB7,SHMT1,PEX11B,ABCB9,TXN,ZBTB4,FXR1,BLOC1S6,FXR2,PDCD10,PPCS,STC2,PNPO,S100A13,HMOX1,ZBTB7B,ATG7,RAB11FIP3,S100A11,S100A10,SNX6,BARD1,GSTM4,STAT5B,PHETA2,CHKA,FZD4,GADD45A,NR2F2,WDR54,GLUD1,GNPTG,EXT2,TADA2A,COL9A3,TOP2A,TENM3,TENM4,BHLHE41,EEA1…
0	1	protein heterodimerization activity	GOMF:0046982	Protein Heterodimerization Activity (GO:0046982)	0.00178611	4.42249e-05	ITGB1,TOP2A,YWHAE,PHB1,DGKD,TENM3,TENM4,FMR1,HEXA,BHLHE41,SMC3,PHB2,PPP2R1A,RCC1,MEF2C,ZHX2,MIGA2,ZHX3,MIGA1,TPM4,CHUK,RALGAPA1,RALGAPA2,TPM2,METTL3,TPM1,ARNT,SMC1A,QTRT2,RRAGA,TUBB2B,RALGAPB,RRAGC,DDIT3,MICU2,TP53,PAFAH1B3,TLR4,ATF3,PAFAH1B1,EPAS1,PEF1,NOLC1,KATNB1,ATP1A1,SRI,HIF1A,ADD1,AURKA,FXR1,PPP2CA,FXR2,IRAK1,TCOF1,IRAK2,ERBB2,HSF1,NAE1,BAK1,MCL1,BARD1,TFAP2B,FZD4,GADD45A,LSM5,USF2,BMP6,EX…
0	1	transition metal ion binding	GOMF:0046914	Transition Metal Ion Binding (GO:0046914)	0.00283773	8.33968e-05	TES,GTF2B,ZMYND8,LOXL3,PLOD3,CBLB,PRDM2,ZFYVE1,ALKBH8,IKZF5,NFU1,RASSF1,TRIM28,ANPEP,FTH1,CHORDC1,PAPOLA,ENPP2,DPF3,NUDT16,LARGE1,MTPAP,ZFPL1,PIAS4,ESCO1,KDM2B,SLC11A2,JMJD6,CLIP1,ETHE1,KAT6A,WDFY1,CDIP1,ADPRM,ZFPM2,ZNF675,TP53,KPNB1,ISCU,FTL,MT1E,EXD2,BLM,TNKS,SHMT1,GLO1,KMT2B,MYCBP2,COX17,ZNF22,DNAJC24,TRHDE,ADH5,PITRM1,S100A13,ABL1,ABL2,ZNF146,PCK2,PRNP,ACE,NEK4,CYLD,LACC1,POLA1,TADA2A,RPS27,R…
0	1	magnesium ion binding	GOMF:0000287	Magnesium Ion Binding (GO:0000287)	0.00370408	0.00011781	ITGB1,TOP2A,FEN1,NUDT5,THTPA,IMPA1,OPA1,NUDT19,PAPOLA,ME1,NUDT18,NUDT16,MAP3K6,MTPAP,XXYLT1,PSPH,PGM1,IDH3A,GEN1,OXSR1,REXO2,YDJC,GEM,NME1,MSH6,NT5C3A,PLSCR1,MSH2,RRAGC,MTHFD2,RP2,FSCN1,HPRT1,DCTPP1,PI4K2A,DDR2,EXD2,PIF1,PRIM1,ATP10D,FOXK2,STK4,HMGCL,SRR,WRN,NUAK2,FIGNL1,TDG,DHX36,STK38,ABL1,MAP3K20,ABL2,HACL1,MAP2K7,SRPK2,DUT,IDH3G,IDH1,GSS,PLK1,CDC42BPB,SRPK1,SNRK,UBA2,FARSA,RAN
0	1	ribosome binding	GOMF:0043022	Ribosome Binding (GO:0043022)	0.0042226	0.000145822	DDX3X,USP16,DHX9,CCDC47,FMR1,LTN1,IGHMBP2,MTIF3,MAIP1,UNG,BAG6,NCLN,DHX33,ERI1,C1QBP,MAP3K20,PELO,NOMO1,NOMO2,YTHDF1,CPSF6,IFRD2,PYM1,ERAL1,EEF2,NME1,EIF1,TMCO1,DNAJC2,OXA1L,MTRES1,NEMF,EIF6,SBDS,GEMIN5,NAA16,DHX29,NAA15,EIF3C,EIF1B,CPEB2
0	1	purine ribonucleoside triphosphate binding	GOMF:0035639	Purine Ribonucleoside Triphosphate Binding (GO:0035639)	0.00779293	0.000320757	PANK3,EIF4A3,HNRNPU,SMC4,RPS6KA5,PPIP5K1,PPIP5K2,PAPOLA,PDK3,MTREX,MAP3K6,MTPAP,SEPHS1,PDK2,RAB2A,ACVR1,DAPK1,LMTK2,HASPIN,GTPBP4,TUBA4A,GEM,MSH6,RAB32,EEF1A1,RRAGA,MSH2,RRAGC,RRAGB,RAB35,CARS1,CARS2,PI4K2A,RABL6,ARL8B,PIF1,BLM,RTEL1,AARS2,DHX9,HSPA4L,ARL1,RHOBTB3,WNK4,ARL2,ABCB9,AK5,STK4,RHOBTB1,ARL17A,NUAK2,RRAS,PMVK,STK38,DHX36,ABL1,MAP3K20,PGK1,HACL1,NLRP1,RAB6A,MARK4,MYH10,SRPK2,ABCA2,HSPA8,…
0	1	nucleosome binding	GOMF:0031491	Nucleosome Binding (GO:0031491)	0.00933558	0.000412684	HDAC2,SMARCB1,HDAC1,CGAS,MACROH2A1,H1-10,CABIN1,MLLT6,HIRA,ZNHIT1,RBBP4,SAP30L,RCC1,MTA2,H3-3A,H2AZ1,MBD3,SMARCC1,SUPT16H,PARP1,EED,PARP2,ACTL6A,DNTTIP1,HMGA2,SSRP1,H1-0,NAP1L4,SMARCA4,RNF168,RNF169
0	1	transcription corepressor binding	GOMF:0001222	Transcription Corepressor Binding (GO:0001222)	0.00933558	0.000431678	SUZ12,HDAC3,HDAC1,EED,USP11,EHMT1,WIZ,ENO1,NR1D1,ETS1,HDAC6,PBX1,PER2,PER1,PER3,THAP7,MTF2,LCOR,ELOB,HDGF,ZNF644,ZBTB7A,EZH2
0	1	U6 snrna binding	GOMF:0017070	U6 snRNA Binding (GO:0017070)	0.00993664	0.000492649	EIF5A,PRPF4,LSM7,SART3,METTL16,LSM4,PRPF8,LSM3,LSM2,RBM22
0	1	lysosome	KEGG:hsa04142	Lysosome	6.38685e-05	2.8386e-06	SCARB2,HEXB,CTSZ,HEXA,CLTB,CLTA,NAGPA,LITAF,SGSH,LAPTM4B,LAPTM4A,GNPTAB,LAMP1,NAGLU,GM2A,CTSL,CTSK,SMPD1,IDS,ACP2,AP3S1,CTSF,CTSD,CTSB,ARSA,HGSNAT,MANBA,ENTPD4,GAA,SLC11A2,AP1B1,AP3B1,SUMF1,NPC1,NPC2,DNASE2,ATP6V0C,CD63,ASAH1,IDUA,GBA,ABCB9,GGA2,AP3M1,PSAP,ATP6V0A2,SLC17A5,ARSG,AGA,ARSB,CTSA,ABCA2,M6PR,NAGA,GALC,GALNS,GNPTG,GLB1,PPT1,MAN2B1,TPP1,GLA
0	1	salmonella infection	KEGG:hsa05132	Salmonella infection	0.00664898	0.000485481	CYFIP1,CSE1L,FHOD1,ARPC5L,PYCARD,KIF5C,MYC,MAP3K7,VPS39,SKP1,KPNA1,DYNC2H1,MAP2K4,MAP2K1,TUBA4A,DYNC1LI2,MYL9,PFN2,ARL8B,TCF7,TXN,KLC1,HSP90B1,DYNC2LI1,KLC2,RRAS,IRAK1,MYO6,VPS11,CD14,MAP2K7,S100A10,MAP2K6,GSDMD,JUN,M6PR,IL6,ARPC2,BCL2,CYCS,PLEKHM2,TAB3,TAB2,DYNLRB1,ACBD3,HSP90AB1,PIK3CD,WASL,PIK3CB,TUBA1C,FYCO1,TUBA1B,CASP7,CASP3,CASP4,RAC1,HSP90AA1,ANXA2,RIPK3,CHUK,RIPK2,RHOG,TRAF2,IRAK4,RHOB,D…
0	1	oocyte meiosis	KEGG:hsa04114	Oocyte meiosis	0.00896074	0.000686836	YWHAE,SMC3,IGF1R,CDC20,PPP1CC,RPS6KA3,PPP3CA,CDC23,SLK,PPP3CC,PPP2R1B,PTTG1,YWHAQ,PPP2R1A,PPP2R5E,RPS6KA1,FBXO5,BTRC,SKP1,MAP2K1,ANAPC7,PPP2R5B,PPP2R5A,PPP2R5D,PPP2R5C,CDC25C,SMC1A,YWHAZ,AR,ADCY9,CCNE2,ESPL1,ANAPC5,ANAPC1,ANAPC13,CAMK2D,ADCY3,PKMYT1,AURKA,PPP2CA,CCNB2,CCNB1,BUB1,MAPK3,PLK1,MAPK14,MAPK13,PPP1CA,MAD2L2,CDC16,CDK2,CDK1,CALM1,CPEB2,MAD2L1
0	1	signaling by hippo	REAC:R-HSA-2028269	Signaling By Hippo R-HSA-2028269	0.00119567	0.000180058	YAP1,YWHAE,WWC1,STK4,AMOT,TJP1,MOB1A,LATS2,STK24,CASP3,DVL2,AMOTL2,NPHP4,AMOTL1
0	1	cell-ECM interactions	REAC:R-HSA-446353	Cell-extracellular Matrix Interactions R-HSA-446353	0.00125928	0.000190778	ITGB1,VASP,FBLIM1,PXDN,TESK1,ILK,PARVA,PARVB,FLNC,RSU1,FERMT2,LIMS2
0	1	glycosphingolipid metabolism	REAC:R-HSA-1660662	Glycosphingolipid Metabolism R-HSA-1660662	0.00323137	0.000548187	CTSA,ARSA,ASAH1,EGFL7,HEXB,HEXA,SUMF1,GALC,NEU3,UGCG,SMPD4,ARSL,GM2A,GLB1L,GLB1,ARSJ,SMPD1,ARSK,ARSI,B4GALNT1,ESYT2,ARSG,ARSD,ARSB
0	1	defective intrinsic pathway for apoptosis	REAC:R-HSA-9734009	Defective Intrinsic Pathway For Apoptosis R-HSA-9734009	0.00392866	0.000681179	YWHAE,JUN,CDKN2A,CDC25C,CDC25A,CDC25B,LMNB1,GOLGA2,CAPNS1,CDK5,C1QBP,PRDX1,LMNA,CAPN1,TP53
0	1	neutrophil degranulation	REAC:R-HSA-6798695	Neutrophil Degranulation R-HSA-6798695	0.00582789	0.00104741	CYFIP1,TMEM179B,RAB3D,APEH,SRP14,PYCARD,LGALS3,PSMD6,PSMD7,LAMP1,PLAU,PSMD2,ANPEP,FTH1,PSMD3,TOM1,SIRPA,CAPN1,PRSS3,ACAA1,B2M,GOLGA7,KCMF1,ARSA,DGAT1,PRKCD,HLA-B,HLA-C,ADAM10,ARMC8,ATP11A,HLA-A,ILF2,ARHGAP45,EEF1A1,DOK3,CRISPLD2,PPIE,KPNB1,FTL,PSMD12,PSMD11,PSMD14,COPB1,UBR4,PLAC8,NCSTN,PRDX5,DSN1,CYB5R3,PRDX4,DPP7,ALDH3B1,RAB6A,ATG7,SLC15A4,S100A11,ARSB,GSDMD,CTSA,VAT1,HSPA8,XRCC6,XRCC5,IDH1,RAB…
0	1	stat3 nuclear events downstream of ALK signaling	REAC:R-HSA-9701898	STAT3 Nuclear Events Downstream Of ALK Signaling R-HSA-9701898	0.00680056	0.00126532	CD274,HDAC2,HDAC3,HDAC1,SIN3A,STAT3,EP300,HIF1A
0	1	disorders of developmental biology	REAC:R-HSA-9675151	Disorders Of Developmental Biology R-HSA-9675151	0.00700285	0.00131909	MECP2,NCOR2,HDAC3,NCOR1,HDAC1,SIN3A,CAMK4,TBL1X,CALM1
0	1	VEGFA-VEGFR2 signaling pathway	WIPA:WP3888	VEGFA-VEGFR2 Signaling Pathway WP3888	9.49398e-10	1.09486e-11	RPL5,TRAF3IP2,NCF2,FHOD1,CTNND1,ARPC5L,PLOD3,ETS1,SLC8A1,RPL7,ICAM1,AMOT,GJA1,RPS6KA5,PSMD4,CCND1,PLAU,BSG,CHAC1,ATP6V1E1,EPHB2,RPS11,IER5,TMSB10,VPS39,ACOT9,MAP2K4,MEF2C,MAP2K1,CACNA2D1,PRKCE,IGFBP3,TMOD3,PRKCD,ADAM10,OCRL,PGD,TMEM170A,SND1,DPM1,INPP4B,DOK1,ARMCX1,EWSR1,HGS,NCL,FSCN1,TFAM,MAPKAPK5,RPL26,ZNF555,EPHA2,SET,PSMD11,SHC1,FLII,HTRA1,FOXO4,PIK3R1,TXN,GIGYF2,FOXO1,STIP1,FXR2,MYO6,DHX36,P…
0	1	ciliary landscape	WIPA:WP4352	Ciliary landscape WP4352	2.44577e-08	4.02928e-10	RB1,DGKE,IFT172,SMC4,EFTUD2,PSMD7,APMAP,CEP97,RAB2A,ARMC8,AFG3L2,MSH2,ANKS6,ARL8B,POM121,PSMD12,COPS7A,IQGAP3,SPATA7,NUP88,CDR2,AAR2,CTSA,TFAP2A,TFAP2B,UBE2H,UQCC1,EXOC6B,CNOT10,FUZ,LSM4,IFT20,COPS3,EHD3,IFT22,CNOT1,RANBP10,DYNLRB1,CALM1,COPS8,CNOT9,MCM7,ZMYND19,MCM8,MCM10,RPGR,TNKS1BP1,BBS9,RAC1,BBS5,RAB8A,BBS4,IQCB1,ZYG11B,EIF5B,NUDC,RBM14,NUP133,IFT140,EIPR1,RAB3IL1,IFT43,TBC1D4,RABEP2,EXOC4,M…
0	1	gastric cancer	WIPA:WP2363	Gastric Cancer Network 2 WP2363	6.39965e-05	1.68689e-06	TOP2A,FANCI,AHCTF1,RFC3,RFC4,UBE2C,DSCC1,ATAD2,CACYBP,CHTF18,FAM91A1,LMNB2,PLAC8,RNF144B,MYC,UBE2T,S100A6,BRIX1,COL9A3,CEBPZ,LBR,TP53
0	1	TGF beta signaling	WIPA:WP366	TGF-beta Signaling Pathway WP366	0.00134312	4.64672e-05	ITGB1,CDKN1A,ZFYVE9,ITGB4,TGFB1I1,ETS1,CCND1,SIN3A,MYC,EP300,RAC1,BTRC,MAP3K7,RNF111,PDK1,SKP1,NUP214,MAP2K4,MEF2C,MAP2K1,ITGA2,RUNX2,UCHL5,TGFBR2,RBL2,PPM1A,ZEB2,RBL1,ZEB1,TFDP1,HGS,TP53,ATF3,YAP1,SHC1,HDAC1,NEDD4L,PIK3R1,THBS1,CCNB2,MAPK8,E2F4,PAK2,SPTBN1,MAP2K6,TRAP1,JUN,TGFB1,CAV1,FN1,WWP1,NUP153,MAPK14,PTK2,DAB2,ITCH,KLF6,CDK1,DCP1A,BCAR1
0	1	p53 transcriptional gene network	WIPA:WP4963	p53 transcriptional gene network WP4963	0.00157558	5.71049e-05	CDKN1A,NOTCH1,NCF2,XPC,SLC7A11,THBS1,ICAM1,BBC3,DRAM1,ZMAT3,PERP,SESN2,TP53INP1,PMAIP1,POLK,PRKAB2,TIGAR,APAF1,XRCC5,MGMT,GADD45A,FANCC,CPT1C,MLH1,PRKAB1,DDB2,TNFRSF10D,ALDH4A1,MSH2,ADORA2B,CCNG1,ULK2,FAS,BAX,ERCC5
0	1	IL-18 signaling pathway	WIPA:WP4754	IL-18 signaling pathway WP4754	0.00160431	6.07894e-05	CD83,CD81,NCF2,PLOD3,ZDHHC7,ENO1,CLDN1,ICAM1,EPS8,RUSC1,STMN1,BSG,RPS11,B2M,MAP3K7,IER3,SEMA6C,PRKCD,RUNX2,LARS2,RFX5,NSMF,TP53,ATF3,ANP32A,MEPCE,COX17,TNFRSF11B,PIK3R1,KLC1,CCNB2,SOCS3,IRAK1,HMOX1,TRPM7,PLCG1,MAP2K7,ZBTB7A,JUN,NCAPH2,HPS1,FN1,FOXN3,EEF2,NFATC4,NFKB2,IL6,UCK1,REL,BCL2,CYCS,NFKBIE,ITM2C,PYGB,PIGT,HSPB8,ELAVL1,LMNB2,IL18BP,PPP1R13L,TMSB4X,CASP3,TIMP3,TIMP1,ACADS,PARP1,CHUK,MMP2,NDU…
0	1	Fas ligand pathway	WIPA:WP314	Fas ligand pathway and stress induction of heat shock proteins WP314	0.00326517	0.00013448	RB1,MAP2K4,DFFA,DAXX,JUN,MAP3K1,APAF1,PARP1,PRKDC,RIPK2,FAF1,CFLAR,LMNB2,LMNB1,ACTA1,MAPK8,CASP7,CASP3,LMNA,BCL2,FAS,CYCS,PAK2,MAP3K7
0	1	type I collagen synthesis	WIPA:WP4786	Type I collagen synthesis in the context of Osteogenesis imperfecta WP4786	0.00358111	0.000161314	FZD1,FKBP10,MBTPS1,SERPINF1,LRP5,P3H2,P3H1,MIA3,TNFRSF11B,PLOD1,BMP1,P4HA1,LOX,P4HA2,CREB3L1,SERPINH1,P4HB,TMEM38B,PPIB,COLGALT1
0	1	simplified interaction map LOXL4 and oxidative stress	WIPA:WP3670	Simplified Interaction Map Between LOXL4 and Oxidative Stress Pathway WP3670	0.00375285	0.000189313	NQO1,TGFB1,SUV39H1,ANXA5,FN1,LOXL4,NRF1,ECSIT,PKD1,SIRT1,FGF7,EXOC6,NFE2L2
0	1	interactome of polycomb repressive complex	WIPA:WP2916	Interactome of polycomb repressive complex 2 (PRC2) WP2916	0.00375285	0.000190778	SUZ12,MORC3,BCLAF1,RBBP4,AEBP2,EED,MTF2,STK38,TRIM35,RBBP7,JARID2,EZH2
0	1	photodynamic therapy induced AP-1	WIPA:WP3611	Photodynamic therapy-induced AP-1 survival signaling. WP3611	0.00375285	0.000191661	RB1,CDKN1A,FGF7,MAPK8,CCND1,BAK1,BID,MAP2K7,MCL1,MAP2K6,MAP2K4,HSP90AA1,JUN,CDKN2A,MMP2,TRAF2,CFLAR,MAPK14,TNFRSF1A,MAPK13,CCNA2,IL6,BCL2,FAS,BAX,TP53,NFE2L2
0	1	senescence and autophagy in cancer	WIPA:WP615	Senescence and Autophagy in Cancer WP615	0.00409566	0.000215916	RB1,CDKN1A,RNASEL,CEBPB,PCNA,BMI1,ING1,THBS1,IGF1R,VTN,MAP1LC3B,ING2,MAP1LC3A,LAMP1,IFI16,PLAU,RB1CC1,CREG1,E2F1,ATG7,ATG5,GABARAPL2,ATG3,GABARAPL1,MAP2K1,JUN,TGFB1,GSN,CDKN2A,IGFBP3,ATG10,FN1,BRAF,INHBA,MAPK14,ATG12,CDC25B,IL6,MMP14,IL1B,AKT1S1,FKBP8,BCL2,PIK3C3,IL6ST,TP53,SQSTM1,CD44
0	1	genotoxicity pathway	WIPA:WP4286	Genotoxicity pathway WP4286	0.00426159	0.000231685	AMER1,CDKN1A,NLRX1,CEBPD,EI24,SEL1L,GXYLT1,CCP110,CBLB,PPM1D,COIL,BLOC1S2,LRRFIP2,E2F7,PHLDA3,PLK3,PRKAB2,TIGAR,GADD45A,AEN,PRKAB1,DDB2,ACTA2,ITPKC,CENPE,RPS27,DAAM1,BRMS1L,ID2,RBM12B,RAPGEF2,DCP1B
0	1	hepatitis C and hepatocellular carcinoma	WIPA:WP3646	Hepatitis C and Hepatocellular Carcinoma WP3646	0.0062893	0.000362645	CDKN1A,BRCA1,HIF1A,CASP7,UCHL1,MAPK8,CCND1,MYC,CASP3,RAC1,JAK1,MAPK3,JUN,TGFB1,RRM2,MYOF,STAT3,PTPN11,MAPK14,VAV2,VEGFA,IL6,CTTN,BIRC5,TP53,CD44
0	1	E2F targets	MSIG:26	E2F Targets	4.91772e-62	9.83544e-64	DCLRE1B,JPT1,NUP107,POP7,MRE11,DSCC1,CSE1L,CCP110,BUB1B,SMC6,MKI67,SMC3,SMC4,CDC20,PNN,PTTG1,WDR90,MYC,CHEK1,STMN1,NBN,KPNA2,TMPO,TIPIN,LIG1,CDC25A,CDC25B,ILF3,DDX39A,MELK,MSH2,MTHFD2,ZW10,TIMELESS,SRSF2,TP53,ASF1B,SNRPB,SLBP,NUP205,DNMT1,CDCA3,PRKDC,SHMT1,AK2,CDCA8,NOLC1,HMMR,PDS5B,RAD51AP1,CCNB2,PRDX4,ORC6,RACGAP1,RAD21,ORC2,LYAR,PLK4,BARD1,XRCC6,CBX5,PLK1,NUP153,PA2G4,PAICS,KIF18B,DIAPH3,NASP,…
0	1	G2-M checkpoint	MSIG:08	G2-M Checkpoint	1.48025e-43	5.92099e-45	JPT1,CCNT1,CCNF,HNRNPU,MKI67,SMC4,SMC2,CDC20,RPS6KA5,PTTG1,CCND1,SNRPD1,MYC,CHEK1,STMN1,NEK2,FBXO5,KPNA2,HMGN2,TMPO,TLE3,SMARCC1,SLC38A1,PRPF4B,KNL1,CDC25A,CDC25B,TRAIP,SAP30,ILF3,DDX39A,EWSR1,DKC1,NCL,SRSF2,NUP98,KIF20B,KPNB1,TROAP,NOLC1,HMMR,PDS5B,RASAL2,EFNA5,HIF1A,CCNB2,ORC6,RACGAP1,RAD21,ABL1,MAP3K20,PLK4,BARD1,HSPA8,STIL,DR1,TGFB1,UBE2C,ODF2,PLK1,CBX1,CDC7,FANCC,CDC6,FOXN3,NDC80,TPX2,NASP,U…
0	1	Myc targets v1	MSIG:27	Myc Targets V1	9.99564e-30	5.99739e-31	EIF4A1,HDDC2,RPL34,HNRNPU,HNRNPR,PHB2,RPL6,RRP9,CDC20,EEF1B2,FBL,PSMD7,TRIM28,SNRPD1,MYC,RUVBL2,PSMD3,SNRPD3,TXNL4A,KPNA2,DDX18,SMARCC1,EIF1AX,RPL22,MRPS18B,UBE2E1,ILF2,CLNS1A,VDAC3,SRSF2,SNRPG,SRSF3,HPRT1,SRSF7,SNRPA,KPNB1,SET,PSMD14,GLO1,CSTF2,NOLC1,PRDX3,PRDX4,ORC2,PGK1,CYC1,XRCC6,NOP16,CBX3,GOT2,PA2G4,EIF2S2,SRPK1,LSM2,AIMP2,LSM7,CDK4,CDK2,HNRNPD,UBA2,RNPS1,YWHAE,HSP90AB1,MCM7,SYNCRIP,XPO1,YW…
0	1	mitotic spindle	MSIG:03	Mitotic Spindle	3.27934e-15	2.62347e-16	TRIO,SMC3,SMC4,PREX1,OPHN1,PPP4R2,CEP250,NEK2,KNTC1,FBXO5,SYNPO,KIFAP3,CDK5RAP2,RALBP1,CEP131,TUBA4A,CD2AP,TIAM1,CLIP2,CLIP1,GEMIN4,FSCN1,KIF20B,LLGL1,PIF1,RASAL2,KLC1,ABR,CCNB2,RACGAP1,ABL1,CEP72,CEP192,KIF3C,MARK4,ECT2,MYH10,SPTBN1,PLK1,TBCD,ARHGAP29,ARHGAP27,NDC80,NET1,ANLN,TPX2,DLG1,KIF4A,SASS6,CDK1,TUBGCP3,CNTROB,MAP3K11,TOP2A,YWHAE,KIF11,WASL,BRCA2,PKD2,KIF15,LMNB1,PCM1,CAPZB,CNTRL,TLK1,DLG…
0	1	epithelial mesenchymal transition	MSIG:29	Epithelial Mesenchymal Transition	4.31547e-15	4.31547e-16	OXTR,WIPF1,COL12A1,PLOD3,PLOD1,ENO2,FGF2,LOXL1,CDH6,GJA1,EFEMP2,LGALS1,ANPEP,DPYSL3,CCN1,POSTN,TPM4,IGFBP4,IGFBP3,TPM2,TPM1,IGFBP2,P3H1,PCOLCE,GEM,SFRP4,SFRP1,LOX,ADAM12,COL8A2,PPIB,MYL9,MXRA5,PFN2,COPA,NNMT,HTRA1,TNFRSF11B,THY1,CALD1,SERPINH1,JUN,TGFB1,GADD45A,BDNF,TFPI2,FN1,FZD8,INHBA,DAB2,IL6,SLC6A8,BMP1,ID2,CALU,SNAI2,TGFBI,FERMT2,FBN1,ITGB1,ITGB5,MCM7,LAMC2,LAMC1,GLIPR1,SGCD,SGCB,TIMP3,QSOX1…
0	1	dna repair	MSIG:07	DNA Repair	1.10155e-12	1.32185e-13	FEN1,ARL6IP1,MPG,GTF2B,SNAPC5,POLB,CLP1,GUK1,MPC2,SNAPC4,REV3L,DGCR8,NELFB,TK2,NELFE,RFC5,RFC3,RFC4,LIG1,GPX4,RFC2,NME3,NME4,VPS37B,DDB2,NME1,APRT,NT5C3A,DDB1,DAD1,POLR1C,POLR1D,HCLS1,HPRT1,UMPS,TP53,EIF1B,VPS28,POM121,PCNA,CANT1,GTF3C5,RNMT,CSTF3,NPR2,PRIM1,USP11,GMPR2,COX17,AK3,XPC,TYMS,POLD3,POLD4,ZNF707,POLR2A,POLR2C,POLD1,POLR2D,POLR2F,POLR2H,STX3,RAE1,POLR2K,SF3A3,DUT,TAF12,ALYREF,ADRM1,UPF…
0	1	Myc targets v2	MSIG:28	Myc Targets V2	1.55602e-12	2.17842e-13	NIP7,NOLC1,NOC4L,WDR43,RRP9,TBRG4,HSPD1,UNG,EXOSC5,TCOF1,MYC,PES1,UTP20,RRP12,MAP3K6,SLC19A1,PLK4,NOP56,DDX18,NOP16,CBX3,PUS1,PLK1,WDR74,SORD,IMP4,TFB2M,PA2G4,PPRC1,HSPE1,GNL3,BYSL,SUPV3L1,RCL1,AIMP2,MYBBP1A,LAS1L,CDK4,GRWD1,MRTO4,MCM4,MCM5,FARSA,DCTPP1
0	1	mTORC1 signaling	MSIG:25	mTORC1 Signaling	1.25901e-08	2.01442e-09	TES,PITPNB,CCNF,UBE2D3,ARPC5L,ENO1,RRP9,FDXR,PSPH,PDK1,G6PD,TUBA4A,CDC25A,SYTL2,DDX39A,MTHFD2,PPA1,DDIT3,PSME3,MTHFD2L,HMBS,HPRT1,NUPR1,SQSTM1,SKAP2,NUP205,PSMD12,PSMD14,GMPS,STC1,AK4,SLC1A4,SLC1A5,ADIPOR2,HSP90B1,SLC9A3R1,STIP1,PRDX1,SERPINH1,PGK1,SSR1,NIBAN1,GOT1,EDEM1,IDH1,PLK1,M6PR,EIF2S2,DHFR,MLLT11,CCT6A,P4HA1,PSMG1,DHCR7,CDKN1A,GBE1,SLC2A3,VLDLR,SLC7A11,ME1,SLC37A4,PGM1,TPI1,SORD,CACYBP,TU…
0	1	glycolysis	MSIG:34	Glycolysis	2.3926e-08	4.7852e-09	CHPF,HDLBP,ENO1,PLOD1,ENO2,NSDHL,STMN1,CAPN5,PDK3,IER3,G6PD,GLCE,IGFBP3,TALDO1,SDHC,PHKA2,SAP30,TPST1,PKP2,KDELR3,KIF20A,FKBP4,ALDH7A1,GNE,PAXIP1,SDC3,STC1,AK3,AK4,TXN,HMMR,ARPP19,FUT8,STC2,PGK1,NDUFV3,GOT1,IDH1,GFPT1,GOT2,ECD,B3GALT6,EXT2,P4HA1,NASP,P4HA2,CDK1,TGFBI,PAM,GALK2,B4GALT2,PYGB,B4GALT1,CITED2,VLDLR,HS2ST1,GMPPA,ME1,PGM2,QSOX1,PGLS,ME2,SLC37A4,TPI1,CHPF2,AKR1A1,VCAN,MED24,HAX1,KIF2A,AD…
0	1	p53 pathway	MSIG:36	p53 Pathway	2.3926e-08	4.7852e-09	RB1,STEAP3,CD81,DGKA,CCP110,RNF19B,ABAT,FDXR,NUDT15,IER5,IER3,RPS12,PHLDA3,DNTTIP2,PRKAB1,TM4SF1,PROCR,DDIT3,NUPR1,TP53,ATF3,ISCU,EPHA2,POM121,NOTCH1,SLC35D1,RETSAT,ABHD4,HSPA4L,XPC,IRAK1,ZMAT3,HMOX1,SLC19A2,S100A10,PLK3,JUN,TGFB1,PMM1,GADD45A,PLK2,EPHX1,OSGIN1,TCN2,PLXNB2,FGF13,MXD4,H2AW,CDKN1A,ITGB4,SLC7A11,PITPNC1,HINT1,GM2A,KIF13B,CTSF,UPP1,CTSD,TSC22D1,PRMT2,APAF1,RHBDF2,VWA5A,AEN,DDB2,H2AJ,…
0	1	adipogenesis	MSIG:11	Adipogenesis	1.15699e-07	2.54539e-08	SCARB1,COX7B,RNF11,ACAA2,GBE1,HSPB8,ARAF,ETFB,GPHN,SCP2,AIFM1,ENPP2,ME1,PIM3,ACADM,DLAT,ACADS,PGM1,IDH3A,PHYH,MIGA2,DGAT1,GPX4,CHUK,GPX3,TALDO1,ATP1B3,SDHC,CMBL,SLC5A6,POR,PPM1B,TST,ACOX1,GPD2,RAB34,UQCRC1,CMPK1,ALDOA,TKT,MGLL,PPP1R15B,SLC66A3,CD151,RETSAT,MGST3,LAMA4,ATL2,AK2,BAZ2A,MRPL15,SLC1A5,ADIPOR2,TOB1,AGPAT3,PRDX3,BCL2L13,GRPEL1,GPAT4,DHRS7B,UBC,UBQLN1,STOM,DNAJB9,CYC1,DRAM2,SLC19A1,DECR1…
0	1	oxidative phosphorylation	MSIG:33	Oxidative Phosphorylation	2.37012e-06	5.68829e-07	COX7B,ACADVL,ACAA2,ALAS1,MRPS11,COX4I1,HCCS,ETFB,PHB2,MRPL35,TOMM22,CASP7,AIFM1,OPA1,NNT,MPC1,IDH3B,PMPCA,ACADM,DLAT,ATP6V1E1,ACAA1,IDH3A,PDHX,ATP6V1G1,PHYH,ATP6V0E1,GPX4,MRPS22,SDHC,NDUFC1,SDHD,SDHA,HADHB,SUPV3L1,AFG3L2,OXA1L,POR,NDUFS6,NDUFS4,UQCRC1,VDAC3,NDUFS2,SLC25A5,ATP6V0C,SLC25A11,ISCU,RETSAT,ABCB7,MGST3,COX17,TIMM13,ETFDH,DLST,NDUFB1,MRPL15,MRPL11,PRDX3,CYB5R3,ATP5F1B,GRPEL1,COX11,POLR2F…
0	1	UV response up	MSIG:37	UV Response Up	1.29151e-05	3.61621e-06	H2AX,BTG3,FEN1,ALAS1,AMD1,CLTB,HNRNPU,ARRB2,ENO2,ICAM1,GLS,UROD,PPAT,CASP3,BSG,ACAA1,RFC4,DGAT1,PARP2,GPX3,IGFBP2,PRKCD,TUBA4A,RHOB,MMP14,TST,PRPF3,PPIF,TYRO3,TMBIM6,NPTXR,IL6ST,FKBP4,ALDOA,SQSTM1,ATF3,NUP58,TGFBRAP1,DDX21,WIZ,CLCN2,HSPA13,CYB5R1,STIP1,DNAJB1,PDLIM3,GRPEL1,CREG1,HMOX1,MGAT1,BAK1,POLR2H,BID,ATP6V1C1,ATP6V1F,LYN,CYB5B,KLHDC3,CHKA,NTRK3,EPHX1,RAB27A,GGH,CDC5L,HSPA2,DNAJA1,IL6,SLC6A8…
0	1	protein secretion	MSIG:16	Protein Secretion	1.61735e-05	4.85205e-06	SNAP23,CLTA,RPS6KA3,SCRN1,ARFIP1,AP3S1,ATP7A,RAB2A,TPD52,DST,ADAM10,OCRL,AP3B1,TOM1L1,RER1,TMX1,ZW10,ERGIC3,VAMP4,SEC22B,VAMP3,NAPA,STX12,CD63,TMED10,SGMS1,COPB1,GOSR2,USO1,ATP1A1,CLCN3,NAPG,SEC31A,ARFGEF1,ARFGEF2,CAV2,M6PR,GALC,KRT18,PPT1,YIPF6,ANP32E,SSPN,RAB9A,VPS45,SEC24D,PAM,GLA,BET1
0	1	apoptosis	MSIG:09	Apoptosis	2.59739e-05	8.31164e-06	IFITM3,TOP2A,BTG3,CDKN1A,HMGB2,BRCA1,ENO2,LGALS3,CASP7,CCND1,CASP3,CASP4,PEA15,FDXR,TIMP2,TSPO,TIMP3,CASP2,TIMP1,IER3,BNIP3L,DFFA,GPX4,GPX3,HGF,MMP2,BGN,PPP2R5B,EMP1,CDC25B,RHOB,DNAJC3,DDIT3,IL1B,RARA,SQSTM1,ATF3,CD44,DAP3,RNASEL,RETSAT,SATB1,BCL10,ADD1,ANKH,LMNA,ERBB2,PMAIP1,HMOX1,IGFBP6,CD14,BID,MCL1,JUN,TGFB2,GSN,GADD45A,MGMT,CAV1,CFLAR,H1-0,PTK2,DNAJA1,CYLD,DAP,IL6,KRT18,CTH,CDK2,PPT1,BAX,FAS…
0	1	hypoxia	MSIG:01	Hypoxia	0.00051487	0.000195651	SCARB1,CDKN1A,TES,CITED2,GBE1,HEXA,HDLBP,ADM,SLC2A3,ENO1,VLDLR,ENO2,ETS1,AKAP12,NDST1,PDK3,IDS,PGM2,CCN1,LARGE1,ATP7A,SLC37A4,PGM1,PDK1,IER3,TPD52,BNIP3L,TPI1,ANXA2,GAA,IGFBP3,BGN,AMPD3,JMJD6,SAP30,PPP1R3C,LOX,ADORA2B,DDIT3,KDELR3,ALDOA,ATF3,CHST2,MT1E,CHST3,TMEM45A,LXN,SDC3,STC1,NEDD4L,AK4,GLRX,PLAC8,PRDX5,UGP2,STC2,GPC1,NOCT,GCNT2,PGK1,HMOX1,VHL,CA12,JUN,MAP3K1,TGFB3,CAVIN3,CAV1,TPBG,B3GALT6,VE…
0	1	fatty acid metabolism	MSIG:32	Fatty Acid Metabolism	0.000580482	0.000232193	ACADVL,ACAA2,HCCS,ENO2,PTPRG,NSDHL,MCEE,LGALS1,UROD,ME1,IDH3B,NBN,ACADM,ACAA1,GLUL,ACADS,CBR1,ACOT8,GABARAPL1,HSP90AA1,ADSL,SDHC,ACSL4,SDHD,SDHA,ALDH3A2,HADHB,UGDH,ACOX1,GPD2,EHHADH,SMS,ALDOA,MGLL,ALDH9A1,SLC22A5,RETSAT,ODC1,ETFDH,DLST,HSD17B11,HSD17B7,ADIPOR2,ACAT2,CRYZ,HMGCL,HSPH1,PCBD1,D2HGDH,ACSS1,DECR1,S100A10,CBR3,H2AZ1,PDHA1,MDH2,IDH3G,IDH1,UROS,NCAPH2,EPHX1,PRDX6,GRHPR,OSTC,APEX1,REEP6,CR…
0	1	UV response dn	MSIG:38	UV Response Dn	0.00194618	0.000817394	CITED2,CELF2,FHL2,PTPN21,PIK3CD,PRDM2,VLDLR,LAMC1,RND3,IGF1R,SYNE1,GJA1,EFEMP1,SIPA1L1,DBP,ZMIZ1,MYC,SLC22A18,CCN1,CDON,PIAS3,ANXA2,SFMBT1,PRKCE,ANXA4,MAGI2,VAV2,TGFBR2,INPP4B,ARHGEF9,ADORA2B,MGLL,MT1E,PTGFR,LPAR1,MRPS31,SRI,ADD3,ATP2C1,LTBP1,ATXN1,RXRA,GRK5,PRKAR2B,ERBB2,SPOP,TOGARAM1,HAS2,MAP2K5,RBPMS,BDNF,MGMT,CAV1,ATP2B4,MAPK14,TJP1,DLG1,DAB2,PMP22,SNAI2
0	1	androgen response	MSIG:14	Androgen Response	0.00465888	0.00204991	TNFAIP8,B4GALT1,ABHD2,NGLY1,PTPN21,CAMKK2,AKAP12,RPS6KA3,CCND1,ANKH,ZMIZ1,ADAMTS1,DNAJB9,PTK2B,ITGAV,RRP12,B2M,NKX3-1,TPD52,ABCC4,RAB4A,XRCC6,TSC22D1,HOMER2,XRCC5,NCOA4,ADRM1,KRT8,ZBTB10,SORD,ARID5B,PA2G4,ELL2,H1-0,INPP4B,KRT19,MAF,VAPA,SMS,CENPN,GPD1L,SEC24D,FKBP5
0	1	heme metabolism	MSIG:40	heme Metabolism	0.00548558	0.00252337	NARF,GDE1,SLC7A11,NUDT4,HEBP1,NNT,UROD,RNF19A,BSG,PGLS,BTRC,ERMAP,TNS1,CTSB,HTATIP2,BNIP3L,KHNYN,CROCCP2,SLC11A2,NCOA4,PPP2R5B,RAD23A,BPGM,GAPVD1,ANK1,RNF123,DAAM1,TFDP2,HMBS,BLVRB,TOP1,OSBP2,SIDT2,SLC22A4,MARCHF2,IGSF3,SLC66A2,MGST3,ENDOD1,GMPS,MOSPD1,CLCN3,ADD1,TRAK2,SEC14L1,TSPAN5,DCAF10,DCAF11,CDR2,RBM38,DMTN,SMOX,UROS,XPO7,MBOAT2,FBXO34,H1-0,ELL2,KLF3,EPOR,RCL1,MFHAS1,ALDH6A1,SLC6A8,PC,SLC6A…
NA	0	none	GOBP:0110025	DNA Strand Resection Involved In Replication Fork Processing (GO:0110025)	0.0100935	0.000604239	RAD50,MRE11,RBBP8,BRCA1,NBN,SAMHD1
NA	0	none	GOBP:0044806	G-quadruplex DNA Unwinding (GO:0044806)	0.0100935	0.000604239	WRN,DHX9,DDX11,DHX36,HNRNPA2B1,DNA2
NA	0	none	GOBP:0030167	Proteoglycan Catabolic Process (GO:0030167)	0.0100935	0.000604239	NAGLU,GLB1,IDUA,GPC1,HPSE,SGSH
NA	0	none	GOBP:0051865	Protein Autoubiquitination (GO:0051865)	0.0102009	0.000614634	RNF11,RNF13,UBE3D,UHRF1,UBE2D3,RNF8,RNF19B,BRCA1,BRCA2,SH3RF1,BARD1,UBE2B,TRAF2,BFAR,WWP2,UBE2A,DDB2,RNF41,CNOT4,RNF146,SH3RF3,SH3RF2,ITCH,RAD51,UBE2T,TRIM13,RNF181,STUB1,TRIM37,RNF141,TRIM11,RAD18,OBI1,RNF187
NA	0	none	GOBP:1902017	Regulation Of Cilium Assembly (GO:1902017)	0.0102009	0.000614634	USP6NL,YAP1,TBC1D19,RABGAP1,TBC1D9B,TESK1,CCP110,TCHP,DYNC2LI1,EVI5L,ENTR1,CEP97,MARK4,TBC1D17,BBS4,TBC1D22B,ATG5,TBC1D16,ATG3,IFT140,KIF24,TBC1D2B,FUZ,IFT20,TBC1D1,CYLD,MPHOSPH9,RABEP2,TBC1D20,TBC1D5,TBC1D7,WDPCP,CDKL1,SDCCAG8
NA	0	none	GOBP:0071709	Membrane Assembly (GO:0071709)	0.0107097	0.000647371	NLGN1,UBXN2B,ANXA2,UBXN2A,VPS4A,RFTN1,LRP4,EMP2,UGCG,NSFL1C,SPAST,CHMP1B,CHMP2A,CHMP3,STX4,TLCD2,TLCD1,STX2,CHMP7,SPTBN1,S100A10
NA	0	none	GOBP:0018209	Peptidyl-Serine Modification (GO:0018209)	0.0110981	0.000673627	MAST4,PKD1,RPS6KA3,NTMT1,PBK,TLK2,PDK3,TLK1,STK32C,CSNK1G3,MORC3,CSNK2A1,CHUK,PRKCE,CSNK2A2,PRKCD,DYRK1B,LMTK2,VRK1,MASTL,TGFBR2,LATS2,ULK3,ULK2,MAPKAPK5,TOP1,GAS6,CSNK1G1,CAMK2D,PRKDC,TNKS,PKN3,PRKX,TTK,STK4,AURKA,MAPK8,GRK2,MGAT5B,STK38,MAP3K20,CLSPN,PAK2,SRPK2,DMPK,GALNT3,CSNK1A1,PLK2,GALNT1,PLK1,CDC7,HIPK1,MAPK14,HIPK3,SRPK1,HIPK2,MAPK13,CDK5,CAMK4,CDK2,CDK1,MAP3K10,PKN2,CAMK1,PKN1,MAP3K13,AT…
NA	0	none	GOBP:0006890	Retrograde Vesicle-Mediated Transport, Golgi To Endoplasmic Reticulum (GO:0006890)	0.0110981	0.000675159	ARF4,COPA,NBAS,TMED10,KDELR1,PITPNB,STX18,SCFD1,LMAN2,RAB6A,RAB6B,ATP9A,GOLPH3L,COPZ2,GOLPH3,RER1,TMEM115,ZW10,PICK1,KDELR2,KDELR3,ERGIC3,SEC22B,ARF5,ERGIC1
NA	0	none	GOBP:1902751	Positive Regulation Of Cell Cycle G2/M Phase Transition (GO:1902751)	0.0111614	0.000681179	RRM1,RCC2,CDC7,DBF4B,CDC25C,CDC25A,CDC25B,MECP2,CCNB1,RAD51C,CCND1,CDK4,CDK1,FBXO5,BRD4
NA	0	none	GOBP:0043488	Regulation Of mRNA Stability (GO:0043488)	0.0112044	0.000685984	FTO,CELF1,FASTKD3,FMR1,IREB2,HNRNPU,ELAVL1,GIGYF2,TBRG4,FXR1,FXR2,KHSRP,NOCT,DHX36,E2F1,IGF2BP1,METTL16,RBM38,YTHDF1,TAF15,YTHDF2,FUS,METTL3,PRKCD,CIRBP,TENT5A,MEX3D,PUM2,CARHSP1,GDNF,PDE12,APEX1,FASTKD5,VIM,DCP2
NA	0	none	GOBP:0016236	Macroautophagy (GO:0016236)	0.0115425	0.000710063	ILRUN,CALCOCO2,MTMR14,EI24,VPS4A,PIK3R4,ZFYVE1,MAP1LC3B,MAP1LC3A,CHMP1B,TOM1,UBQLN1,EPG5,VHL,ATG7,SPG11,VPS39,UBXN6,ATG5,VTI1B,GABARAPL2,GABARAPL1,TGFB1,VTA1,ATG10,VPS37C,YOD1,VPS37B,ATG12,SNX18,HGS,TBC1D5,NBR1,VPS41,CHMP2A,PLAA,CHMP3,PGAM5,PIK3C3,VIPAS39,SQSTM1,STAM2,CHMP7,VPS28,TECPR1,ARL8B
NA	0	none	GOBP:0033144	Negative Regulation Of Intracellular Steroid Hormone Receptor Signaling Pathway (GO:0033144)	0.0115425	0.00071117	KANK2,PHB1,HDAC1,BRCA1,SIRT1,FOXP1,SMARCA4,NCOR2,PER1,DAB2,SFRP1,NCOR1,CNOT1,CRY2,VPS11,CRY1,ZBTB7A,CNOT9
NA	0	none	GOBP:0017148	Negative Regulation Of Translation (GO:0017148)	0.0121726	0.00075236	FTO,DDX6,DDX3X,CELF1,FMR1,SHMT1,EIF4A3,TYMS,MRPL13,TOB1,GIGYF2,FXR1,SYNCRIP,FXR2,UNK,TRIM2,DHX36,TPR,EIF4EBP1,IGF2BP1,IGF2BP3,IGF2BP2,METTL16,PAIP2,EPHA4,YTHDF1,YTHDF2,CSNK2A1,DAPK1,IFRD2,METTL3,PCIF1,RPL13A,CNOT10,EIF2AK4,NMNAT2,PUS7,MEX3D,DHFR,TNRC6C,ILF3,EIF6,CNOT1,NCL,AGO2,CNOT9,CPEB2
NA	0	none	GOBP:0034243	Regulation Of Transcription Elongation By RNA Polymerase II (GO:0034243)	0.012234	0.000758531	TCERG1,INTS14,CCNT1,ZMYND8,RNF8,HNRNPU,MED16,WDR43,MED11,MED14,MED30,MED10,MED31,NELFB,VHL,NELFE,MED1,NCBP1,PARP1,INTS2,MED8,MED9,MED4,MED26,ELL2,MED29,RNF168,MED22,INTS4,INTS7,CDK12,INTS6,EAPP,ZMYND11,INTS9,INTS8
NA	0	none	GOBP:0035967	Cellular Response To Topologically Incorrect Protein (GO:0035967)	0.0128043	0.000796383	PTPN1,DAXX,HSPB8,RHBDD1,DAB2IP,DNAJB12,DNAJB14,HDAC6,UBE2W,HSF1,BAX,STUB1,TMBIM6,BAK1
NA	0	none	GOBP:0031116	Positive Regulation Of Microtubule Polymerization (GO:0031116)	0.0137386	0.00085983	DCTN1,ARL2,PDE4DIP,CKAP5,MECP2,CLIP1,OCLN,PSRC1,NAV3,FES,DRG1,TOGARAM1,RAC1,MAPRE1,GIT1,HSPA1B,CDK5RAP2
NA	0	none	GOBP:0090169	Regulation Of Spindle Assembly (GO:0090169)	0.0137386	0.00085983	GPSM2,STIL,PDCD6IP,SPAG5,PLK1,HNRNPU,EML3,CHMP1B,CENPJ,TPR,CHMP2A,DRG1,SASS6,CHMP3,CEP97,CHMP7,HSPA1B
NA	0	none	GOBP:0032436	Positive Regulation Of Proteasomal Ubiquitin-Dependent Protein Catabolic Process (GO:0032436)	0.0144233	0.000905489	PSMD10,RNF14,RNF19B,PRICKLE1,RCHY1,SH3RF1,CDC20,DNAJB2,COP1,FZR1,HECTD1,RNF19A,SUMO2,DVL1,RNF217,ARIH2,UBQLN1,ELOB,PABIR1,ZYG11B,PLK3,ANKIB1,CSNK1A1,CAV1,PLK1,SGTA,RAD23A,SIRT2,SH3RF3,RNF144B,SH3RF2,DAB2,STUB1,TRIB2,NOP53,HSPA1B,NFE2L2,TAF1
NA	0	none	GOBP:0000959	Mitochondrial RNA Metabolic Process (GO:0000959)	0.0145839	0.000921239	PNPT1,MTERF3,FASTKD3,MTERF4,TWNK,TFB2M,MRPL12,POLRMT,TFB1M,TBRG4,FASTKD5,TFAM,TEFM
NA	0	none	GOBP:0090224	Regulation Of Spindle Organization (GO:0090224)	0.0145839	0.000921239	GPSM2,PARP3,STIL,DCTN1,TPX2,PSRC1,CENPJ,NUP62,SASS6,TACC3,FSD1,RAE1,MAP9
NA	0	none	GOBP:0018205	Peptidyl-Lysine Modification (GO:0018205)	0.0145943	0.00092473	HDAC4,ZNF451,USPL1,LOXL3,LOXL4,PLOD3,SMC5,PLOD1,SMC6,LOXL1,HDAC6,HINT1,TRIM28,KIAA1586,ZMIZ1,SUMO3,SUMO2,EP300,TRPM4,PIAS4,PIAS3,SLF1,SLF2,ESCO1,NSMCE3,NSMCE1,ATPSCKMT,P3H4,P3H3,RANGAP1,SENP3,SIRT1,SIRT2,SENP1,SIRT3,NSMCE4A,LOX,CTH,UBA2,VIPAS39,SAE1,EEF1AKMT2
NA	0	none	GOBP:0034728	Nucleosome Organization (GO:0034728)	0.0146341	0.000930095	H2AX,LIN54,NAA60,SMARCD1,SETD2,SMARCB1,SET,SMARCD3,HMGB2,CHD2,CHD1,MACROH2A1,CABIN1,HIRA,CHAF1B,CHAF1A,SART3,CHRAC1,RBBP4,ARID2,H3-3A,DAXX,SMARCC1,SUPT16H,NAP1L1,BAZ1A,SSRP1,NAP1L4,SMARCA4,NASP,GRWD1,HAT1,POLE3,DNAJC9,ASF1B
NA	0	none	GOBP:0046329	Negative Regulation Of JNK Cascade (GO:0046329)	0.0152105	0.000969688	HDAC3,PRMT1,GSTP1,DUSP16,HIPK3,DNAJA1,CYLD,PER1,SH3RF2,ITCH,DUSP10,NCOR1,MECOM,TAOK3,SIRPA,F2RL1,ZMYND11,ZNF675,MEN1
NA	0	none	GOBP:0018393	Internal Peptidyl-Lysine Acetylation (GO:0018393)	0.0159109	0.00102071	TAF12,ACTL6A,YEATS4,TAF5L,BAG6,MBTD1,KAT2A,ING3,MRGBP,TADA2A,YEATS2,VPS72,RUVBL2,RUVBL1,EP400,EP300,EPC2,KAT7,BRD8,KAT14,CPA4
NA	0	none	GOBP:0000288	Nuclear-Transcribed mRNA Catabolic Process, Deadenylation-Dependent Decay (GO:0000288)	0.0159109	0.00102071	TUT7,DIS3,SAMD4B,CNOT10,PATL1,CNOT4,EXOSC5,CNOT6,CNOT7,PDE12,EXOSC9,EXOSC8,CNOT3,TNKS1BP1,EXOSC3,DCP1A,DCPS,EXOSC2,CNOT9,DCP2,DCP1B
NA	0	none	GOBP:0090307	Mitotic Spindle Assembly (GO:0090307)	0.0159109	0.00102671	ABRAXAS1,BCCIP,CDCA8,KIF23,KIF11,SMC3,SMC1A,AURKB,MZT1,GOLGA2,TPX2,STAG2,RACGAP1,KIF2A,INCENP,KIFC1,KIF4A,ZNF207,BIRC5,CEP192,MAP9,KPNB1,CLASP2
NA	0	none	GOBP:0034655	Nucleobase-Containing Compound Catabolic Process (GO:0034655)	0.0159109	0.00102671	RNASEH2C,RNASEH2B,PNPT1,NCBP1,DIS3,ENTPD4,PABPC4,RNASET2,REXO4,SUPV3L1,EXOSC5,EXOSC10,EXOSC4,EXOSC9,EXOSC8,XRN2,HNRNPD,MTREX,EXOSC3,NUDT15,EXOSC2,DNASE1L1,SIDT2
NA	0	none	GOBP:0051222	Positive Regulation Of Protein Transport (GO:0051222)	0.0159477	0.00103447	RIPOR1,TMED10,ZFAND1,IER3IP1,ATP2C1,CNST,PDCD10,TPR,MYO18A,RAB29,CHP1,APBB1,PCNT,MYH10,EXPH5,UNC13B,BCAS3,PLK3,TGFB2,TGFB1,B3GAT3,TGFB3,CEP131,GOLPH3L,FRMD4A,SYTL4,BMP6,CD2AP,GOLPH3,ERGIC3,KIF20B,VPS28,ARF6
NA	0	none	GOBP:0016556	mRNA Modification (GO:0016556)	0.0159477	0.00103692	TRUB1,TRUB2,TRMT10C,WTAP,PUS1,METTL3,PCIF1,PUS7,VIRMA,HNRNPAB,DKC1,TRMT6,METTL4,METTL16,CMTR1,TRMT61B
NA	0	none	GOBP:0006265	DNA Topological Change (GO:0006265)	0.0159477	0.00104768	TOP2A,TOP2B,TOP1MT,TOP3A,HMGB2,HMGB1,TOP1
NA	0	none	GOBP:0043248	Proteasome Assembly (GO:0043248)	0.0159477	0.00104768	NT5C3A,PSMD10,PSMD11,PSMD5,OTUD6B,PSMG1,PSMG2
NA	0	none	GOBP:0046602	Regulation Of Mitotic Centrosome Separation (GO:0046602)	0.0159477	0.00104768	NSFL1C,RANBP1,UBXN2B,CHEK1,NEK2,KIF11,MAP9
NA	0	none	GOBP:0007063	Regulation Of Sister Chromatid Cohesion (GO:0007063)	0.0159477	0.00104768	FEN1,ESPL1,DDX11,RAD21,CTCF,BUB1,WAPL
NA	0	none	GOBP:0022607	Cellular Component Assembly (GO:0022607)	0.015964	0.00105186	ARL6IP1,WIPF1,HFE,IL1RAP,EPS8,RIMS1,OPHN1,PPP2R1A,DPYSL3,KNTC1,KIFAP3,PLS1,SLC25A46,MAGI1,CARD10,DNAJB12,P3H4,DNAJB14,CD2AP,TIAM1,PARD3,ZW10,FSCN1,PKP2,GEMIN5,PPIH,TP53,LLGL1,DHX9,LIN7A,RTN4,BAG6,SLC9A3R1,SCIN,PDCD10,CALD1,DVL1,TSPAN4,LPXN,SPTBN1,FZD1,ACD,TGFB1,FANCA,FANCC,PARVB,OCLN,TUBGCP4,PALS2,PICALM,GPAA1,WASL,LAMC1,LIMD2,ELOB,QSOX1,TEAD1,TEAD2,TRAF2,TEX15,SHROOM1,TRAF1,YWHAZ,DARS1,MTSS2,NEM…
NA	0	none	GOBP:0009059	Macromolecule Biosynthetic Process (GO:0009059)	0.016163	0.00106811	RPL5,HBS1L,RPL30,ALAS1,MRPS16,RPL34,MRPS11,MRPL36,MRPL35,RPL6,RPL7,EEF1B2,MRPL3,MRPL42,RPS17,EEF2K,RPS19,RPLP2,RPL37,MRPL9,LARGE1,RPS11,GAL3ST4,EIF5A,RPS9,PABPC4,RPL22,MRPS18B,MRPS21,RPL13A,GTPBP2,MRPS7,DARS1,EEF1A1,SARS1,EEF1D,EEF1A2,RPL37A,RPL26,RPL28,B4GALT5,EEF1A1P5,MRPL18,MRPS33,RPL12,SRBD1,MRPL14,RRBP1,MRPL12,TYMS,GSPT2,MRPL13,MRPL11,POLD3,POLD1,POLD2,IGF2BP3,RPL17,ABCF1,MRPL27,INHBA,EEF2,H…
NA	0	none	GOBP:0098813	Nuclear Chromosome Segregation (GO:0098813)	0.0176013	0.00117369	TOP2A,TOP2B,CENPF,INCENP,KLHDC8B,KIF2C,KIF22,FAM83D,CENPQ,GEM,NDC80
NA	0	none	GOBP:0036508	Protein Alpha-1,2-Demannosylation (GO:0036508)	0.0176013	0.00117369	RNF103,EDEM1,EDEM2,SYVN1,MAN1C1,TRIM13,MAN1A1,MAN1B1,UGGT2,RNF5,MARCHF6
NA	0	none	GOBP:0061709	Reticulophagy (GO:0061709)	0.0176013	0.00117369	UFL1,UFM1,STING1,TEX264,RB1CC1,UFC1,ULK3,ULK2,SNX33,SNX7,ATG2B
NA	0	none	GOBP:0045824	Negative Regulation Of Innate Immune Response (GO:0045824)	0.0176013	0.00117684	GRN,PRKDC,NLRC5,CGAS,SAMHD1,AURKB,PPP6C,ZDHHC18,RPS19,IFI16,BANF1,VSIG4,LYAR,ATG5,YTHDF2,PARP1,METTL3,MUL1,YWHAZ,ATG12,CNOT7,OAS3,TYRO3,TTLL12,CACTIN,PTPN2
NA	0	none	GOBP:0031507	Heterochromatin Formation (GO:0031507)	0.0176346	0.00118592	RB1,UHRF1,CBX3,HMGA2,BAZ2A,UBR2,HMGB1,PPM1D,H1-0,SIRT1,LMNB2,SIRT2,LMNB1,FAM172A,LMNA,SCMH1,POLE3,EZH2
NA	0	none	GOBP:0001843	Neural Tube Closure (GO:0001843)	0.0176346	0.00118592	VASP,STIL,TGFB2,TGFB1,KDM2B,SEMA4C,MTHFR,TSC2,FUZ,SCRIB,BCL10,PRICKLE1,MTHFD1L,MTHFD1,DVL1,DVL2,PLXNB2,PHACTR4
NA	0	none	GOBP:0031398	Positive Regulation Of Protein Ubiquitination (GO:0031398)	0.0177182	0.00119499	PSMD10,HDAC3,PAXIP1,KDM1A,PEF1,PHF23,DCUN1D3,MYCBP2,DERL1,UBE2D1,DCUN1D2,BRCA1,BCL10,PRICKLE1,PTTG1IP,BMI1,RCHY1,UBB,FBXO4,UBQLN1,FANCI,NDFIP1,ANGPT1,CENPX,FANCM,RIPK2,NSMCE3,CAV1,PLK1,COMMD1,TBC1D7,CRY1,SPRTN,UBE2N,PIN1,STUB1,BIRC2,TSPYL5
NA	0	none	GOBP:1902230	Negative Regulation Of Intrinsic Apoptotic Signaling Pathway In Response To DNA Damage (GO:1902230)	0.0183749	0.00124642	CDKN2D,KDM1A,DDIAS,SIRT1,CCAR2,ING2,MUC1,BCL2,SNAI1,SNAI2,AMH,TAF9B,ZNF385A,CD44,TPT1
NA	0	none	GOBP:1903051	Negative Regulation Of Proteolysis Involved In Protein Catabolic Process (GO:1903051)	0.0183749	0.00124642	RPL5,EPHA4,GABARAPL2,F8A1,HSP90AB1,CSNK2A1,HFE,CSNK2A2,SGTA,HIPK2,PDCL3,OPHN1,RPL17,PSME3IP1,TAF1
NA	0	none	GOBP:0061726	Mitochondrion Disassembly (GO:0061726)	0.0184152	0.00125633	ATG3,FIS1,GABARAPL2,GABARAPL1,WDR45B,CISD2,WIPI1,SNX33,ATG12,FUNDC2,MAP1LC3B,MAP1LC3A,CTSK,FUNDC1,RB1CC1,SNX7,ATG7,SQSTM1,ATG5,ATG2B
NA	0	none	GOBP:0051383	Kinetochore Organization (GO:0051383)	0.0184152	0.00126532	CENPE,CENPF,CENPW,CENPH,NPC1,MIS12,NUF2,DLGAP5
NA	0	none	GOBP:0010965	Regulation Of Mitotic Sister Chromatid Separation (GO:0010965)	0.0184152	0.00126532	CCNB1,INCENP,TPR,BIRC5,CDCA8,LCMT1,AURKB,CDK5RAP2
NA	0	none	GOBP:2000622	Regulation Of Nuclear-Transcribed mRNA Catabolic Process, Nonsense-Mediated Decay (GO:2000622)	0.0184152	0.00126532	NBAS,RBM8A,DHX34,EIF4A3,MAGOH,CASC3,MAGOHB,HNRNPAB
NA	0	none	GOBP:0006414	Translational Elongation (GO:0006414)	0.0184152	0.00126705	EIF5A,HBS1L,GFM1,EEF1A1P5,GFM2,RNF14,TCF25,USP10,LTN1,TRIP4,RCHY1,EEF2,GTPBP2,EEF1B2,EEF1A1,EEF2K,MTRES1,NEMF,EEF1D,EEF1A2,PELO,KLHDC10
NA	0	none	GOBP:0031579	Membrane Raft Organization (GO:0031579)	0.01843	0.00127315	COLEC12,ANXA2,NAXE,NPC1,RFTN1,FLOT1,MYADM,PPT1,EMP2,S100A10
NA	0	none	GOBP:0006605	Protein Targeting (GO:0006605)	0.01843	0.00127523	ZFAND6,ZDHHC6,CHM,ZDHHC7,SRP14,ZDHHC1,TOMM22,ZDHHC4,RABGEF1,KIF13B,TIMM17B,TSPO,MAN1A1,GOLGA7,SEC63,ATG3,VPS13C,VPS13D,TOMM34,VPS37C,TIMM23,VPS37B,ZDHHC11,PARD3,PEX6,MGARP,NLGN1,TOMM40,ZDHHC20,PIK3R4,TIMM13,ZDHHC23,KATNB1,ZDHHC24,LTBP2,MFF,TRAK1,TRAK2,ZDHHC18,PITRM1,MICALL1,HACL1,TIMM8B,FIS1,PEX19,EDEM1,RAB3IP,PEX12,GDAP1,YIF1B,APEX1,VPS41,TOMM7,NACAD
NA	0	none	GOBP:0071103	DNA Conformation Change (GO:0071103)	0.0186448	0.00131909	TOP2A,TOP2B,ERCC3,TOP1MT,TOP3A,HMGB2,HMGB3,HMGB1,TOP1
NA	0	none	GOBP:0006740	NADPH Regeneration (GO:0006740)	0.0186448	0.00131909	RPIA,G6PD,H6PD,NNT,PGLS,PGD,ALDH1L2,DDR2,DERA
NA	0	none	GOBP:0009066	Aspartate Family Amino Acid Metabolic Process (GO:0009066)	0.0186448	0.00131909	GOT1,MTHFD1,GOT2,SMS,MTHFR,NAT8L,NIT2,ASS1,SLC25A13
NA	0	none	GOBP:0051315	Attachment Of Mitotic Spindle Microtubules To Kinetochore (GO:0051315)	0.0186448	0.00131909	CDT1,CENPE,SEH1L,MIS12,NUF2,CHAMP1,KIF2C,MAPRE1,NDC80
NA	0	none	GOBP:0043928	Exonucleolytic Catabolism Of Deadenylated mRNA (GO:0043928)	0.0186448	0.00131909	EXOSC5,CNOT7,DIS3,EXOSC9,EXOSC8,EXOSC3,DCPS,EXOSC2,DCP2
NA	0	none	GOBP:0006390	Mitochondrial Transcription (GO:0006390)	0.0186448	0.00131909	MTERF3,MTERF4,TWNK,TFAM,TFB2M,MRPL12,POLRMT,TFB1M,TEFM
NA	0	none	GOBP:2001224	Positive Regulation Of Neuron Migration (GO:2001224)	0.0186448	0.00131909	SHTN1,ZNF609,SEMA6A,MDK,DAB2IP,PLAA,RAPGEF2,NSMF,KIF20B
NA	0	none	GOBP:0043618	Regulation Of Transcription From RNA Polymerase II Promoter In Response To Stress (GO:0043618)	0.0186448	0.00131909	MUC1,MAPK7,DDIT3,ARNT,HMOX1,HIF1A,TP53,KLF2,NFE2L2
NA	0	none	GOBP:0018105	Peptidyl-Serine Phosphorylation (GO:0018105)	0.0188271	0.00133564	MAST4,PKD1,RPS6KA3,PBK,TLK2,PDK3,TLK1,STK32C,CSNK1G3,MORC3,CSNK2A1,CHUK,PRKCE,CSNK2A2,PRKCD,DYRK1B,LMTK2,VRK1,MASTL,TGFBR2,LATS2,ULK3,ULK2,MAPKAPK5,TOP1,GAS6,CSNK1G1,CAMK2D,PRKDC,TNKS,PKN3,PRKX,TTK,STK4,AURKA,MAPK8,GRK2,STK38,MAP3K20,CLSPN,PAK2,SRPK2,DMPK,CSNK1A1,PLK2,PLK1,CDC7,HIPK1,MAPK14,HIPK3,SRPK1,HIPK2,MAPK13,CDK5,CAMK4,CDK2,CDK1,MAP3K10,PKN2,CAMK1,PKN1,MAP3K13,ATR,TAF1
NA	0	none	GOBP:0042325	Regulation Of Phosphorylation (GO:0042325)	0.0205006	0.00145835	CDKN1A,MCM7,TESK1,NLRC5,ILK,BCL10,THBS1,PPP2CA,KCTD20,DHX34,SESN2,AMH,FNIP1,FNIP2,BARD1,CDKN2D,LYN,CADM4,CDKN2C,CDKN2A,FZD7,PTGES3,GLMN,FN1,EMP2,INHBA,SIRT1,SIRT2,PTK2,BMP4,FER,NDUFS4,PIN1,PLXNB2,PHIP,CD24,NOP53
NA	0	none	GOBP:0002753	Cytosolic Pattern Recognition Receptor Signaling Pathway (GO:0002753)	0.0208019	0.00149192	PHB1,CLPB,CGAS,PHB2,IPO5,RNF135,CYLD,ITCH,MAVS,STING1,OAS3,TIFA,MAP3K7,MAP2K6
NA	0	none	GOBP:1902414	Protein Localization To Cell Junction (GO:1902414)	0.0208019	0.00149192	DSP,NLGN1,STAU1,STAU2,HEG1,TJP1,ILF3,PAK2,CGNL1,FERMT2,JAK1,JAM3,NECTIN1,SHANK1
NA	0	none	GOBP:1903053	Regulation Of Extracellular Matrix Organization (GO:1903053)	0.0208019	0.00149192	RB1,NOTCH1,RIC1,LAMA2,LRP1,LAMB2,SLC2A10,TIE1,PRDM5,LAMC1,NID1,EFEMP2,FGFR4,DDR2
NA	0	none	GOBP:0016482	Cytosolic Transport (GO:0016482)	0.021176	0.00152648	VPS29,WASHC2C,AP2A1,WASHC2A,EEA1,CCDC91,LAMP1,ANKFY1,DENND5A,VPS35,VPS13C,LMTK2,EMP2,BET1L,RNF126,WDR81,HEATR5A,TBC1D5,PIK3C3,TBC1D23,VAMP3,TMEM87A,TMEM87B,SLC66A2,DCTN1,GOSR1,ARL1,PIK3R4,RHOBTB3,VPS26A,VPS26B,VPS50,VPS52,RAB29,STX5,RAB6A,TBC1D17,RAB6B,SNX5,SNX6,VTI1B,PHETA2,ANKRD27,RIC1,SYT7,KLHL20,RGP1,EHD3,SNX16,DOP1B,UBE2O,RAB9A,RAB9B
NA	0	none	GOBP:0031323	Regulation Of Cellular Metabolic Process (GO:0031323)	0.021176	0.00152698	ARF4,PANK2,RNF34,PNPT1,NEK4,ARL2,PRKAG2,FOXM1,HIF1A,SLC2A6,COQ7,JMJD8,RNF41,NCOR2,ING2,EIF6,NPC2,EP300,PDK3,STUB1,MPV17,ZBTB7A,PDK2
NA	0	none	GOBP:0016241	Regulation Of Macroautophagy (GO:0016241)	0.0212514	0.00153654	GPSM1,USP36,SCOC,PIK3R4,VPS26A,VPS26B,WDR24,HDAC6,UCHL1,MAPK8,CAPNS1,CASP3,SESN2,ATP6V0A2,UBQLN1,QSOX1,VPS35,CAPN1,ATP6V1E1,ATP6V0E2,MAP3K7,ATP6V1C1,SNX5,ATG5,SNX6,BNIP3L,ATP6V1G1,ATP6V0E1,TSC2,SIRT1,ATG12,CDK5,STING1,NEDD4,ATP6V1B2,EXOC4,TRIM13,WAC,PIK3C3,SMCR8,ATP6V0C,TECPR1
NA	0	none	GOBP:1902807	Negative Regulation Of Cell Cycle G1/S Phase Transition (GO:1902807)	0.0212775	0.0015467	KANK2,RB1,CDKN1A,PRMT2,DCUN1D3,FHL1,INHBA,PKD2,RBL2,DLG1,METTL13,RBL1,SLFN11,GPNMB,CDK2AP2,APBB1,BRD7,CRLF3,E2F7
NA	0	none	GOBP:0050684	Regulation Of mRNA Processing (GO:0050684)	0.0212775	0.0015467	SRPK2,RBM8A,NCBP1,DHX9,MAGOHB,SAFB,IWS1,JMJD6,SRPK1,HNRNPK,SON,SLTM,CWC22,MAGOH,PAPOLA,SRSF3,METTL16,RBM23,SRSF10
NA	0	none	GOBP:0031124	mRNA 3'-End Processing (GO:0031124)	0.0214651	0.00156451	SLBP,ZNF473,CPSF7,CPSF6,CPSF1,NCBP1,CSTF3,CPSF3,CSTF2,RPRD2,TENT4B,WDR33,LSM10,NUDT21,LSM11,PAPOLA,RPRD1B,RPRD1A,TENT2,MTPAP,GRSF1
NA	0	none	GOBP:0061136	Regulation Of Proteasomal Protein Catabolic Process (GO:0061136)	0.0229491	0.00167714	USP14,HSP90AB1,PSMD14,FMR1,ARAF,PKD1,UFL1,XPO1,OPHN1,UBB,NUDT15,UBQLN4,RHBDF1,GABARAPL2,F8A1,FOXF2,GLMN,DAB2IP,RAD23A,COMMD1,RAD23B,UCHL5,PSMC5,PSME3,NUPR1,PSME3IP1
NA	0	none	GOBP:0014020	Primary Neural Tube Formation (GO:0014020)	0.0239069	0.00176962	VASP,STIL,TGFB2,TGFB1,SEMA4C,MTHFR,TSC2,FUZ,SCRIB,BCL10,PRICKLE1,MTHFD1L,MTHFD1,DVL2,PLXNB2,PHACTR4
NA	0	none	GOBP:0006383	Transcription By RNA Polymerase III (GO:0006383)	0.0239069	0.00176962	GTF3C2,GTF3C3,GTF3C4,TBP,GTF3C5,ICE2,GTF3A,SNAPC5,SNAPC1,SNAPC3,SNAPC4,POLR2F,POLR3G,POLR3K,POLR2K,POLR2L
NA	0	none	GOBP:0043968	Histone H2A Acetylation (GO:0043968)	0.0239069	0.00177579	NAA40,ACTL6A,MSL3,YEATS4,MBTD1,ING3,MRGBP,VPS72,RUVBL2,RUVBL1,EP400,EPC2,BRD8
NA	0	none	GOBP:2000209	Regulation Of Anoikis (GO:2000209)	0.0239069	0.00177579	ITGB1,NOTCH1,CAV1,PTK2,TLE5,BRMS1,MYBBP1A,PTRH2,BCL2,SNAI2,ZNF304,ITGA5,MCL1
NA	0	none	GOBP:0071901	Negative Regulation Of Protein Serine/Threonine Kinase Activity (GO:0071901)	0.0239069	0.00177966	RB1,CDKN1A,RGS14,GSTP1,TESK1,LRP5,PIK3CB,MACROH2A1,SLC8A1,RASIP1,IPO5,PYCARD,UCHL1,PRKAR2B,SMPD1,STK38,CDK5RAP1,INPP5K,SH2B3,MEN1,LYN,PTPN1,CDKN2A,GADD45A,HEG1,PRKCD,PLK1,DAB2IP,NR2F2,SIRT1,BMP4,LATS2,PRKAR1B,IL1B,PKIA,PKIG
NA	0	none	GOBP:0032465	Regulation Of Cytokinesis (GO:0032465)	0.0239069	0.00177966	SETD2,VPS4A,KIF14,PIK3R4,CCP110,AURKB,AURKA,SPAST,RACGAP1,CSPP1,KIF13A,ENTR1,FSD1,ECT2,RAB11FIP3,BBS4,GIT1,E2F7,MAP9,PLK3,CENPV,PRKCE,PLK1,KLHL21,KIF23,PRPF40A,CDC6,MYO19,CDC25B,KLHL9,PIN1,PIK3C3,PKN2,KIF20A,KIF20B,CALM1
NA	0	none	GOBP:1903076	Regulation Of Protein Localization To Plasma Membrane (GO:1903076)	0.0239069	0.00177966	ITGB1,LRPAP1,LRP1,VPS4A,ZDHHC7,AKAP5,PIK3R1,LGALS3,CNPY4,STX4,STX3,EPHB2,SPTBN1,APPL1,PLS1,VTI1B,TGFB1,PRKCE,RHOG,ATP2B4,STAC3,PPP2R5A,CLIP3,TMEM59,MMP14,DAB2,DLG1,CDK5,TMBIM1,NUMB,PTPN9,SQSTM1,RHOQ,ARF6,EPHA2,PICALM
NA	0	none	GOBP:0001934	Positive Regulation Of Protein Phosphorylation (GO:0001934)	0.0243996	0.00182108	MRE11,CD81,FMR1,HFE,ARAF,TESK1,FGF2,CRKL,FGF7,CCND1,ENPP2,LEPR,NBN,ACVR1,DAXX,RALBP1,HGF,MOB3A,CLIP3,TOM1L1,ADAM17,AKAP9,JTB,TNIK,WDFY2,TP53,PFN2,CEMIP,FAXDC2,CDCA8,CREBL2,TXN,EFNA5,STK4,AGER,FXR1,VTN,FXR2,PDCD10,ORC3,DVL2,TNFRSF14,LYN,NIBAN1,PRNP,XRCC6,TGFB2,TGFB1,RBPMS,XRCC5,BDNF,TGFB3,CAV1,PLK1,BRAF,INHBA,PTK2,BMP6,BMP4,MOB1A,DAB2,IL6,MAVS,CAPRIN2,TMEM119,PIN1,CSPG4,TAB2,CALM1,CNOT9,UBE2K,ACVR…
NA	0	none	GOBP:0007009	Plasma Membrane Organization (GO:0007009)	0.0249925	0.00187019	COLEC12,VPS4A,SNX33,FNBP1L,SLC9A3R1,UGCG,ARV1,CHMP1B,SMPD1,MICALL1,ANXA6,FLOT1,PACSIN3,STX4,STX2,ABCD1,SPTBN1,CAVIN2,MYOF,ANK2,SYTL4,SYT7,EHD2,PLSCR1,SNX18,PLSCR4,CHMP2A,CHMP3,TLCD2,DEGS1,TLCD1,CHMP7,ARL8B
NA	0	none	GOBP:0009299	mRNA Transcription (GO:0009299)	0.0250722	0.00188809	MED1,TBP,NCBP1,TAF12,NR1H2,TAF11,NR1H3,HIPK3,RXRA,TFCP2,HLTF,HSF1,RARA,TAF8,NCBP3,TAF5,TAF4,TAF3,TP53,TAF2,S100A10,TAF1
NA	0	none	GOBP:0048260	Positive Regulation Of Receptor-Mediated Endocytosis (GO:0048260)	0.0250722	0.00188809	ATAD1,CD63,DGKD,ANGPT1,ANXA2,FMR1,HFE,MAGI2,ARRB2,WASL,CBL,VEGFA,RAB21,GREM1,VTN,SFRP4,DAB2,HNRNPK,TBC1D5,PPT1,PICK1,B2M
NA	0	none	GOBP:0031401	Positive Regulation Of Protein Modification Process (GO:0031401)	0.0250722	0.00189077	CDKN1A,DDX3X,SUV39H1,FMR1,TESK1,ILK,FGF2,CRKL,GOLGA2,MYDGF,PTBP1,CCND1,SMPD1,RB1CC1,LEPR,FLOT1,NPTN,CHP1,RAC1,NKX3-1,DAXX,RALBP1,HSP90AA1,HGF,PRKCD,ATG10,PPP2R5A,SIRT1,MOB3A,CLIP3,CCNA2,ADAM17,BRMS1,FAM161A,INCENP,IL1B,BIRC5,NSMF,TNIK,WDFY2,GAS6,ALG10B,ENG,CDCA2,NNMT,HDAC3,FAXDC2,BRAT1,CDCA8,BAZ2A,TXN,EFNA5,STK4,AGER,AURKB,CAMKK2,FXR1,FXR2,GPNMB,PPP1R7,ERBB2,DVL2,FNIP1,ATG7,MAPK3,LYN,NIBAN1,ACE,T…
NA	0	none	GOBP:0051302	Regulation Of Cell Division (GO:0051302)	0.0251195	0.00190305	SETD2,BLM,PIK3R4,PRDM15,CCP110,MLLT3,AURKB,AURKA,CSPP1,MYC,KIF13A,WDR5,ENTR1,FSD1,RAB11FIP3,BBS4,GIT1,KAT14,NKX3-1,PLK3,DR1,NCOA3,PLK1,KLHL21,PRPF40A,MYO19,SIRT2,KLHL9,KAT2A,KIF18B,TADA2A,YEATS2,CDK2AP2,PIN1,PIK3C3,KIF20A,CALM1
NA	0	none	GOBP:0006892	post-Golgi Vesicle-Mediated Transport (GO:0006892)	0.0251195	0.0019041	SNAP23,AP2A1,GGA2,SCFD1,VPS52,CCDC93,GOLGA7,VTI1B,ARFGEF2,OSBPL5,VPS13C,EXOC6B,COMMD1,DNM2,KLHL20,MYO1B,RABIF,RABEP1,RP2,DOP1B,EXOC4,EXOC6,GOPC,CCDC22,STEAP2,LLGL1,VPS35L
NA	0	none	GOBP:0017015	Regulation Of Transforming Growth Factor Beta Receptor Signaling Pathway (GO:0017015)	0.0252747	0.00192078	ZNF451,HDAC2,HSP90AB1,SF3B3,CITED2,HDAC1,TGFB1I1,NREP,ING1,THBS1,ING2,RBBP4,SIN3A,PEG10,SAP30L,SNX25,CAPN5,ZNF703,EP300,EMILIN1,RBBP7,ZBTB7A,RNF111,MEN1,SNX6,TGFB1,SLC2A10,CAV1,SIRT1,VASN,ASPN,DKK3,SAP30,HIPK2,PPM1A,DAB2,ZEB2,BRMS1,LATS2,BAMBI,CD109,BRMS1L,PIN1,STUB1,SINHCAF,TRIM33,ENG
NA	0	none	GOBP:0030336	Negative Regulation Of Cell Migration (GO:0030336)	0.0256875	0.00195715	ACVRL1,CLIC4,CITED2,ZMYND8,MIA3,PTPRK,FGF2,ING1,PTPRG,ROBO1,GJA1,ING2,DUSP10,SIN3A,DPYSL3,EMILIN1,RAC1,TIMP1,ARID2,AMH,EPHA4,IGFBP3,MAGI2,TPM1,GTPBP4,RNF41,SAP30,RHOB,DUSP22,SFRP1,BRMS1,NAV3,EVL,SINHCAF,PHLDB2,PFN2,ENG,KANK1,NDRG4,HDAC2,MACIR,SF3B3,LRP1,HDAC1,STC1,THY1,ADGRG1,RBBP4,SAP30L,TP53INP1,HMOX1,RBBP7,SRGAP1,SCAI,CLASP2,RNF20,TCAF1,DAB2IP,FUZ,MCC,SULF1,STK24,KRT16,BRMS1L,RECK
NA	0	none	GOBP:0120032	Regulation Of Plasma Membrane Bounded Cell Projection Assembly (GO:0120032)	0.0264735	0.00202218	USP6NL,TBC1D19,RABGAP1,TBC1D9B,FMR1,DYNC2LI1,FXR1,FXR2,CAPZB,RAC1,TBC1D17,TBC1D22B,ATG5,TBC1D16,ATG3,DMTN,IFT140,ATP8B1,CAV1,TBC1D2B,FUZ,IFT20,TBC1D1,CYLD,FER,RABEP2,TBC1D20,TBC1D5,FSCN1,WDPCP,ARF6,CDKL1,EPHA2,SDCCAG8
NA	0	none	GOBP:0006335	DNA Replication-Dependent Chromatin Assembly (GO:0006335)	0.0268479	0.00207878	CHAF1B,CHAF1A,NASP,RBBP4,ASF1B
NA	0	none	GOBP:0030200	Heparan Sulfate Proteoglycan Catabolic Process (GO:0030200)	0.0268479	0.00207878	NAGLU,IDUA,GPC1,HPSE,SGSH
NA	0	none	GOBP:0006398	mRNA 3'-End Processing By Stem-Loop Binding And Cleavage (GO:0006398)	0.0268479	0.00207878	LSM10,SLBP,ZNF473,LSM11,CPSF3
NA	0	none	GOBP:1903490	Positive Regulation Of Mitotic Cytokinesis (GO:1903490)	0.0268479	0.00207878	INCENP,NUP62,BIRC5,CDCA8,KIF20B
NA	0	none	GOBP:0042771	Intrinsic Apoptotic Signaling Pathway In Response To DNA Damage By P53 Class Mediator (GO:0042771)	0.0268479	0.00209774	BAG6,PYCARD,IFI16,RPS27L,CDIP1,EP300,HIPK1,USP28,SIRT1,TP53,HIPK2,PHLDA3
NA	0	none	GOBP:0046931	Pore Complex Assembly (GO:0046931)	0.0268479	0.00209774	GSDMD,NDC1,FXR1,NUP93,AHCTF1,NUP205,NUP107,TPR,NUP153,NUP98,TMEM170A,RTN4
NA	0	none	GOBP:0046599	Regulation Of Centriole Replication (GO:0046599)	0.0268479	0.00209774	PLK4,RBM14,STIL,KAT2A,PLK2,CENPJ,NUP62,SASS6,TRIM37,BRCA1,CEP76,CDK5RAP2
NA	0	none	GOBP:2001044	Regulation Of Integrin-Mediated Signaling Pathway (GO:2001044)	0.0268479	0.00209774	CD63,DMTN,LAMA2,LAMB2,SLC2A10,LOXL3,EMP2,LAMC1,TIMP1,NID1,LIMS2,PHACTR4
NA	0	none	GOBP:0000083	Regulation Of Transcription Involved In G1/S Transition Of Mitotic Cell Cycle (GO:0000083)	0.0268479	0.00209774	RB1,NPAT,TFDP1,CDK5,ID2,E2F1,CDK14,E2F7,HINFP,BRD4,CDK16,ZPR1
NA	0	none	GOBP:0065004	protein-DNA Complex Assembly (GO:0065004)	0.0272212	0.00213219	H2AX,NAA60,HMGB2,MACROH2A1,CABIN1,HIRA,CHAF1B,CHAF1A,SART3,CHRAC1,RBBP4,H3-3A,DAXX,SUPT16H,CENPV,NAP1L1,BAZ1A,SSRP1,GTF2H5,NAP1L4,RAD51,NASP,GRWD1,HAT1,POLE3,DNAJC9,TCF4,ASF1B
NA	0	none	GOBP:0071763	Nuclear Membrane Organization (GO:0071763)	0.0274137	0.00215793	UBXN2B,DCTN1,UBXN2A,VPS4A,PLK1,TOR1AIP1,NSFL1C,SPAST,TMEM43,CHMP1B,CHMP2A,CHMP3,NEMP1,TARDBP,CHMP7
NA	0	none	GOBP:2000819	Regulation Of Nucleotide-Excision Repair (GO:2000819)	0.0274137	0.00215793	SMARCD1,PBRM1,SMARCC1,SMARCB1,SMARCD3,PHF10,ACTL6A,SMARCA2,SMARCA4,BCL7C,DPF2,DPF3,KAT7,ARID2,BRD7
NA	0	none	GOBP:0031400	Negative Regulation Of Protein Modification Process (GO:0031400)	0.0274988	0.0021716	BEX4,PPP1R15B,CDKN1A,PRKDC,CRKL,ENSA,CHP1,SIRPA,TSPO,INPP5K,EPHB2,MEN1,LYN,NIBAN1,PRNP,G6PD,CADM4,TGFB1,IGFBP3,NTRK3,SORD,ATP2B4,DAB2IP,P3H1,PTPN13,SIRT1,MFHAS1,IMPACT,IBTK,OCLN,DNAJC10,FKBP8,MYADM,CACTIN,TARDBP
NA	0	none	GOBP:0043433	Negative Regulation Of DNA-binding Transcription Factor Activity (GO:0043433)	0.0274988	0.00218067	RB1,KDM1A,SETD6,ARRB2,PKD2,PHB2,PKD1,PYCARD,UFL1,TMSB4X,CHP1,BTRC,CMKLR1,MEN1,CHUK,PRMT2,NFKBIL1,ANXA4,CTNNBIP1,COMMD1,SIRT1,SFRP4,BRMS1,TFDP1,DDIT3,NUPR1,CACTIN,GAS6,ZNF675,PSMD10,HDAC4,LRRC14,HDAC2,SP100,PAXIP1,NLRC5,RNF2,GLIS2,IRAK1,IRAK2,E2F1,MAP2K5,PRNP,CDKN2A,DAB2IP,WWP2,EIF2AK4,MAD2L2,CYLD,DAP,ITCH,ID2,OTULIN,ID3,MAP3K10,TRIM37,NFKBIE,TAF3,CD200,TAF1
NA	0	none	GOBP:0001933	Negative Regulation Of Protein Phosphorylation (GO:0001933)	0.0274988	0.00218067	RB1,CDKN1A,TESK1,PRKAG2,CRKL,DEPTOR,CHP1,SIRPA,EMILIN1,EPHB2,MEN1,IGFBP3,PRKCD,SORD,TSC2,SIRT2,DNAJC3,GREM1,SFRP1,IMPACT,PARD3,AKT1S1,CNKSR3,FKBP8,MYADM,SMCR8,CACTIN,TRIB2,ENG,PPP1R15B,LRP1,PRKDC,GSTP1,MVP,THY1,SNX25,DVL1,INPP5K,PAK2,RTRAF,LYN,NIBAN1,PRNP,CADM4,TGFB1,DMTN,CAV1,NTRK3,DAB2IP,DTNBP1,PTPN13,DBNDD1,IBTK,OCLN,DNAJC10,CEP85,GPD1L,CALM1,TARDBP,CEP43
NA	0	none	GOBP:2000279	Negative Regulation Of DNA Biosynthetic Process (GO:2000279)	0.0294079	0.00234571	ACVRL1,CTC1,PIF1,CDKN1A,BMPR2,NIBAN2,STON1,HNRNPU,TENT4B,TERF2,EXOSC10,GNL3L,POT1,HNRNPA1,TP53,DCP2,MEN1
NA	0	none	GOBP:0042177	Negative Regulation Of Protein Catabolic Process (GO:0042177)	0.0294079	0.0023492	PHB1,HSP90AB1,SF3B3,FMN2,ATRAID,CST3,SNX3,OPHN1,TIMP2,TIMP3,TIMP1,CTSA,GABARAPL2,NQO1,F8A1,RIC1,ANXA2,DAB2IP,SIRT2,AZIN1,MAD2L2,RGP1,PIN1,MAD2L1,PSME3IP1,PTPN3
NA	0	none	GOBP:0070534	Protein K63-linked Ubiquitination (GO:0070534)	0.0294079	0.0023492	TRAF3IP2,RNF8,PRPF19,RNF5,RNF135,HECTD1,TRIM5,UBE2B,UBE2E2,TRAF2,BFAR,UBE2G1,WWP2,TRAF1,RNF168,RNF167,RNF126,ITCH,UBE2S,NEDD4,UBE2T,PELI1,UBE2V2,UBE2N,UBE2O,STUB1
NA	0	none	GOBP:0001510	RNA Methylation (GO:0001510)	0.0294654	0.00235952	MEPCE,TFB1M,MTO1,VIRMA,FBL,SNRPD1,TGS1,METTL4,SNRPD3,METTL16,CMTR1,RBM15,TRMT10C,WTAP,METTL1,METTL3,NSUN3,PCIF1,TFB2M,FTSJ3,GTPBP3,TRMT6,SNRPG,TRMT12,TRMT13,SNRPE,SNRPF,TRMT61B,SNRPB
NA	0	none	GOBP:0090114	COPII-coated Vesicle Budding (GO:0090114)	0.0296979	0.00238968	RAB1A,TRAPPC3,SEC23A,SEC24B,TMED10,TRAPPC2L,SAR1A,PEF1,MIA3,TRAPPC8,PPP6C,TRAPPC6A,TBC1D20,VAPA,VAPB,TRAPPC11,SEC24D,SEC23B,SEC31A
NA	0	none	GOBP:1905168	Positive Regulation Of Double-Strand Break Repair Via Homologous Recombination (GO:1905168)	0.0296979	0.00238968	PIAS4,PARP1,FUS,ACTL6A,YEATS4,FANCB,MBTD1,RAD51AP1,ING3,MRGBP,VPS72,RUVBL2,RUVBL1,EP400,TIMELESS,EPC2,BRD8,ARID2,WRAP53
NA	0	none	GOBP:0071897	DNA Biosynthetic Process (GO:0071897)	0.0298966	0.00245216	POLD3,POLA1,RFC3,RRM1,WRN,POLD1,POLD2,WRNIP1,TYMS,SIRT1,POLE
NA	0	none	GOBP:0006304	DNA Modification (GO:0006304)	0.0298966	0.00245216	MBD4,PARP3,EXOSC5,NEIL3,EXOSC4,PARP1,MPG,PARP2,OGG1,TDG,UNG
NA	0	none	GOBP:0000076	DNA Replication Checkpoint Signaling (GO:0000076)	0.0298966	0.00245216	CDT1,TIPIN,CDC45,ORC1,TIMELESS,CDC6,CLSPN,DNA2,NAE1,TOPBP1,TICRR
NA	0	none	GOBP:0045292	mRNA Cis Splicing, Via Spliceosome (GO:0045292)	0.0298966	0.00245216	SART1,CLNS1A,DDX23,SRSF1,WBP4,SDE2,PSIP1,CACTIN,SNRNP200,DCPS,RBM22
NA	0	none	GOBP:0036003	Positive Regulation Of Transcription From RNA Polymerase II Promoter In Response To Stress (GO:0036003)	0.0298966	0.00245216	CEBPB,MUC1,MAPK7,ATF6B,CREB3L1,DDIT3,HIF1A,TP53,KLF2,VEGFA,NFE2L2
NA	0	none	GOBP:0071539	Protein Localization To Centrosome (GO:0071539)	0.0298966	0.00245216	STIL,NUDCD3,C2CD3,SPAG5,CCDC14,GOLGB1,CEP131,KIAA0753,CEP250,CEP83,CEP192
NA	0	none	GOBP:0090266	Regulation Of Mitotic Cell Cycle Spindle Assembly Checkpoint (GO:0090266)	0.0298966	0.00245216	GEN1,CCNB1,INCENP,TPR,CDCA8,BIRC5,LCMT1,AURKB,NDC80,CDK5RAP2,MAD2L1
NA	0	none	GOBP:1904356	Regulation Of Telomere Maintenance Via Telomere Lengthening (GO:1904356)	0.0298966	0.00245216	RTEL1,SLX4,PARP1,TNIP1,TNKS,DHX36,HNRNPA2B1,POT1,TERF2,SMG5,SMG6
NA	0	none	GOBP:0001558	Regulation Of Cell Growth (GO:0001558)	0.0308058	0.00253821	RB1,ACVRL1,PHB1,CDKN1A,BMPR2,DDX3X,FHL1,KIF14,JADE3,ENO1,BRCA1,ING1,CCAR2,NUBP1,TCHP,RPS6KA3,GJA1,PPP2R1A,RPS6KA1,SESN2,CCN3,KAT7,TEAD1,H3-3A,ARHGEF11,PABIR1,USP47,CSNK2A1,NCBP1,SPHK2,ADAM10,MUL1,SIRT1,RAB33B,SUPV3L1,SFRP1,MMP14,ADAM17,PSRC1,ZNF639,TP53,VGLL4,YAP1,PSMD10,MTPN,CAMK2D,DCUN1D3,BRAT1,EI24,DERL2,PRDM11,RTN4,RNF2,PPP2CA,DNAJB2,SERTAD3,EXOSC4,EXOSC9,ERBB2,SPOCK1,RBBP7,TAF9B,EXOSC2,CDKN2…
NA	0	none	GOBP:0043393	Regulation Of Protein Binding (GO:0043393)	0.0308058	0.00253871	CDKN1A,KDM1A,NVL,HFE,PKD1,GOLGA2,FLOT1,B2M,PRMT7,RIPK2,DDX11,CTNNBIP1,PRKCD,TLE5,TIAM1,RAPGEF2,TMBIM6,HDAC4,LRPAP1,LRP1,DERL1,STK4,ADD1,AURKB,AURKA,DNAJB2,PPP2CA,VTN,MAPK8,DVL1,CAV1,AMFR,PLK1,HIP1R,HIPK2,PPP1CA,BMP4,DAB2,GNL3L,STING1,BAMBI,CAPRIN2,PIN1,BAX,CAMK1,NES,RAN,PSME3IP1,TAF1
NA	0	none	GOBP:0006357	Regulation Of Transcription By RNA Polymerase II (GO:0006357)	0.0308982	0.00255233	ATF1,RB1,PHB1,ZNF174,MAML1,HNRNPU,EHMT1,ENO1,GABPB1,ELK3,DCAF6,DCAF1,ZMIZ1,CREB3L1,MYC,ZXDC,BBX,FOXO3B,SUPT20H,PKNOX1,IER5,ZNF287,ZNF18,MED1,MEF2C,RFX2,MED8,SOX13,MED9,DICER1,RFX1,HCFC2,MED4,HCFC1,RFX7,DDIT3,RFX5,ATF3,ZNF397,ZNF275,ZNF395,PRKDC,PRDM15,ZNF24,ZNF25,HIF1A,RAD21,ALX1,ZBTB7B,ZBTB7A,KAT14,ZSCAN18,S100A10,PLK3,JUN,ZNF142,PLK1,NR2F1,NFATC3,NFATC1,NR2F2,NR1D1,PBX1,THAP10,NFATC4,POU6F1,FOS…
NA	0	none	GOBP:0000729	DNA Double-Strand Break Processing (GO:0000729)	0.0338631	0.00282357	EXD2,RAD50,MRE11,SLX4,RNF138,RBBP8,UBE2N,UBE2V2,DNA2,NBN
NA	0	none	GOBP:0080009	mRNA Methylation (GO:0080009)	0.0338631	0.00282357	TRMT10C,WTAP,METTL3,PCIF1,TRMT6,METTL4,METTL16,VIRMA,CMTR1,TRMT61B
NA	0	none	GOBP:1900034	Regulation Of Cellular Response To Heat (GO:1900034)	0.0338631	0.00282357	DNAJB1,DNAJC2,DNAJB6,DNAJC7,CHORDC1,HSF1,EP300,SIRT1,IER5,ATR
NA	0	none	GOBP:1903311	Regulation Of mRNA Metabolic Process (GO:1903311)	0.0338631	0.00282357	SRPK2,NCBP1,RBM8A,SLTM,DHX9,MAGOH,MAGOHB,SAFB,IWS1,SRPK1
NA	0	none	GOBP:0070979	Protein K11-linked Ubiquitination (GO:0070979)	0.0343778	0.00288936	ANAPC13,UBE2H,ANAPC7,UBE2B,UBE2C,RNF26,UBE2D3,UBE2E2,UBE2A,UBE2W,FZR1,CDC23,UBE2S,UBE2T,CDC16,ANAPC5
NA	0	none	GOBP:0060606	Tube Closure (GO:0060606)	0.0343778	0.00288936	VASP,STIL,TGFB2,TGFB1,SEMA4C,MTHFR,TSC2,FUZ,SCRIB,BCL10,PRICKLE1,MTHFD1L,MTHFD1,DVL2,PLXNB2,PHACTR4
NA	0	none	GOBP:0043967	Histone H4 Acetylation (GO:0043967)	0.0343778	0.00289322	NAA40,MCRS1,ACTL6A,MSL2,MSL3,JADE3,YEATS4,HCFC1,MBTD1,ING3,MRGBP,VPS72,KANSL2,RUVBL2,RUVBL1,EP400,WDR5,EPC2,KAT7,BRD8
NA	0	none	GOBP:0032388	Positive Regulation Of Intracellular Transport (GO:0032388)	0.0343778	0.00289322	BCAS3,PLK3,RIPOR1,PGAP1,SPAG5,B3GAT3,EIPR1,STX18,CEP131,ZFAND1,EHD1,EHD2,TBC1D20,PDCD10,NEDD4,TPR,RAB29,PCNT,ERGIC3,KIF20B
NA	0	none	GOBP:1900180	Regulation Of Protein Localization To Nucleus (GO:1900180)	0.0343779	0.0028999	ILRUN,YAP1,NVL,TESK1,OTUD7B,SIN3A,SUMO3,SESN2,TPR,CTNNA1,KAT7,GLUL,JAK1,CARD10,TGFB1,PLK1,TYK2,YWHAZ,BYSL,BMP4,MFHAS1,LATS2,CDK1,PIN1,FERMT2
NA	0	none	GOBP:0042327	Positive Regulation Of Phosphorylation (GO:0042327)	0.0344911	0.00292266	CDKN1A,MRE11,FLT1,FMR1,TESK1,ILK,FGF2,CRKL,IGF1R,MYDGF,CCND1,RB1CC1,LEPR,FLOT1,NPTN,RAC1,NBN,AMH,NKX3-1,DAXX,RALBP1,HSP90AA1,HGF,SIRT1,MOB3A,CLIP3,CCNA2,ADAM17,INCENP,IL1B,TYRO3,BIRC5,ROR1,TNIK,WDFY2,GAS6,EPHA2,DDR2,ENG,VAC14,HDAC3,FAXDC2,BRAT1,CDCA8,BCL10,EFNA5,STK4,AGER,THBS1,AURKB,CAMKK2,FXR1,FXR2,GPNMB,KCTD20,DHX34,ERBB2,DVL2,ZNF622,FNIP1,MAPK3,LYN,NIBAN1,TGFB1,ANGPT1,FZD7,PTGES3,NTRK3,TIE1,G…
NA	0	none	GOBP:0072657	Protein Localization To Membrane (GO:0072657)	0.0344911	0.00292286	PLEKHF1,CD81,RAB3D,ZDHHC7,PIGW,ARL5B,BSG,SH3PXD2B,FLOT1,FLOT2,RAB8A,TMEM150A,ITGA4,MAGI2,TTC7B,ANK2,ATP1B3,EMP2,TTC7A,ANK1,TNFRSF1A,RAB32,CACNB3,RABEP1,NPC1,PACS2,HGS,PACS1,RAB34,PKP2,PICK1,RAPGEF2,NUP54,TNIK,GAS6,RAPGEF6,EPHA2,PSMD10,LRPAP1,SPTBN4,NLGN1,ZDHHC23,LIN7A,THY1,SLC9A3R1,RAB40C,DVL1,RAB29,INPP5K,PIP5K1A,TSPAN5,RAB6A,BID,RAB6B,SPTBN1,S100A10,CLASP2,NUP155,CAV1,KCNIP3,RFTN1,WDR19,BRAF,EF…
NA	0	none	GOBP:0045943	Positive Regulation Of Transcription By RNA Polymerase I (GO:0045943)	0.0348066	0.00295637	UTP15,SMARCB1,DDX11,PIH1D1,HEATR1,DDX21,WDR75,DEK,WDR43,PHF8,SMARCA4,DHX33,MYBBP1A,CARM1,NCL,ERBB2,NOL11,LYAR
NA	0	none	GOBP:0010718	Positive Regulation Of Epithelial To Mesenchymal Transition (GO:0010718)	0.0357627	0.00316633	FOXC1,TGFB2,NOTCH1,TGFB1,TGFB3,TGFB1I1,TWIST1,EMP2,PTK2,TGFBR2,TIAM1,DAB2,IL6,GLIPR2,MDK,BAMBI,IL1B,ZNF703,GCNT2,SNAI1,ALX1,FERMT2,EZH2
NA	0	none	GOBP:0046488	Phosphatidylinositol Metabolic Process (GO:0046488)	0.0357627	0.00317232	PI4K2B,MTMR1,VAC14,PGAP1,PGAP3,MTMR14,PIGW,FGF2,LCLAT1,MTM1,INPP5B,PIP4P1,IMPA1,INPP5D,INPP5K,PIP5K1A,PMPCA,PIP5K1C,PLCG1,CDIPT,OCRL,INPP4B,PLCB3,PITPNM1,PITPNM3,PITPNM2,PI4KB,PI4K2A,PLCD1
NA	0	none	GOBP:0051258	Protein Polymerization (GO:0051258)	0.0357627	0.00317232	WASL,RNF135,PREX1,PSTPIP2,ZNF207,RAC1,WASF1,WASHC3,GSN,GPX4,UBE2C,MID1IP1,CKAP5,DIAPH1,INF2,DIAPH3,MAP7D3,UBE2S,CENPJ,CHMP2A,MSRB2,SPIRE2,CHMP3,PIN1,SPIRE1,FGF13,UBE2K,HDGFL3,MSRB1
NA	0	none	GOBP:0036261	7-Methylguanosine Cap Hypermethylation (GO:0036261)	0.0357627	0.00317601	SNRPD1,TGS1,SNRPG,SNRPE,SNRPD3,SNRPF
NA	0	none	GOBP:0036260	RNA Capping (GO:0036260)	0.0357627	0.00317601	SNRPD1,TGS1,SNRPG,SNRPE,SNRPD3,SNRPF
NA	0	none	GOBP:0000447	Endonucleolytic Cleavage In ITS1 To Separate SSU-rRNA From 5.8S rRNA And LSU-rRNA From Tricistronic rRNA Transcript (SSU-rRNA, 5.8S rRNA, LSU-rRNA) (GO:0000447)	0.0357627	0.00317601	NOP14,RPP40,RRS1,UTP20,KRI1,RPS21
NA	0	none	GOBP:0060397	Growth Hormone Receptor Signaling Pathway Via JAK-STAT (GO:0060397)	0.0357627	0.00317601	LYN,STAT5A,PTPN1,STAT5B,STAT3,STAT6
NA	0	none	GOBP:2000104	Negative Regulation Of DNA-templated DNA Replication (GO:2000104)	0.0357627	0.00317601	CDT1,TIPIN,SLFN11,GMNN,TIMELESS,FBXO5
NA	0	none	GOBP:0015949	Nucleobase-Containing Small Molecule Interconversion (GO:0015949)	0.0357627	0.00317601	GUK1,AK2,CMPK1,AK4,GLRX,AK5
NA	0	none	GOBP:0044829	Positive Regulation By Host Of Viral Genome Replication (GO:0044829)	0.0357627	0.00317601	TBC1D20,VAPA,NUCKS1,PIK3C3,PPIB,ZFYVE1
NA	0	none	GOBP:0006621	Protein Retention In ER Lumen (GO:0006621)	0.0357627	0.00317601	OS9,RER1,GPAA1,KDELR1,KDELR2,KDELR3
NA	0	none	GOBP:0090400	Stress-Induced Premature Senescence (GO:0090400)	0.0357627	0.00317601	CDKN1A,MAPKAPK5,MAPK14,PLA2R1,SIRT1,TP53
NA	0	none	GOBP:0042797	tRNA Transcription By RNA Polymerase III (GO:0042797)	0.0357627	0.00317601	GTF3C2,GTF3C3,GTF3C4,GTF3C5,POLR2F,POLR2L
NA	0	none	GOBP:0071243	Cellular Response To Arsenic-Containing Substance (GO:0071243)	0.0357627	0.00317858	DAXX,DDX3X,GSTO1,DHX36,HSF1,PPIF,ZFAND1,HNRNPA1,MAPK13
NA	0	none	GOBP:1904380	Endoplasmic Reticulum Mannose Trimming (GO:1904380)	0.0357627	0.00317858	RNF103,EDEM1,EDEM2,SYVN1,TRIM13,MAN1B1,UGGT2,RNF5,MARCHF6
NA	0	none	GOBP:0043518	Negative Regulation Of DNA Damage Response, Signal Transduction By P53 Class Mediator (GO:0043518)	0.0357627	0.00317858	PSMD10,KDM1A,YJU2,SNAI1,TWIST1,SNAI2,PTTG1IP,SIRT1,CD44
NA	0	none	GOBP:0009225	Nucleotide-Sugar Metabolic Process (GO:0009225)	0.0357627	0.00317858	EXTL2,FUT8,PARG,SLC35A3,UGP2,ENTPD5,GFPT1,CMAHP,GFUS
NA	0	none	GOBP:1902165	Regulation Of Intrinsic Apoptotic Signaling Pathway In Response To DNA Damage By P53 Class Mediator (GO:1902165)	0.0357627	0.00317858	ING2,MUC1,KDM1A,BCL2,RPL26,TAF9B,SIRT1,CD44,ZNF385A
NA	0	none	GOBP:0000244	Spliceosomal tri-snRNP Complex Assembly (GO:0000244)	0.0357627	0.00317858	TSSC4,PRPF6,SART3,PRPF3,DDX20,PRPF19,PRPF8,SRSF10,LSM2
NA	0	none	GOBP:0010557	Positive Regulation Of Macromolecule Biosynthetic Process (GO:0010557)	0.0357627	0.00318962	RPL5,DDX3X,FMR1,EIF4A3,FGF2,ELAVL1,EPM2AIP1,NSUN5,PRMT1,HGF,METTL3,CIRBP,LARP4B,PASK,SIRT1,IL1B,RFX5,PRR16,RPL26,TLR4,MTPN,PRKDC,NLRC5,RPS27L,THBS1,FXR1,FXR2,HSPH1,ERBB2,NIBAN1,TGFB2,YTHDF1,PCIF1,PYM1,UPF3B,EEF2,LARP4,LARP6,IL6,EIF6,SLC6A9,AGO2,RFXAP,HNRNPD,PLXNB2,VIM,FGFR4,EIF3C,EIF4G3,EIF3D
NA	0	none	GOBP:1904353	Regulation Of Telomere Capping (GO:1904353)	0.0357627	0.00319049	RTEL1,TNKS,TERF2,AURKB,SMG6,RAD50,HNRNPD,NABP2,MAPKAPK5,NEK2,NBN,MAP2K7,MAPK3
NA	0	none	GOBP:0034472	snRNA 3'-End Processing (GO:0034472)	0.0357627	0.00319049	TOE1,INTS14,INTS2,USB1,EXOSC5,EXOSC4,EXOSC9,EXOSC8,INTS7,INTS6,EXOSC3,INTS9,INTS8
NA	0	none	GOBP:0030308	Negative Regulation Of Cell Growth (GO:0030308)	0.0364674	0.00326045	RB1,ACVRL1,PHB1,CDKN1A,BMPR2,DDX3X,FHL1,ENO1,BRCA1,ING1,CCAR2,TCHP,GJA1,PPP2R1A,SESN2,CCN3,SPHK2,MUL1,SIRT1,SFRP1,PSRC1,ULK2,TP53,VGLL4,DCUN1D3,EI24,RNF6,PRDM11,RTN4,DNAJB2,PPP2CA,SERTAD3,TRIM46,RBBP7,CDKN2D,TGFB2,TGFB1,CDKN2C,CDKN2A,OSGIN1,INHBA,SMARCA2,SMARCA4,DCBLD2,BCL6,CAPRIN2,PPT1,FGF13,CRLF3,HSPA1B,SIPA1
NA	0	none	GOBP:2000058	Regulation Of Ubiquitin-Dependent Protein Catabolic Process (GO:2000058)	0.0380079	0.00340556	RPL5,L3MBTL3,CSNK2A1,FOXF2,HFE,CSNK2A2,GLMN,SGTA,RAD23A,COMMD1,RAD23B,PTK2,HIPK2,UFL1,PDCL3,XPO1,PTK2B,CCDC22,RPL17,UBQLN4,TAF1
NA	0	none	GOBP:0071498	Cellular Response To Fluid Shear Stress (GO:0071498)	0.0381512	0.00345184	MEF2C,HDAC3,MAPK7,HAS2,PKD2,KLF2,MAP2K5,NFE2L2
NA	0	none	GOBP:0048821	Erythrocyte Development (GO:0048821)	0.0381512	0.00345184	MED1,G6PD,ALAS1,DMTN,HEATR3,LYAR,SH2B3,ZBTB7A
NA	0	none	GOBP:0010458	Exit From Mitosis (GO:0010458)	0.0381512	0.00345184	EPS8,CTDP1,SPAST,UBE2C,UBE2S,PPP2R2D,CHMP7,CLASP2
NA	0	none	GOBP:1901976	Regulation Of Cell Cycle Checkpoint (GO:1901976)	0.0381512	0.00345184	BARD1,RAD51,RFWD3,CRY1,RPA2,BRCA1,BRCA2,WDR76
NA	0	none	GOBP:0051099	Positive Regulation Of Binding (GO:0051099)	0.0381512	0.00345955	GPSM1,FOXC1,LRP1,NVL,DHX9,HFE,GMNN,HMGB2,DERL1,HMGB1,TXN,STK4,PKD1,VTN,STMN1,FLOT1,B2M,CDT1,NCBP1,RIPK2,DDX11,AMFR,CAV1,HIP1R,MED9,NGF,SIRT2,NME1,HIPK2,BMP4,TIAM1,STING1,BAMBI,CAPRIN2,RARA,RAPGEF2,PIN1,RAN,TAF1
NA	0	none	GOBP:0051382	Kinetochore Assembly (GO:0051382)	0.0381512	0.00352222	CENPE,CENPF,CENPW,NPC1,MIS12,KNTC1,DLGAP5
NA	0	none	GOBP:0070584	Mitochondrion Morphogenesis (GO:0070584)	0.0381512	0.00352222	SUPV3L1,FIS1,PNPT1,NUBPL,MFF,WASF1,MTM1
NA	0	none	GOBP:1903054	Negative Regulation Of Extracellular Matrix Organization (GO:1903054)	0.0381512	0.00352222	CST3,DPP4,NOTCH1,TGFB1,EMILIN1,TNFRSF1B,TNFRSF1A
NA	0	none	GOBP:0034727	Piecemeal Microautophagy Of The Nucleus (GO:0034727)	0.0381512	0.00352222	RB1CC1,ULK3,ULK2,SNX33,SNX7,ATG7,ATG2B
NA	0	none	GOBP:2000108	Positive Regulation Of Leukocyte Apoptotic Process (GO:2000108)	0.0381512	0.00352222	LYN,MEF2C,CDKN2A,PIK3CD,RAPGEF2,PIK3CB,SIRT1
NA	0	none	GOBP:0035372	Protein Localization To Microtubule (GO:0035372)	0.0381512	0.00352222	DIAPH1,HNRNPU,MAPRE3,KIF20B,MAPRE1,MAPRE2,MID2
NA	0	none	GOBP:0072698	Protein Localization To Microtubule Cytoskeleton (GO:0072698)	0.0381512	0.00352222	DIAPH1,MAPRE3,FAM83D,KIF20B,MAPRE1,MAPRE2,MID2
NA	0	none	GOBP:0090435	Protein Localization To Nuclear Envelope (GO:0090435)	0.0381512	0.00352222	NUP155,LMNA,PLK1,NUP54,NUTF2,LMNB2,LMNB1
NA	0	none	GOBP:1901661	Quinone Metabolic Process (GO:1901661)	0.0381512	0.00352222	VKORC1,CBR1,NQO1,NQO2,UBIAD1,GGCX,AIFM2
NA	0	none	GOBP:0031109	Microtubule Polymerization Or Depolymerization (GO:0031109)	0.0383899	0.00355918	KIF14,KATNB1,STMN3,KIF24,CKAP5,KIF18A,KIF18B,KIF2A,MAP7D3,STMN1,ZNF207,PIN1,KIF2C,FGF13,HDGFL3
NA	0	none	GOBP:0008654	Phospholipid Biosynthetic Process (GO:0008654)	0.0383899	0.00355918	AGPAT5,FDPS,SGMS1,SPHK2,LPCAT1,MBOAT1,DOLK,SGMS2,HDHD5,AGPAT3,DHDDS,VAPA,DOLPP1,PIP5K1A,FAR1
NA	0	none	GOBP:0006024	Glycosaminoglycan Biosynthetic Process (GO:0006024)	0.0384221	0.00356963	CEMIP,HS3ST3A1,CHPF,HEXA,XYLT1,DSEL,GCNT2,HAS2,CHST14,ST3GAL1,GALNT5,CHST7,SLC10A7,ANGPT1,CHPF2,B3GAT3,GLCE,B3GALT6,UGDH,EXT2,B4GAT1,IL1B,UST,B4GALT7,B4GALT4,CHST2,CHST3
NA	0	none	GOBP:0034968	Histone Lysine Methylation (GO:0034968)	0.0392322	0.00366014	SUV39H2,PAXIP1,SETDB1,BOD1,NCOA6,SUV39H1,DOT1L,KMT2B,SETD1A,CXXC1,DPY30,HCFC2,HCFC1,RBBP5,WDR5,KDM6A,MEN1
NA	0	none	GOBP:0006900	Vesicle Budding From Membrane (GO:0006900)	0.0392322	0.00366014	TRAPPC3,TMED10,TRAPPC2L,TRAPPC10,VPS4A,GOLPH3L,WASL,TRAPPC9,FNBP1L,SNX3,GOLPH3,VAPA,VAPB,MYO18A,CHMP7,S100A10,PICALM
NA	0	none	GOBP:0001667	Ameboidal-Type Cell Migration (GO:0001667)	0.0409743	0.00386249	PDLIM1,CENPV,ITGA4,PKN3,AMOTL2,CCN3,PKN2,AMOTL1,PKN1,MEGF8,AMOT,TNS1
NA	0	none	GOBP:0000470	Maturation Of LSU-rRNA (GO:0000470)	0.0409743	0.00386249	DDX18,NIFK,EIF6,LAS1L,NEDD4,PES1,RPL7L1,ZNHIT6,MAK16,RRP15,FTSJ3,RPL7
NA	0	none	GOBP:0032986	protein-DNA Complex Disassembly (GO:0032986)	0.0409743	0.00386249	SMARCD1,SMARCC1,SUPT16H,SET,SMARCB1,SMARCD3,GRWD1,MYC,SSRP1,ARID2,RPL17,SMARCA4
NA	0	none	GOBP:1901673	Regulation Of Mitotic Spindle Assembly (GO:1901673)	0.0409743	0.00386249	PDCD6IP,CHMP1B,PLK1,TPR,CHMP2A,DRG1,HNRNPU,CHMP3,CEP97,CHMP7,HSPA1B,EML3
NA	0	none	GOBP:0031098	Stress-Activated Protein Kinase Signaling Cascade (GO:0031098)	0.0409743	0.00386249	MAPK8,PDCD10,MAP3K20,KAT7,NLRP1,MAPK14,MAP2K7,MAP3K13,MAP3K7,MAPK13,MAP2K6,MAPK3
NA	0	none	GOBP:0051276	Chromosome Organization (GO:0051276)	0.0414864	0.00391883	RB1,TOP2A,TOP2B,CENPV,CENPW,NUP133,NUP155,DOT1L,CDCA8,H1-0,H1-10,GEM,MSH6,AIFM1,CENPH,MSH2,MYC,KAT6A,NUF2,HAT1,RAE1,H3-3A
NA	0	none	GOBP:0071456	Cellular Response To Hypoxia (GO:0071456)	0.0416621	0.00394353	SUV39H2,NOTCH1,EPAS1,SUV39H1,TWIST1,AK4,FMN2,HIF1A,MYC,LMNA,PGK1,UBQLN1,HMOX1,PMAIP1,VHL,NKX3-1,BNIP3L,PLK3,TIGAR,TGFB1,SIRT1,SIRT2,HIPK2,VEGFA,SFRP1,STUB1,MGARP,P4HB,SCN2A,TP53,CPEB2,NOP53
NA	0	none	GOBP:0009100	Glycoprotein Metabolic Process (GO:0009100)	0.0420842	0.00399166	NGLY1,FBXO44,HIF1A,FUT8,GANAB,MAN2A2,MAN1C1,FBXO6,MAN1A1,AGA,LARGE1,GAL3ST4,MANBA,FBXO17,GANC,GOLPH3,B4GAT1,TNIP1,MAN2B1,MAN1B1,HPSE,STT3B,B4GALT7,B4GALT5,ENGASE
NA	0	none	GOBP:1901991	Negative Regulation Of Mitotic Cell Cycle Phase Transition (GO:1901991)	0.0441975	0.00422192	AVEN,KANK2,RB1,USP47,CDKN1A,PRMT2,DCUN1D3,FHL1,INHBA,PKD2,RBL2,DLG1,RBL1,SLFN11,GPNMB,CDK2AP2,FBXO5,BRD7,CRLF3,E2F7
NA	0	none	GOBP:1903828	Negative Regulation Of Protein Localization (GO:1903828)	0.0441975	0.00422192	ILRUN,PIAS4,LEPROT,UBXN2B,NEDD4L,OTUD7B,SNX33,COMMD1,MACROH2A1,CORO2B,YWHAZ,MFHAS1,NSFL1C,LATS2,SIN3A,MAP1A,CTNNA1,GOPC,ANKRD13A,PICALM
NA	0	none	GOBP:0043085	Positive Regulation Of Catalytic Activity (GO:0043085)	0.0441975	0.00422192	BCAS3,B3GAT3,XRCC5,CAV1,MID1IP1,MAPK14,SLC5A3,APH1A,MSH6,MAPK8,NCSTN,WRN,MSH2,ABL2,POT1,STX4,ATP7A,FGFR4,MAPK3,PHACTR4
NA	0	none	GOBP:0051093	Negative Regulation Of Developmental Process (GO:0051093)	0.0441975	0.00422646	KANK1,SMARCD1,FOXC1,HDAC2,NOTCH1,SF3B3,HDAC1,THY1,ING1,CST3,ING2,ZNF706,RBBP4,SIN3A,BCL7C,SAP30L,BRD9,RBBP7,AMH,NKX3-1,SUZ12,SMARCC1,PARP3,TGFB1,PARP1,SFMBT1,ACTL6A,MUL1,FUZ,SMARCA2,SAP30,SMARCA4,BMP4,GREM1,KLF7,SFRP1,BRMS1,BRMS1L,PHF14,MGARP,ANP32B,SINHCAF,GAS6,FGFR3,RAPGEF3
NA	0	none	GOBP:1904357	Negative Regulation Of Telomere Maintenance Via Telomere Lengthening (GO:1904357)	0.0457504	0.004384	CTC1,PIF1,PARP1,TNKS,STON1,HNRNPU,TENT4B,TERF2,EXOSC10,SLX4,GNL3L,POT1,HNRNPA1,DCP2
NA	0	none	GOBP:0032786	Positive Regulation Of DNA-templated Transcription, Elongation (GO:0032786)	0.0457504	0.00439275	TCERG1,CCNT1,ZMYND8,MED16,MED11,MED14,MED30,MED10,MED31,KAT7,HMGN1,BRD4,MED1,SUPT16H,NCBP1,PARP1,MED8,THOC1,MED9,MED4,MED26,ELL2,MED29,MED22,CDK12,EAPP
NA	0	none	GOBP:0006418	tRNA Aminoacylation For Protein Translation (GO:0006418)	0.0462421	0.00444895	RARS2,AARS2,KARS1,MARS2,DARS2,YARS1,HARS2,DARS1,GARS1,LARS2,SARS1,NARS2,TARS2,TARS3,CARS1,FARSA,CARS2,VARS1
NA	0	none	GOBP:0008104	Protein Localization (GO:0008104)	0.0462763	0.00446124	VPS29,CD81,GJA1,FGF7,HERC2,CEP250,ARFIP1,EIF2D,VPS35,SIL1,TSC2,ANK2,FAM91A1,RAB32,RRAGA,RRAGC,RRAGB,HGS,PARD3,UNC50,RAB35,PHIP,TP53,SQSTM1,COPA,TMED10,SAR1A,VPS26C,ARL1,VPS26A,VPS26B,ARL17A,SCFD1,GRPEL1,SCFD2,MYO6,RAB6A,SNX8,RAB6B,SEC31A,SNX6,CTSA,ACD,ATP8B1,CAV1,ASPSCR1,NBEAL1,NBEAL2,CPLANE2,EHD1,OCLN,IFT22,FERMT2,ARF4,C17ORF75,AP2A1,PTPRK,PRPF19,LYST,RPGR,AKAP10,ARL5B,KIF13A,SH3PXD2B,TMED3,TIMM…
NA	0	none	GOBP:1901342	Regulation Of Vasculature Development (GO:1901342)	0.0469478	0.00453509	SP100,RNH1,PLXND1,EMP2,ETS1,FGF2,IL6,SFRP1,BMPER,GPNMB,PDCD10,ERBB2,HMOX1,RAPGEF3,HTATIP2,EPHA2
NA	0	none	GOBP:0031328	Positive Regulation Of Cellular Biosynthetic Process (GO:0031328)	0.047298	0.00457811	RPL5,SCARB1,DDX3X,HSP90AB1,FMR1,EIF4A3,PKD2,FGF2,ELAVL1,EPM2AIP1,CDH3,ATP7A,APPL1,ADSL,HSP90AA1,NSUN5,PRMT1,HGF,METTL3,CIRBP,ARNT,LARP4B,PASK,SIRT1,SIRT2,DDB1,ZEB2,DDAH2,IL1B,PRR16,RPL26,TLR4,NNMT,PRKDC,RPS27L,ARPP19,HIF1A,THBS1,FOXO1,FXR1,FXR2,ERBB2,NIBAN1,YTHDF1,MID1IP1,NR1H2,PCIF1,PYM1,UPF3B,NR1H3,NR1D1,EEF2,LARP4,LARP6,ASS1,KLF2,IL6,EIF6,AGO2,HNRNPD,PLXNB2,VIM,FGFR4,EIF3C,EIF4G3,EIF3D,PTPN2
NA	0	none	GOBP:0010558	Negative Regulation Of Macromolecule Biosynthetic Process (GO:0010558)	0.0477083	0.00465168	DDX6,CDKN1A,HDAC2,BMPR2,DDX3X,FMR1,SHMT1,GSTP1,EIF4A3,AP2A1,TYMS,MRPL13,TOB1,GIGYF2,FXR1,SYNCRIP,FXR2,TRIM2,DHX36,IGF2BP1,INPP5K,TSPO,IGF2BP3,IGF2BP2,PAIP2,EPHA4,NIBAN2,TGFB1,CSNK2A1,DAPK1,IFRD2,PCIF1,RPL13A,CNOT10,PASK,PUS7,DHFR,ILF3,CNOT1,NCL,CNOT9
NA	0	none	GOBP:0044804	Autophagy Of Nucleus (GO:0044804)	0.0477083	0.00465492	ATG3,WDR45B,RB1CC1,ULK3,ULK2,WIPI1,SNX33,SNX7,ATG7,ATG2B,ATG5
NA	0	none	GOBP:1901797	Negative Regulation Of Signal Transduction By P53 Class Mediator (GO:1901797)	0.0477083	0.00465492	PSMD10,RNF34,KDM1A,ARMC10,YJU2,SNAI1,TWIST1,SNAI2,PTTG1IP,SIRT1,CD44
NA	0	none	GOBP:0045740	Positive Regulation Of DNA Replication (GO:0045740)	0.0477083	0.00465492	BCAR3,CTC1,CDT1,PCNA,BRPF3,DHX9,FAF1,STON1,KAT7,BAZ1A,DNA2
NA	0	none	GOBP:0045926	Negative Regulation Of Growth (GO:0045926)	0.0479939	0.00469212	RB1,ACVRL1,PHB1,CDKN1A,BMPR2,DDX3X,FHL1,ENO1,BRCA1,ING1,CCAR2,TCHP,GJA1,PPP2R1A,SESN2,CCN3,SPHK2,MUL1,SIRT1,SFRP1,PSRC1,TP53,VGLL4,MT1E,DCUN1D3,EI24,PRDM11,RTN4,DNAJB2,PPP2CA,SERTAD3,RBBP7,CDKN2D,TGFB2,PNPT1,TGFB1,CDKN2C,CDKN2A,OSGIN1,INHBA,SMARCA2,SMARCA4,DCBLD2,BCL6,CAPRIN2,PPT1,CRLF3,FGFR3,HSPA1B,SIPA1
NA	0	none	GOBP:0045911	Positive Regulation Of DNA Recombination (GO:0045911)	0.050268	0.00492421	PIAS4,PAXIP1,PARP1,FUS,ACTL6A,YEATS4,FANCB,MBTD1,RAD51AP1,MAD2L2,ING3,MRGBP,VPS72,HMCES,RUVBL2,RUVBL1,TIMELESS,EP400,EPC2,KMT5B,BRD8,TP53BP1,ARID2,WRAP53
NA	0	none	GOBP:1990778	Protein Localization To Cell Periphery (GO:1990778)	0.0516149	0.00506619	PLEKHF1,CD81,RAB3D,ZDHHC7,PIGW,BSG,FLOT1,FLOT2,RAB8A,TMEM150A,TTC7B,ANK2,ATP1B3,EMP2,TTC7A,ANK1,TNFRSF1A,CACNB3,RABEP1,PACS2,PACS1,RAB34,MYADM,PKP2,RAPGEF2,TNIK,GAS6,RAPGEF6,EPHA2,PSMD10,LRPAP1,SPTBN4,ZDHHC23,LIN7A,SLC9A3R1,RAB40C,RAB29,INPP5K,PIP5K1A,TSPAN5,SPTBN1,S100A10,CLASP2,CAV1,KCNIP3,WDR19,EFR3B,EHD1,EHD2,TSPAN15,DLG1,EHD3,TSPAN14,EHD4,RAB13,FGF13
NA	0	none	GOBP:0036294	Cellular Response To Decreased Oxygen Levels (GO:0036294)	0.0517752	0.00509199	SUV39H2,NOTCH1,EPAS1,SUV39H1,TWIST1,AK4,FMN2,HIF1A,MYC,LMNA,PGK1,UBQLN1,HMOX1,PMAIP1,VHL,NKX3-1,BNIP3L,TIGAR,TGFB1,SIRT1,SIRT2,HIPK2,VEGFA,SFRP1,PICK1,STUB1,MGARP,P4HB,SCN2A,TP53,CPEB2,NOP53
NA	0	none	GOBP:0006497	Protein Lipidation (GO:0006497)	0.052249	0.00515889	PGAP3,WDR45B,ZDHHC20,PGAP4,ZDHHC23,ZDHHC6,ZDHHC7,PIGW,ZDHHC1,PIGV,UGCG,PORCN,ZDHHC18,GLUL,ATG7,ATG5,SLC30A5,ATG10,ZDHHC13,WIPI1,ZDHHC16,ATG12,DPM1,DPM2,PIGA,PIGM,PIK3C3,PIGG
NA	0	none	GOBP:0045995	Regulation Of Embryonic Development (GO:0045995)	0.052249	0.00515889	INO80C,EHMT1,NR2C2,YY1,BAG6,RACGAP1,RUVBL2,TDG,RUVBL1,DHX36,WDR5,NFRKB,KAT14,CLASP2,DR1,NIBAN2,ACTR5,MCRS1,RBM19,CCSAP,UCHL5,KAT2A,TADA2A,YEATS2,CDK1,WDPCP,PHLDB2,B4GALT5
NA	0	none	GOBP:0030335	Positive Regulation Of Cell Migration (GO:0030335)	0.0527494	0.00522273	RIPOR1,CLDN1,CCAR1,CRKL,IGF1R,ZNF609,PLAU,ENPP2,FBXO5,EPHB2,ACVR1,SEMA6B,EPHA4,SEMA6C,SEMA6A,WNT5B,PRKCE,HGF,ADAM10,SHTN1,TIAM1,ADAM17,SMO,MYADM,PLAA,NSMF,KIF20B,EPHA2,CEMIP,CD151,NOTCH1,TWIST2,TWIST1,HIF1A,RTN4,VTN,PDCD10,ZNF703,ZNF304,PLCG1,S100A11,CARMIL1,TGFB2,TGFB1,FZD4,CAV1,FN1,PTK2,DAB2,FER,AGO2,SNAI1,SNAI2,FERMT2,ITGB1,BMPR2,FLT1,PIK3CD,MIA3,LAMC2,VSIR,SYNE2,PPP3CA,GLIPR2,MDK,C1QBP,RHOC,C…
NA	0	none	GOBP:0042789	mRNA Transcription By RNA Polymerase II (GO:0042789)	0.0527494	0.00523906	MED1,TBP,NCBP1,TAF12,NR1H2,TAF11,NR1H3,RXRA,TFCP2,HLTF,RARA,TAF8,NCBP3,TAF5,TAF4,TAF3,TAF2,S100A10,TAF1
NA	0	none	GOBP:0042306	Regulation Of Protein Import Into Nucleus (GO:0042306)	0.0527494	0.00523906	HDAC3,TGFB1,PRKCD,PIK3R1,EFCAB7,IPO5,BMP4,MAVS,UFM1,TRIM28,MDFIC,TPR,CHP1,EP300,HCLS1,ECT2,RAN,RBM22,ZPR1
NA	0	none	GOBP:0031468	Nuclear Membrane Reassembly (GO:0031468)	0.0542501	0.00539865	UBXN2B,UBXN2A,VPS4A,SIRT2,NSFL1C,SPAST,REEP4,CHMP1B,CHMP2A,CHMP3,RCC1,BANF1,CHMP7
NA	0	none	GOBP:0006493	Protein O-linked Glycosylation (GO:0006493)	0.0543118	0.00541535	GALNT12,GALNT11,POMT1,GXYLT1,B3GLCT,PLOD3,TMTC2,TMTC1,GXYLT2,PLOD1,TRAK1,B3GNTL1,GALNT10,TMTC4,POFUT2,MGAT5B,GCNT4,LARGE1,XXYLT1,ST3GAL1,GALNT7,GALNT6,ST6GAL1,GALNT5,FKRP,GALNT3,GALNT1,SLC35C1,TET2,B3GALT6,POMGNT2,POMGNT1,DPM1,DPM2,B3GNT9,B4GAT1,TET3,POMK,B4GALT5
NA	0	none	GOBP:0061013	Regulation Of mRNA Catabolic Process (GO:0061013)	0.0547997	0.00547465	UPF1,YTHDF1,PNPT1,YTHDF2,RBM8A,FMR1,EIF4A3,PRKCD,CASC3,MAGOHB,PUM2,FXR1,CARHSP1,FXR2,CNOT7,CNOT1,KHSRP,APEX1,DHX36,MAGOH,VIM,DCP2
NA	0	none	GOBP:2000780	Negative Regulation Of Double-Strand Break Repair (GO:2000780)	0.0550385	0.00552542	POLQ,RMI2,PARPBP,KLHL15,OGG1,CGAS,TWIST1,HMGA2,FANCB,NUDT16L1,SENP3,MAD2L2,SMCHD1,RNF169,HSF1,TP53BP1,UBQLN4
NA	0	none	GOBP:0000380	Alternative mRNA Splicing, Via Spliceosome (GO:0000380)	0.0550385	0.00557339	RBM17,HNRNPM,SFPQ,SCNM1,NCBP1,PUF60,DHX9,RSRC1,SRSF1,PQBP1
NA	0	none	GOBP:1902254	Negative Regulation Of Intrinsic Apoptotic Signaling Pathway By P53 Class Mediator (GO:1902254)	0.0550385	0.00557339	ING2,MUC1,KDM1A,ARMC10,BCL2,PTTG1IP,TAF9B,SIRT1,CD44,ZNF385A
NA	0	none	GOBP:0046426	Negative Regulation Of Receptor Signaling Pathway Via JAK-STAT (GO:0046426)	0.0550385	0.00557339	PPP2CA,SOCS3,LEPROT,HGS,PPP2R1A,CAV1,OCRL,VHL,SH2B3,PTPN2
NA	0	none	GOBP:0043923	Positive Regulation By Host Of Viral Transcription (GO:0043923)	0.0550385	0.00557339	JUN,CTDP1,SMARCB1,ZNF639,TAF11,EP300,NUCKS1,RRP1B,CHD1,SMARCA4
NA	0	none	GOBP:0060382	Regulation Of DNA Strand Elongation (GO:0060382)	0.0550385	0.00557339	INO80C,YY1,ACTR5,MCRS1,RUVBL2,RUVBL1,POT1,NUCKS1,NFRKB,UCHL5
NA	0	none	GOBP:1901096	Regulation Of Autophagosome Maturation (GO:1901096)	0.0550385	0.00557339	RUBCN,FYCO1,CALCOCO2,PHF23,TOM1,SMCR8,UBQLN4,ATG12,TECPR1,ATG5
NA	0	none	GOBP:1905477	Positive Regulation Of Protein Localization To Membrane (GO:1905477)	0.0551159	0.00561711	ITGB1,CEMIP,LRP1,CD81,PDCD5,AKAP5,PIK3R1,EFCAB7,MFF,SLC5A3,BBC3,LGALS3,MAPK8,CNPY4,ERBB2,CHP1,STX4,STX3,EPHB2,SPTBN1,PLS1,FIS1,PRNP,TCAF1,PRKCE,RHOG,ATP2B4,STAC3,CLIP3,DLG1,PTPN9,SQSTM1,ARF6,EPHA2
NA	0	none	GOBP:0000184	Nuclear-Transcribed mRNA Catabolic Process, Nonsense-Mediated Decay (GO:0000184)	0.0551159	0.00562407	UPF2,UPF1,RBM8A,NCBP1,EIF4A3,PYM1,UPF3B,SMG7,MAGOHB,SMG8,SMG5,SMG6,DHX34,MAGOH,RNPS1
NA	0	none	GOBP:0042307	Positive Regulation Of Protein Import Into Nucleus (GO:0042307)	0.0551159	0.00562407	HDAC3,TGFB1,PRKCD,PIK3R1,EFCAB7,IPO5,MAVS,TRIM28,TPR,EP300,HCLS1,ECT2,RAN,RBM22,ZPR1
NA	0	none	GOBP:0051261	Protein Depolymerization (GO:0051261)	0.0551159	0.00562407	GSN,VPS4A,KIF14,MICAL3,KATNB1,STMN3,DSTN,KIF24,CKAP5,KIF18A,KIF18B,KIF2A,CFL2,STMN1,KIF2C
NA	0	none	GOBP:0031327	Negative Regulation Of Cellular Biosynthetic Process (GO:0031327)	0.0578092	0.00591013	ACVRL1,ACADVL,CDKN1A,BMPR2,DDX3X,FMR1,EIF4A3,BRCA1,DCAF5,SOGA1,SYNCRIP,KHSRP,TRIM2,EP300,SIRPA,EPHA4,CSNK2A1,DAPK1,IFRD2,RPL13A,PUS7,SIRT1,ILF3,KAT2A,NCL,CRY1,RAPGEF2,DDX6,SHMT1,UBR4,TYMS,MRPL13,TOB1,GIGYF2,FXR1,FXR2,DHX36,IGF2BP1,IGF2BP3,IGF2BP2,PAIP2,NIBAN2,KLHL25,CAV1,PCIF1,ERLIN1,ATP2B4,CNOT10,DHFR,CNOT1,SNAI1,SNAI2,CNOT9,GLA
NA	0	none	GOBP:0007041	Lysosomal Transport (GO:0007041)	0.0588944	0.00603253	SCARB2,PLEKHF2,GRN,PLEKHF1,LRP1,MGRN1,TGFBRAP1,VPS4A,PIK3R4,NAGPA,TRAK1,MTM1,AP3M1,CCDC91,HMGXB4,LAMP1,CHMP1B,PSAP,KIF13A,VPS52,VPS11,ANKFY1,EPG5,VPS35,VPS39,ARSB,HGSNAT,NCOA4,M6PR,RHOB,EHD3,NPC1,SNX16,HGS,NEDD4,VPS41,CHMP2A,CHMP3,PIK3C3,VIPAS39,RAB7B,CHMP7,ARL8B
NA	0	none	GOBP:0000422	Autophagy Of Mitochondrion (GO:0000422)	0.0590009	0.00607783	ATG3,GABARAPL2,FIS1,GABARAPL1,WDR45B,CISD2,WIPI1,SNX33,PHB2,ATG12,FUNDC2,RIMOC1,MAP1LC3B,MAP1LC3A,SPATA33,CTSK,FUNDC1,RB1CC1,SNX7,SQSTM1,ATG7,ATG5,ATG2B
NA	0	none	GOBP:0030218	Erythrocyte Differentiation (GO:0030218)	0.0590009	0.00607783	LYN,MED1,ALAS1,DMTN,SLC1A5,CFLAR,INHBA,HIPK2,VEGFA,ATP5IF1,UFL1,MFHAS1,RPS19,RACGAP1,CASP3,ID2,FLVCR1,HCLS1,CDIN1,SLC25A5,LYAR,SH2B3,PTPN2
NA	0	none	GOBP:0006635	Fatty Acid Beta-Oxidation (GO:0006635)	0.0590009	0.00607783	ACADVL,ACOT8,ABCD3,ACAA2,ETFDH,ETFB,MTLN,MCAT,ACAT2,HADHB,SLC25A17,SCP2,ACOX2,ACOX1,EHHADH,IVD,ECHDC1,ACADM,ACAA1,DECR2,ACADS,CRAT,DECR1
NA	0	none	GOBP:0048523	Negative Regulation Of Cellular Process (GO:0048523)	0.0595899	0.0061501	RB1,PHB1,TES,PLXND1,GMNN,PDCD5,TXNDC12,ENO1,ETS1,CCAR2,GJA1,PPP2R1A,MYC,FTH1,SESN2,VPS35,CCN3,PIM2,EPHB2,ARID2,MEN1,EPHA4,MAP2K1,SMARCC1,IGFBP3,MAGI2,P3H2,MUL1,P3H1,ADAM10,TSC2,P3H3,GTPBP4,RNF41,SFRP4,FRMD5,SFRP1,HGS,NUPR1,TP53,BLM,NOTCH1,DCUN1D3,FOXO4,PDS5B,PRDM11,RTN4,SLC9A3R1,ADGRG1,SCIN,TMEM127,NACC2,TP53BP2,PLXNA1,LPXN,UTP20,IGFBP6,S100A11,BARD1,LYN,TFAP2A,CDT1,TFAP2B,TGFB2,NIBAN2,TGFB1,TGFB…
NA	0	none	GOBP:0010594	Regulation Of Endothelial Cell Migration (GO:0010594)	0.0609853	0.00630596	ACVRL1,SCARB1,GRN,SP100,BMPR2,PIK3CD,STC1,EMC10,PRCP,PIK3CB,ETS1,FGF2,THBS1,BMPER,RRAS,SH3BP1,ATOH8,ABL1,PTK2B,RAC1,GFUS,GLUL,BCAS3,ANGPT1,ZNF580,ANXA3,DAB2IP,EMP2,NR2F2,PTK2,FOXP1,RHOB,VEGFA,BMP4,RHOJ,BCAR1,EPHA2
NA	0	none	GOBP:2001236	Regulation Of Extrinsic Apoptotic Signaling Pathway (GO:2001236)	0.0610187	0.00632128	SP100,GSTP1,BCL10,THBS1,SH3RF1,PYCARD,BCL2L12,LGALS3,DEPTOR,ITGAV,STX4,BID,PAK2,MEN1,CAV1,TNFSF12,TRAF2,TRAF1,CFLAR,BMP4,CYLD,PSME3,PHIP,LTBR,ZMYND11,TLR4,FGFR1
NA	0	none	GOBP:0030330	DNA Damage Response, Signal Transduction By P53 Class Mediator (GO:0030330)	0.0621572	0.00650822	PLK3,CDKN1A,SP100,PAXIP1,USP10,PLK2,RPS27L,FOXM1,HIPK2,MUC1,MYO6,SESN2,CASP2,NBN,RPL26,GTSE1,TP53,E2F7
NA	0	none	GOBP:0043966	Histone H3 Acetylation (GO:0043966)	0.0621572	0.00650822	NAA60,ENY2,DR1,SF3B3,TAF12,USP22,TAF5L,KAT2A,TADA2A,YEATS2,POLE3,WDR5,SUPT20H,TAF5,TAF4,MAP3K7,KAT14,TAF2
NA	0	none	GOBP:0016575	Histone Deacetylation (GO:0016575)	0.0621572	0.00650822	HDAC4,MBD3,HDAC2,HDAC3,HDAC1,HDAC11,MSL3,CHD3,HDAC8,SIRT1,HDAC6,SIRT2,GATAD2A,RBBP4,BRMS1L,RBBP7,TBL1X,MTA2
NA	0	none	GOBP:0051898	Negative Regulation Of Protein Kinase B Signaling (GO:0051898)	0.0621572	0.00650822	PHLPP1,MAGI2,SORD,MUL1,TSC2,ARRB2,PIK3CB,SIRT1,PPP2CA,SLC9A3R1,PPP2R1A,DDIT3,INPP5K,SH2B3,NOP53,PHLDA3,EPHA2,OTUD3
NA	0	none	GOBP:0090110	COPII-coated Vesicle Cargo Loading (GO:0090110)	0.0621572	0.00660836	RAB1A,SEC23A,SEC24B,SAR1A,TBC1D20,MIA3,SEC24D,SEC23B,SEC31A
NA	0	none	GOBP:0051303	Establishment Of Chromosome Localization (GO:0051303)	0.0621572	0.00660836	CENPF,INCENP,NDE1,KIF2C,KIF22,FAM83D,CENPQ,GEM,NDC80
NA	0	none	GOBP:0035518	Histone H2A Monoubiquitination (GO:0035518)	0.0621572	0.00660836	BARD1,PCGF6,RAD51,PCGF1,TRIM37,BRCA1,BMI1,BRCA2,RNF2
NA	0	none	GOBP:0071044	Histone mRNA Catabolic Process (GO:0071044)	0.0621572	0.00660836	UPF1,TUT7,EXOSC10,EXOSC4,ERI1,TENT2,MTPAP,TENT4B,DCP2
NA	0	none	GOBP:0042158	Lipoprotein Biosynthetic Process (GO:0042158)	0.0621572	0.00660836	UGCG,PORCN,WDR45B,ATG10,WIPI1,PIK3C3,ATG7,ATG12,ATG5
NA	0	none	GOBP:0060766	Negative Regulation Of Androgen Receptor Signaling Pathway (GO:0060766)	0.0621572	0.00660836	NCOR2,PHB1,SFRP1,NCOR1,HDAC1,SIRT1,ZBTB7A,FOXP1,SMARCA4
NA	0	none	GOBP:0050687	Negative Regulation Of Defense Response To Virus (GO:0050687)	0.0621572	0.00660836	ILRUN,ITCH,PPM1B,RNF26,C1QBP,TSPAN6,MUL1,ATG5,MICB
NA	0	none	GOBP:0043470	Regulation Of Carbohydrate Catabolic Process (GO:0043470)	0.0621572	0.00660836	SCARB2,TIGAR,EIF6,PRKAG2,EP300,HIF1A,JMJD8,SLC2A6,ZBTB7A
NA	0	none	GOBP:0010715	Regulation Of Extracellular Matrix Disassembly (GO:0010715)	0.0621572	0.00660836	CST3,DPP4,IL6,TGFB1,LRP1,FSCN1,FGFR4,CLASP2,DDR2
NA	0	none	GOBP:0016233	Telomere Capping (GO:0016233)	0.0621572	0.00660836	CTC1,DCLRE1B,RAD50,MRE11,PRKDC,STON1,POT1,NBN,TERF2
NA	0	none	GOBP:0006915	Apoptotic Process (GO:0006915)	0.0625925	0.0066668	IFI27L2,NUDT2,YARS1,BBC3,PYCARD,TCHP,CASP7,AIFM1,PPP2R1A,AIFM2,MYC,CASP3,CHEK1,CASP4,DPF2,EP300,CASP2,C19ORF12,MAP3K7,ZNF385A,IER3,SEMA6A,PARP1,APAF1,DAPK1,RIPK2,PRKCE,MAGI3,PRKCD,TNFRSF19,THOC1,EMP1,TSC2,EMP2,EMP3,GLRX2,RHOB,TRAIP,TGFBR2,TRAF7,PLSCR1,MELK,RRAGC,ESPL1,IL1B,TNFRSF21,MCM2,MAGEH1,BRAT1,PRUNE2,EFNA5,STK4,FOXO1,RTN4,AKAP1,HSPD1,FXR1,PPP2CA,BAG6,BCL2L13,BCLAF1,PLAGL1,PMAIP1,PTK2B,CD14,…
NA	0	none	GOBP:0045669	Positive Regulation Of Osteoblast Differentiation (GO:0045669)	0.063383	0.00677564	YAP1,MEF2C,BMPR2,ZHX3,HGF,CTNNBIP1,LRP5,TENT5A,ATRAID,ACVR2B,BMP6,RUNX2,BMP4,CCNA2,PPP3CA,IL6,TMEM119,FBXO5,IL6ST,FERMT2,DDR2
NA	0	none	GOBP:0000018	Regulation Of DNA Recombination (GO:0000018)	0.063383	0.00677564	BLM,RTEL1,SETD2,MRE11,KDM1A,THOC1,RPA2,TEX15,H1-0,SPIDR,H1-10,RAD51AP1,MSH6,RAD50,RAD51,PPP4R2,MSH2,FIGNL1,CHEK1,KPNA2,KPNA1
NA	0	none	GOBP:0030512	Negative Regulation Of Transforming Growth Factor Beta Receptor Signaling Pathway (GO:0030512)	0.0635355	0.00680429	ZNF451,HDAC2,SF3B3,HDAC1,TGFB1I1,ING1,LTBP1,ING2,RBBP4,SIN3A,PEG10,SAP30L,SNX25,CAPN5,EMILIN1,RBBP7,ZBTB7A,SNX6,SLC2A10,CAV1,SIRT1,ASPN,VASN,SAP30,PPM1A,BRMS1,BAMBI,CD109,BRMS1L,PIN1,STUB1,SINHCAF,FBN1
NA	0	none	GOBP:0051260	Protein Homooligomerization (GO:0051260)	0.0636878	0.00683298	FOXM1,PKD2,ELAVL1,GLS,GOLGA2,PYCARD,PEG10,ME1,TK1,AMH,B2M,PDCD6IP,PRMT1,ACOT13,JMJD6,PXDN,HPRT1,ALDOA,ALDH9A1,BLM,USP16,ATL3,SHMT1,ATL2,BCL10,SLC1A5,SAMHD1,TMEM70,CRYZ,RNF135,SPAST,NACC2,TIFA,NLRP1,TP53BP1,ECT2,SAMD1,ASIC1,TRPM4,GSDMD,POLQ,PNPT1,FUS,TMEM120A,EHD1,EHD3,EHD4,CTH,CHMP2A,RBMX,TRMT61B
NA	0	none	GOBP:0031111	Negative Regulation Of Microtubule Polymerization Or Depolymerization (GO:0031111)	0.0639212	0.00687044	MID1IP1,CKAP2,TBCD,KATNB1,EML2,CLIP3,TPX2,NAV3,ATXN7,STMN1,BMERB1,FGF13,FKBP4,MAPRE1,HDGFL3,CLASP2
NA	0	none	GOBP:0140694	Non-Membrane-Bounded Organelle Assembly (GO:0140694)	0.0644991	0.00695621	DAZAP2,DDX3X,FMR1,LMOD1,LIMD1,ZFYVE1,EDC3,GOLGA2,OGFOD1,NUP62,SH3PXD2B,RCC1,NEK2,DLGAP5,RBM14,TMOD3,CIRBP,HAUS3,HAUS6,HAUS5,HAUS2,PATL1,HAUS1,NCOR1,NPC1,MAPRE3,MAPRE1,MYL9,MAPRE2,SFI1,DDX6,HDAC3,TNKS,FLII,MIS12,CENPA,FXR1,HAUS8,DHX37,E2F4,YTHDF1,CENPW,YTHDF2,LSM4,LSM3,MRPL22,CENPE,CENPF,LDAF1,TUBGCP3,DHX29,TUBGCP4,CDS2
NA	0	none	GOBP:0060828	Regulation Of Canonical Wnt Signaling Pathway (GO:0060828)	0.0644991	0.00695763	DDX3X,RNF14,CTNND1,LRRK1,ILK,TMEM131L,LIMD1,CCAR2,CDH3,MDK,RUVBL2,RUVBL1,BTRC,LZTS2,TLE4,CSNK1G3,TLE3,USP47,IGFBP4,IGFBP2,ATP6AP2,SOX13,TMEM170B,DKK3,TLE5,GREM1,SFRP4,PPM1A,SFRP1,ZEB2,PPM1B,LATS2,DDIT3,CSNK1G1,RBMS3,AMER1,KANK1,TNKS,HDAC1,PRDM15,LRP4,PRICKLE1,STK4,MLLT3,SLC9A3R1,ZNRF3,ZNF703,NPHP4,TBL1X,IGFBP6,TRPM4,TGFB1,UBE2B,CSNK1A1,FZD7,CAV1,AMFR,TPBG,DAB2IP,FUZ,MCC,BICC1,UBAC2,PPP1CA,MAD2L2,…
NA	0	none	GOBP:1902115	Regulation Of Organelle Assembly (GO:1902115)	0.065543	0.00708298	USP6NL,TBC1D19,RABGAP1,TBC1D9B,STX18,DYNC2LI1,EFNB1,VPS11,TBC1D12,EPHB2,TBC1D17,CEP76,TBC1D22B,ATG5,TBC1D16,ATG3,STIL,PDCD6IP,GSN,IFT140,PLK2,TBC1D2B,FUZ,IFT20,TBC1D1,CYLD,ARHGEF9,RABEP2,TBC1D20,TBC1D5,CENPJ,WDPCP,CDKL1,SDCCAG8
NA	0	none	GOBP:0051248	Negative Regulation Of Protein Metabolic Process (GO:0051248)	0.065713	0.00712689	PHB1,DDX3X,HSP90AB1,FMR1,EIF4A3,FMN2,ATRAID,SYNCRIP,TRIM2,FLOT2,ITGAV,EPHA4,CSNK2A1,DAPK1,VBP1,IFRD2,RPL13A,PUS7,SIRT2,ILF3,NCL,CRYAB,PFDN6,DDX6,CSTB,SF3B3,SHMT1,TYMS,MRPL13,TOB1,GIGYF2,HDAC6,BAG6,FXR1,SNX3,CST3,FXR2,DHX36,IGF2BP1,IGF2BP3,IGF2BP2,PAIP2,PRNP,NQO1,RIC1,PCIF1,DAB2IP,CNOT10,AZIN1,DHFR,MAD2L2,RGP1,CDK5,CNOT1,PIN1,CNOT9,MAD2L1
NA	0	none	GOBP:0006486	Protein Glycosylation (GO:0006486)	0.065713	0.00712689	GALNT12,GALNT11,B4GALT1,TUSC3,POMT1,PLOD3,PLOD1,MAGT1,GALNT10,B3GNTL1,GOLGA2,PSMD2,LARGE1,ALG8,ENTPD5,TET2,ALG3,POMGNT2,POMGNT1,DDOST,DPM1,B3GNT9,TMEM258,NPC1,DAD1,TET3,ALG10B,B4GALT7,B4GALT5,TRAK1,FUT4,TMEM165,FUT8,MGAT5,MGAT5B,GCNT2,MAN1C1,ST3GAL5,GCNT4,MGAT1,ST3GAL1,ARFGEF1,GALNT7,OST4,GALNT6,GALNT5,PMM1,GALNT3,GALNT1,GFPT1,B3GALT6,TMEM59,B4GAT1,OSTC,DOLPP1,POMK,STT3B
NA	0	none	GOBP:0009152	Purine Ribonucleotide Biosynthetic Process (GO:0009152)	0.0664168	0.00721614	PANK2,PANK3,NPR2,GMPS,NUDT2,PRKAG2,ADCY3,AK5,PFAS,PPCDC,PAPSS2,PAPSS1,ATP5F1B,PPCS,ADSL,TGFB1,AMPD3,PAICS,COASY,ADCY9,IMPDH2,ATP5PO,ALDOA,GART,SLC25A13
NA	0	none	GOBP:0098930	Axonal Transport (GO:0098930)	0.0683646	0.00746762	DST,DCTN1,DTNBP1,HIF1A,HDAC6,BLOC1S4,RAB21,AP3M1,BLOC1S6,SPAST,OPA1,BLOC1S2,APEX1,KIF4A,BLOC1S3,AP3S1,MGARP,ARL8B,PAFAH1B1
NA	0	none	GOBP:2000059	Negative Regulation Of Ubiquitin-Dependent Protein Catabolic Process (GO:2000059)	0.0683646	0.00746762	RPL5,HSP90AB1,UBXN1,CAMLG,CSNK2A1,HFE,CSNK2A2,SGTA,CCAR2,UCHL5,HIPK2,BAG6,PDCL3,MAP1A,TLK2,WAC,RPL17,NOP53,TAF1
NA	0	none	GOBP:0045621	Positive Regulation Of Lymphocyte Differentiation (GO:0045621)	0.0683646	0.00746762	SMARCD1,PBRM1,SMARCC1,XRCC6,SMARCB1,SMARCD3,PHF10,PRKDC,ACTL6A,SMARCA2,SMARCA4,MMP14,MDK,ZMIZ1,AXL,INPP5D,ARID2,BRD7,GAS6
NA	0	none	GOBP:1901796	Regulation Of Signal Transduction By P53 Class Mediator (GO:1901796)	0.0685936	0.00750597	RPL5,PLK3,RNF34,PAK1IP1,URB2,AURKB,MLF1,AURKA,HIPK2,BOP1,PIP4P1,KAT6A,CHEK1,RRS1,EP300,MAPKAPK5,RPS20,RPL37,RPL17,NOP53,MAP2K6,TAF1
NA	0	none	GOBP:0019896	Axonal Transport Of Mitochondrion (GO:0019896)	0.0695374	0.00771737	SPAST,OPA1,APEX1,MGARP,TRAK1,HIF1A,HDAC6,TRAK2
NA	0	none	GOBP:0006287	Base-Excision Repair, Gap-Filling (GO:0006287)	0.0695374	0.00771737	POLB,FEN1,PARG,LIG1,APEX1,POLD1,POLE,POLG
NA	0	none	GOBP:0010390	Histone Monoubiquitination (GO:0010390)	0.0695374	0.00771737	BARD1,RNF20,RAD51,UHRF1,WAC,BRCA1,BRCA2,RNF2
NA	0	none	GOBP:1902166	Negative Regulation Of Intrinsic Apoptotic Signaling Pathway In Response To DNA Damage By P53 Class Mediator (GO:1902166)	0.0695374	0.00771737	ING2,MUC1,KDM1A,BCL2,TAF9B,SIRT1,CD44,ZNF385A
NA	0	none	GOBP:2001046	Positive Regulation Of Integrin-Mediated Signaling Pathway (GO:2001046)	0.0695374	0.00771737	DMTN,LAMA2,LAMB2,LOXL3,EMP2,LAMC1,NID1,LIMS2
NA	0	none	GOBP:0046827	Positive Regulation Of Protein Export From Nucleus (GO:0046827)	0.0695374	0.00771737	YWHAE,XPO4,IL1B,TPR,CAMK1,GAS6,RAPGEF3,RBM22
NA	0	none	GOBP:0031053	Primary miRNA Processing (GO:0031053)	0.0695374	0.00771737	GARS1,PUS10,NCBP1,HNRNPA2B1,METTL3,SRRT,DGCR8,SRSF3
NA	0	none	GOBP:1904152	Regulation Of Retrograde Protein Transport, ER To Cytosol (GO:1904152)	0.0695374	0.00771737	ERLEC1,OS9,EDEM1,EDEM2,DERL2,YOD1,SVIP,UBAC2
NA	0	none	GOBP:0009895	Negative Regulation Of Catabolic Process (GO:0009895)	0.0709258	0.00789902	HDAC4,RPL5,PHB1,SF3B3,HFE,ZDHHC7,FMN2,ATRAID,CST3,SNX3,RPL17,GIT1,NQO1,TIGAR,RIC1,CSNK2A1,CSNK2A2,SGTA,DAB2IP,SIRT2,AZIN1,HIPK2,MAD2L2,RGP1,PDCL3,NCOR1,IL1B,PIN1,NUPR1,MAD2L1,TAF1
NA	0	none	GOBP:0006612	Protein Targeting To Membrane (GO:0006612)	0.0709258	0.00789902	TRAM1,ARL6IP1,ZDHHC20,ZDHHC23,CHM,ZDHHC6,ZDHHC24,ZDHHC7,SRP14,ZDHHC1,ZDHHC4,BAG6,RABGEF1,ZDHHC18,MICALL1,SSR1,GOLGA7,SIL1,SEC63,ATG3,PEX19,SGTB,RAB3IP,SGTA,VPS37C,VPS37B,ZDHHC11,YIF1B,PEX3,PARD3,NACAD
NA	0	none	GOBP:0022603	Regulation Of Anatomical Structure Morphogenesis (GO:0022603)	0.0718036	0.00805519	RNH1,PLXND1,ETS1,FGF2,ARHGAP35,LFNG,SIPA1L1,BMPER,CAPZB,ZMYM3,ADGRA2,ZMYM6,KIF13B,LZTS3,HTATIP2,SH3D19,EPHA4,MEF2C,EMP2,SFRP1,INF2,NSMF,PHIP,TNIK,PHLDB2,RAPGEF3,EPHA2,SP100,NEDD4L,EFNA5,STRIP1,GPNMB,PDCD10,CHN1,ERBB2,HMOX1,PAK2,CLASP2,ZRANB1,TGFB1,CYRIB,LARP4,MYO19,IL6,FMNL2,BCL6,CDK5,GDNF,NEDD4,FERMT2
NA	0	none	GOBP:0046034	ATP Metabolic Process (GO:0046034)	0.0718036	0.00809447	HSPA8,PARG,TGFB1,PARP1,OLA1,NUDT2,PRKAG2,AK4,NUDT5,NT5E,ATP5F1B,NMNAT1,FIGNL1,ATP5PO,ALDOA,HSPA1B,SLC25A13
NA	0	none	GOBP:0010948	Negative Regulation Of Cell Cycle Process (GO:0010948)	0.0718036	0.00809447	PPP1R10,VPS4A,DAB2IP,CCP110,FOXO4,TERF2,AURKB,WAPL,BMP4,TOM1L1,ESPL1,CHEK1,CHMP2A,NEK2,FBXO5,TP53,E2F7
NA	0	none	GOBP:0090407	Organophosphate Biosynthetic Process (GO:0090407)	0.0718036	0.00809447	AGPAT5,MOCS2,G6PD,TPI1,IPMK,LPCAT1,MBOAT1,FGF2,GPHN,ITPKC,PPIP5K1,PPIP5K2,PNPO,PIP5K1A,IP6K1,GALK2,DDR2
NA	0	none	GOBP:0006623	Protein Targeting To Vacuole (GO:0006623)	0.0718036	0.00809447	SCARB2,VPS13C,VPS4A,NCOA4,VPS13D,PIK3R4,M6PR,VPS37C,VPS37B,NAGPA,AP3M1,SNX16,HGS,NEDD4,VPS41,PIK3C3,SQSTM1
NA	0	none	GOBP:0006163	Purine Nucleotide Metabolic Process (GO:0006163)	0.0718036	0.00809447	PRPS2,G6PD,IDH1,PFAS,SLC4A7,NADK2,PRPSAP2,MTHFD1,GUK1,NMRK1,NOCT,PPAT,ME1,GPD1L,HPRT1,NUDT15,GART
NA	0	none	GOBP:0045815	Transcription Initiation-Coupled Chromatin Remodeling (GO:0045815)	0.0718036	0.00809447	SMARCD1,RBM14,SMARCB1,NIBAN2,SPHK2,DPY30,ASH2L,MACROH2A1,SMARCA4,RBBP5,VPS72,WDR5,EP300,KAT7,BRD7,TP53,MEN1
NA	0	none	GOBP:0071218	Cellular Response To Misfolded Protein (GO:0071218)	0.0719972	0.00817105	BAG6,UBE2W,RNF126,KLHL15,DERL1,DNAJB12,UFD1,DNAJB14,STUB1,UGGT2,RNF5
NA	0	none	GOBP:0032211	Negative Regulation Of Telomere Maintenance Via Telomerase (GO:0032211)	0.0719972	0.00817105	CTC1,PIF1,EXOSC10,GNL3L,STON1,HNRNPU,POT1,HNRNPA1,TENT4B,TERF2,DCP2
NA	0	none	GOBP:0051783	Regulation Of Nuclear Division (GO:0051783)	0.0719972	0.00817105	CUL7,CDCA2,CAV2,PIN1,RCC1,NEK2,FBXO5,CDC25C,MKI67,PKMYT1,KIF20B
NA	0	none	GOBP:0045595	Regulation Of Cell Differentiation (GO:0045595)	0.0719972	0.00817228	SMARCB1,HSP90AB1,SIX1,CHD3,RPS6KA3,PTBP1,PPP2R1A,MDK,PPP1R13L,BCL7C,RPS6KA1,CDK5RAP1,DPF3,FLOT2,ARID2,CDK5RAP2,SMARCC1,PBRM1,ACTL6A,EMP2,NGF,RUNX2,GREM1,TIAM1,SINHCAF,PHLDB2,BIRC2,DLX1,SMARCD1,CEBPB,HDAC2,NLGN1,SMARCD3,CEBPD,HDAC1,NREP,PPP2CA,SCIN,RBBP4,BRD9,RBBP7,VHL,BRD7,MTA2,CLASP2,MBD3,SUZ12,TFAP2A,TFAP2B,ZFHX3,TGFB1,PHF10,BDNF,UQCC2,TRIP4,MBOAT2,NR1D1,PA2G4,SMARCA2,PTK2,SMARCA4,GATAD2A,GDNF,…
NA	0	none	GOBP:0006879	Intracellular Iron Ion Homeostasis (GO:0006879)	0.0720311	0.00820412	ATP6V1G1,NDFIP1,GLRX3,ABCB7,HFE,SLC11A2,IREB2,SLC40A1,CYBRD1,CYB561A3,SLC39A14,NUBP1,BMP6,FTH1,MYC,FLVCR1,ATP6V0A2,HMOX1,FBXL5,B2M,ISCU,FTL,PICALM
NA	0	none	GOBP:0010632	Regulation Of Epithelial Cell Migration (GO:0010632)	0.0720311	0.00820412	MACF1,TGFB2,BMPR2,PRKCE,DAB2IP,EMP2,MCC,HIF1A,HDAC6,RTN4,PTK2,PTPRG,DUSP10,BMPER,GLIPR2,RHOJ,ENPP2,EVL,PLCG1,GLUL,ARSB,PFN2,CLASP2
NA	0	none	GOBP:1905037	Autophagosome Organization (GO:1905037)	0.0722956	0.0082483	RAB1A,STX12,UBXN2B,UBXN2A,WDR45B,MAP1LC3B,MAP1LC3A,RB1CC1,TP53INP1,UBQLN1,SPG11,ATG7,ATG5,ATG3,GABARAPL2,GABARAPL1,WIPI1,DNAJC16,ATG12,NSFL1C,PACS2,STING1,RAB35,ULK3,ULK2,PIK3C3,ATG2B
NA	0	none	GOBP:0006661	Phosphatidylinositol Biosynthetic Process (GO:0006661)	0.0736217	0.0084139	PI4K2B,MTMR1,VAC14,PGAP3,PGAP4,MTMR14,PIK3R1,PIK3CB,PIGW,FGF2,PIGV,MTM1,SOCS3,IMPA1,INPP5D,INPP5K,PIP5K1A,PMPCA,PIP5K1C,IP6K1,CDIPT,TMEM150A,SLC30A5,TTC7B,OCRL,TTC7A,EFR3B,DPM1,DPM2,INPP4B,ITPKC,PITPNM1,PIGA,PITPNM3,PITPNM2,PIGM,PIK3C3,PI4KB,PIGG,PI4K2A
NA	0	none	GOBP:0045070	Positive Regulation Of Viral Genome Replication (GO:0045070)	0.0743429	0.00855413	TOP2A,SRPK2,TOP2B,DDX3X,STAU1,RAD23A,HACD3,SRPK1,DDB1,CNOT7,PDE12,VAPB,PPIE,PKN2,PPIH
NA	0	none	GOBP:0006473	Protein Acetylation (GO:0006473)	0.0743429	0.00855413	NAA50,NAA60,ESCO1,NAA20,DSCC1,GTF2B,ESCO2,SIRT1,FOXO1,KAT6A,HAT1,EP300,NAA35,NAA16,NAA15
NA	0	none	GOBP:1903320	Regulation Of Protein Modification By Small Protein Conjugation Or Removal (GO:1903320)	0.0743429	0.00855413	DAXX,HSP90AA1,HSP90AB1,EPAS1,DCUN1D3,DCUN1D2,COPS7A,HIF1A,DNAJB2,COPS3,ITCH,ZMIZ1,UBQLN1,COPS8,HSPA1B
NA	0	none	GOBP:0048545	Response To Steroid Hormone (GO:0048545)	0.0743429	0.00855413	YAP1,HSPA8,MED1,TGFB2,PAQR7,TGFB1,TGFB3,ABHD2,CAV1,NR1H3,ATP1A1,THBS1,MGARP,HSPA1B,NKX3-1
NA	0	none	GOBP:0032527	Protein Exit From Endoplasmic Reticulum (GO:0032527)	0.0748608	0.0086743	TMED9,FAF2,SEL1L,DERL1,SYVN1,DERL2,HSP90B1,ERLEC1,NPLOC4,OS9,TMEM129,UFD1,TECPR2
NA	0	none	GOBP:0006487	Protein N-linked Glycosylation (GO:0006487)	0.0748608	0.0087218	B4GALT1,TUSC3,MAGT1,TMEM165,FUT8,PSMD2,MGAT5,MGAT5B,MAN1C1,MGAT1,UGGT2,ST3GAL1,OST4,ALG8,ST6GAL1,PMM1,ENTPD5,GFPT1,ALG3,DDOST,DPM1,TMEM258,DAD1,DOLPP1,OSTC,STT3B,ALG10B,B4GALT7
NA	0	none	GOBP:0070934	CRD-mediated mRNA Stabilization (GO:0070934)	0.0748608	0.00878832	SYNCRIP,DHX9,HNRNPD,IGF2BP1,HNRNPU,IGF2BP3,IGF2BP2
NA	0	none	GOBP:0001325	Formation Of Extrachromosomal Circular DNA (GO:0001325)	0.0748608	0.00878832	SMARCAL1,WRN,SLX4,EXO1,ERCC1,DNA2,NBN
NA	0	none	GOBP:0051987	Positive Regulation Of Attachment Of Spindle Microtubules To Kinetochore (GO:0051987)	0.0748608	0.00878832	CCNB1,INCENP,RCC2,BIRC5,CDCA8,HNRNPU,SIRT2
NA	0	none	GOBP:0018158	Protein Oxidation (GO:0018158)	0.0748608	0.00878832	CHCHD4,PRDX3,LOX,LOXL3,LOXL4,LOXL1,SUMF1
NA	0	none	GOBP:0009206	Purine Ribonucleoside Triphosphate Biosynthetic Process (GO:0009206)	0.0748608	0.00878832	ATP5F1B,TGFB1,IMPDH2,ATP5PO,NUDT2,PRKAG2,SLC25A13
NA	0	none	GOBP:1900363	Regulation Of mRNA Polyadenylation (GO:1900363)	0.0748608	0.00878832	NUDT21,CPSF7,CPSF6,NCBP1,ZC3H3,HSF1,VIRMA
NA	0	none	GOBP:0010968	Regulation Of Microtubule Nucleation (GO:0010968)	0.0748608	0.00878832	MECP2,DCTN1,PDE4DIP,CKAP5,EML2,GIT1,HSPA1B
NA	0	none	GOBP:0062098	Regulation Of Programmed Necrotic Cell Death (GO:0062098)	0.0748608	0.00878832	CYLD,ITCH,PELI1,SPATA2,CFLAR,NUPR1,BIRC2
NA	0	none	GOBP:0090656	T-Circle Formation (GO:0090656)	0.0748608	0.00878832	SMARCAL1,WRN,SLX4,EXO1,ERCC1,DNA2,NBN
NA	0	none	GOBP:0090737	Telomere Maintenance Via Telomere Trimming (GO:0090737)	0.0748608	0.00878832	SMARCAL1,WRN,SLX4,EXO1,ERCC1,DNA2,NBN
NA	0	none	GOBP:0045597	Positive Regulation Of Cell Differentiation (GO:0045597)	0.07756	0.00912027	SMARCB1,RPS6KA3,GJA1,RPS6KA1,DPF3,FBXO5,ARID2,CMKLR1,ACVR1,MEF2C,SMARCC1,HGF,IGFBP3,CTNNBIP1,RUNX2,TIAM1,SFRP1,KCTD11,WDFY2,IL6ST,NBL1,DLX1,TWIST1,CREBL2,NID1,MACROH2A1,BLOC1S6,RRAS,DHX36,ZNF703,ALX1,ECT2,TRPM4,TGFB2,TGFB1,PHF10,TGFB3,PA2G4,SMARCA2,PTK2,BMP6,SMARCA4,XKR8,BMP4,DAB2,IL6,GDNF,BAMBI,FES,ID2,SNAI1,TMEM119,TCF4,TCF3,FERMT2,EZH2,FGFR1,ACVRL1,BMPR2,HSP90AB1,TGFB1I1,LAMC1,ATRAID,PPP3CA,GL…
NA	0	none	GOBP:0002832	Negative Regulation Of Response To Biotic Stimulus (GO:0002832)	0.07818	0.00927534	ILRUN,PARP1,PRKDC,NFKBIL1,RNF26,CGAS,MUL1,YWHAZ,AURKB,ATG12,PPP6C,ZDHHC18,ITCH,PPM1B,IFI16,C1QBP,TYRO3,BANF1,CACTIN,LYAR,ATG5
NA	0	none	GOBP:2000736	Regulation Of Stem Cell Differentiation (GO:2000736)	0.07818	0.00927534	MBD3,HDAC2,NOTCH1,YTHDF2,HDAC1,PRKDC,METTL3,SETD1A,HNRNPU,SLC4A11,CHD3,PUS7,GATAD2A,NUDT21,ITCH,RBBP4,GDNF,OCIAD1,NELFB,RBBP7,MTA2
NA	0	none	GOBP:0060271	Cilium Assembly (GO:0060271)	0.07818	0.00935163	DYNC2I2,ARF4,GALNT11,C2CD3,GORAB,IFT172,FNBP1L,TXNDC15,RPGR,NUDCD3,TBC1D31,TCTN3,WDR90,TCTN1,TMEM107,BBS9,CEP250,NEK1,BBS5,CC2D2A,BBS4,RAB8A,DYNC2H1,IQCB1,FBXW8,IFT140,CEP131,ARMC9,RFX2,KIF24,OCRL,TMEM250,WDR35,KIF27,IFT43,FAM161A,RILPL1,TMEM138,RP2,WDPCP,PHIP,BBOF1,IFT46,SSX2IP,SPACA9,RAB1A,MACIR,NOTCH1,FAM149B1,DCTN1,ASAP1,HDAC6,DYNC2LI1,IFT74,CFAP298,ABLIM1,ABLIM3,ARL13B,KIAA0753,POC1A,POC1B,T…
NA	0	none	GOBP:0042176	Regulation Of Protein Catabolic Process (GO:0042176)	0.07818	0.00941187	AMER1,USP14,PHB1,SF3B3,PSMD14,FAF1,ODC1,FMN2,ATRAID,PKD1,FOXO1,DCAF1,SNX3,UBB,VPS11,STX5,VPS35,NUDT15,FAM83D,ATG7,BARD1,CTSA,RHBDF1,NQO1,HSP90AA1,RIC1,CSNK2A1,PLK2,TNFSF12,DAB2IP,AZIN1,SIRT2,UCHL5,RNF41,EEF1A1,DDB1,CUL4A,MAD2L2,RGP1,HGS,PSME3,NEDD4,EEF1A2,PIN1,SEC22B,VPS28,VGLL4,MAD2L1
NA	0	none	GOBP:0034080	CENP-A Containing Chromatin Assembly (GO:0034080)	0.07818	0.0094515	CENPW,MIS18A,NASP,CENPI,HJURP
NA	0	none	GOBP:0006177	GMP Biosynthetic Process (GO:0006177)	0.07818	0.0094515	GMPS,HPRT1,GART,PAICS,PFAS
NA	0	none	GOBP:0035973	Aggrephagy (GO:0035973)	0.07818	0.0094515	WDR81,UBQLN1,WDFY3,SQSTM1,ATG5
NA	0	none	GOBP:0031055	Chromatin Remodeling At Centromere (GO:0031055)	0.07818	0.0094515	CENPW,MIS18A,NASP,CENPI,HJURP
NA	0	none	GOBP:1904354	Negative Regulation Of Telomere Capping (GO:1904354)	0.07818	0.0094515	RAD50,ERCC1,NBN,TERF2,SMG6
NA	0	none	GOBP:0071046	Nuclear Polyadenylation-Dependent ncRNA Catabolic Process (GO:0071046)	0.07818	0.0094515	ZCCHC7,EXOSC9,EXOSC8,EXOSC3,EXOSC2
NA	0	none	GOBP:0071035	Nuclear Polyadenylation-Dependent rRNA Catabolic Process (GO:0071035)	0.07818	0.0094515	ZCCHC7,EXOSC9,EXOSC8,EXOSC3,EXOSC2
NA	0	none	GOBP:0071038	Nuclear Polyadenylation-Dependent tRNA Catabolic Process (GO:0071038)	0.07818	0.0094515	ZCCHC7,EXOSC9,EXOSC8,EXOSC3,EXOSC2
NA	0	none	GOBP:0046112	Nucleobase Biosynthetic Process (GO:0046112)	0.07818	0.0094515	SHMT1,GMPS,CTPS2,UMPS,PAICS
NA	0	none	GOBP:1903896	Positive Regulation Of IRE1-mediated Unfolded Protein Response (GO:1903896)	0.07818	0.0094515	PTPN1,TMEM33,DAB2IP,BAX,BAK1
NA	0	none	GOBP:0009220	Pyrimidine Ribonucleotide Biosynthetic Process (GO:0009220)	0.07818	0.0094515	CAD,CMPK1,CTPS2,UMPS,DHODH
NA	0	none	GOBP:1902412	Regulation Of Mitotic Cytokinesis (GO:1902412)	0.07818	0.0094515	INCENP,BIRC5,CDCA8,AURKB,MAP9
NA	0	none	GOBP:0000972	Transcription-Dependent Tethering Of RNA Polymerase II Gene DNA At Nuclear Periphery (GO:0000972)	0.07818	0.0094515	NUP107,NUP133,NUP155,NUP98,RAE1
NA	0	none	GOBP:0046037	GMP Metabolic Process (GO:0046037)	0.0783305	0.00956104	GMPR2,GMPS,HPRT1,GART,PAICS,PFAS
NA	0	none	GOBP:0010561	Negative Regulation Of Glycoprotein Biosynthetic Process (GO:0010561)	0.0783305	0.00956104	BACE2,ACOT8,SLC2A10,AGO2,ITM2B,ITM2C
NA	0	none	GOBP:1904668	Positive Regulation Of Ubiquitin Protein Ligase Activity (GO:1904668)	0.0783305	0.00956104	CDC20,FZR1,UBE2C,UBE2S,PLK1,SKP1
NA	0	none	GOBP:1903069	Regulation Of ER-associated Ubiquitin-Dependent Protein Catabolic Process (GO:1903069)	0.0783305	0.00956104	USP14,CAV1,SGTA,UBQLN1,SVIP,NFE2L2
NA	0	none	GOBP:0009304	tRNA Transcription (GO:0009304)	0.0783305	0.00956104	GTF3C2,GTF3C3,GTF3C4,GTF3C5,POLR2F,POLR2L
NA	0	none	GOBP:0035999	Tetrahydrofolate Interconversion (GO:0035999)	0.0783305	0.00956104	MTHFD1L,MTHFD2,SHMT1,MTHFD2L,MTHFR,TYMS
NA	0	none	GOBP:1901800	Positive Regulation Of Proteasomal Protein Catabolic Process (GO:1901800)	0.0787113	0.00962282	PSMD10,USP13,RNF14,FMR1,RNF19B,PRICKLE1,RCHY1,SH3RF1,BAG6,DNAJB2,COP1,HECTD1,RNF19A,SUMO2,DVL1,RNF217,ARIH2,ELOB,PABIR1,ZYG11B,ANKIB1,CSNK1A1,PLK1,DAB2IP,RAD23A,SIRT2,SH3RF3,RNF144B,SH3RF2,DAB2,PSMC5,STUB1,NUPR1,TRIB2,NOP53,HSPA1B,TAF1
NA	0	none	GOBP:0034614	Cellular Response To Reactive Oxygen Species (GO:0034614)	0.0806569	0.00997089	PTPRK,PKD2,HDAC6,CAMKK2,PRDX3,MAPK8,PRDX5,MAPK7,SIRPA,ROMO1,MPV17,ECT2,PDK2,MAPK3,JUN,CHUK,RIPK3,ZNF580,PRKCD,TPM1,PEX10,PEX12,SIRT1,PEX13,RHOB,MAPK13,FER,IL6,PPIF,SQSTM1,NFE2L2
NA	0	none	GOBP:1901136	Carbohydrate Derivative Catabolic Process (GO:1901136)	0.0806569	0.0100323	MANBA,FBXO17,NGLY1,NAGA,FBXO6,BPGM,STT3B,SAMHD1,FBXO44,DERA
NA	0	none	GOBP:0034620	Cellular Response To Unfolded Protein (GO:0034620)	0.0806569	0.0100323	PTPN1,DAXX,HSPB8,RHBDD1,HSF1,DAB2IP,BAX,TMBIM6,BAK1,HSPD1
NA	0	none	GOBP:0035329	Hippo Signaling (GO:0035329)	0.0806569	0.0100323	TEAD4,YAP1,MOB1A,LATS2,AMOTL2,AMOTL1,FAT4,STK4,TEAD1,TEAD2
NA	0	none	GOBP:0007019	Microtubule Depolymerization (GO:0007019)	0.0806569	0.0100323	KIF18A,KIF18B,KIF2A,STMN1,KIF14,KATNB1,KIF24,STMN3,KIF2C,CKAP5
NA	0	none	GOBP:0000291	Nuclear-Transcribed mRNA Catabolic Process, Exonucleolytic (GO:0000291)	0.0806569	0.0100323	EXOSC5,CNOT7,EXOSC4,DIS3,EXOSC9,EXOSC8,EXOSC3,DCPS,EXOSC2,DCP2
NA	0	none	GOBP:0035970	Peptidyl-Threonine Dephosphorylation (GO:0035970)	0.0806569	0.0100323	PDP1,PPP2CA,DUSP5,PPM1A,PPM1B,DUSP10,PGAM5,PPM1D,PPM1G,PPP1CA
NA	0	none	GOBP:0000028	Ribosomal Small Subunit Assembly (GO:0000028)	0.0806569	0.0100323	RRP7A,RRP7BP,RPS27,RPS19,PRKDC,XRCC5,MRPS11,RPS27L,ERAL1,MRPS7
NA	0	none	GOBP:0051084	'De Novo' Post-Translational Protein Folding (GO:0051084)	0.0806569	0.0100807	CCT2,HSPA8,ENTPD5,PTGES3,DNAJB12,SELENOF,DNAJB14,HSPA2,HSPA14,HSPE1,HSPA13,CHCHD4,DNAJB1,DNAJC7,DNAJB5,HSPA1B
NA	0	none	GOBP:0006356	Regulation Of Transcription By RNA Polymerase I (GO:0006356)	0.0806569	0.0100807	UTP15,HEATR1,DDX21,WDR75,BAZ2A,DEK,WDR43,PHF8,DHX33,MYBBP1A,CARM1,ERBB2,MAF1,LYAR,POLR2K,POLR2L
NA	0	none	GOBP:0032092	Positive Regulation Of Protein Binding (GO:0032092)	0.0806569	0.0100813	LRP1,NVL,HFE,DERL1,STK4,PKD1,ADD1,PPP2CA,VTN,FLOT1,B2M,RIPK2,BDNF,AMFR,CAV1,HIP1R,HIPK2,BMP4,TIAM1,STING1,BAMBI,CAPRIN2,RAPGEF2,PIN1,RAN,TAF1
NA	0	none	GOBP:2000026	Regulation Of Multicellular Organismal Development (GO:2000026)	0.0806569	0.0100813	INO80C,EHMT1,YY1,BAG6,RACGAP1,RUVBL2,TDG,RUVBL1,DHX36,WDR5,NFRKB,KAT14,DR1,BRPF1,BRPF3,ACTR5,MCRS1,CCSAP,UCHL5,KAT2A,TADA2A,YEATS2,KAT6A,CDK1,HPSE,CD24
NA	0	none	GOBP:0070897	Transcription Preinitiation Complex Assembly (GO:0070897)	0.0806569	0.0100813	GTF2B,MED16,MED11,MED14,MED30,TAF1B,MED10,MED31,MED1,PTPN18,TBP,TAF12,TAF11,MED8,MED9,MED4,MED26,MED29,MED22,TAF8,POLR1E,TAF5,TAF4,TAF3,TAF2,TAF1
NA	0	none	GOBP:0043687	Post-Translational Protein Modification (GO:0043687)	0.0806569	0.0101115	UBE2F,PARP3,ESCO1,PARP1,TNKS,PARP2,DSCC1,RHBDD1,PRKCD,FN3KRP,RNF7,ESCO2,TTL,AURKB,SUMF1,DCAF1,CCNA2,RPS6KA5,CDK2,FAM20C,PKN1,STT3B
NA	0	none	GOBP:0051101	Regulation Of DNA Binding (GO:0051101)	0.0806569	0.0101115	ILRUN,CDT1,FOXC1,SP100,JUN,TGFB1,KDM1A,DOT1L,HJURP,HMGB2,HMGA2,HMGB1,TXN,NGF,SIRT2,NME1,MAPK8,IFI16,SMO,SUMO3,E2F1,ZBTB7A
NA	0	none	GOBP:2001242	Regulation Of Intrinsic Apoptotic Signaling Pathway (GO:2001242)	0.0806569	0.0101115	FIS1,DDX3X,PLEKHF1,SGMS1,CAV1,RTKN2,BBC3,PYCARD,SLC9A3R1,CYLD,BCLAF1,DDIT3,UBQLN1,BCL2,PPIF,PMAIP1,NUPR1,P4HB,BID,TP53,BCL2L2,NKX3-1
NA	0	none	GOBP:0006367	Transcription Initiation At RNA Polymerase II Promoter (GO:0006367)	0.0822852	0.0103316	GTF2B,MED16,GTF2E1,MED11,MED14,MED30,MED10,MED31,POLR2D,ELOB,E2F3,MED1,DR1,TBP,TAF12,TAF11,MED8,MED9,GTF2H2,MED4,GTF2F2,MED26,MED29,MED22,CDK7,ERCC3,TAF8,TAF5,TAF4,TAF3,TAF2,TAF1
NA	0	none	GOBP:0006476	Protein Deacetylation (GO:0006476)	0.0826074	0.0104042	HDAC4,MBD3,HDAC2,HDAC3,HDAC1,HDAC11,MSL3,CHD3,HDAC8,SIRT1,HDAC6,SIRT2,GATAD2A,SIRT3,RBBP4,BRMS1L,RBBP7,TBL1X,MTA2
NA	0	none	GOBP:0031113	Regulation Of Microtubule Polymerization (GO:0031113)	0.0826074	0.0104042	DCTN1,PRUNE1,TBCD,ARL2,EML2,CLIP3,CLIP1,OCLN,PSRC1,NAV3,FES,STMN1,AKAP9,DRG1,TOGARAM1,MAPRE3,RAC1,MAPRE1,CDK5RAP2
NA	0	none	GOBP:0043409	Negative Regulation Of MAPK Cascade (GO:0043409)	0.0835712	0.0105418	PSMD10,PHB1,RGS14,GSTP1,PRDM15,PIK3CB,FOXM1,DUSP16,FOXO1,IGF1R,SLC9A3R1,UCHL1,DUSP10,PPP2R1A,MYC,SMPD1,STK38,SIRPA,INPP5K,TIMP3,EMILIN1,EPHB2,SH2B3,LYN,DUSP4,IGBP1,EPHA4,DUSP5,PTPN1,SEMA6A,CAV1,PRKCD,DAB2IP,DUSP8,BMP4,DLG1,TNIP1,IL1B,CNKSR3,PIN1,TLR4,PTPN2
NA	0	none	GOBP:2001235	Positive Regulation Of Apoptotic Signaling Pathway (GO:2001235)	0.0839108	0.0106316	PLEKHF1,BCL10,BBC3,PYCARD,SLC9A3R1,BCLAF1,CTSL,CTSK,PMAIP1,BID,PAK2,NKX3-1,FIS1,CAV1,TNFSF12,DAB2IP,TRAF2,TPD52L1,TRAF7,CYLD,DDIT3,BAX,FAS,NUPR1,LTBR,TLR4,TP53
NA	0	none	GOBP:0000731	DNA Synthesis Involved In DNA Repair (GO:0000731)	0.0839108	0.0106662	RFC3,RRM1,PCNA,USP10,WRNIP1,FAAP20,SIRT1,POLD3,POLA1,WRN,POLD1,PCLAF,SPRTN,POLE
NA	0	none	GOBP:0045746	Negative Regulation Of Notch Signaling Pathway (GO:0045746)	0.0839108	0.0106662	EGFL7,NIBAN2,YTHDF2,METTL3,RITA1,CCNC,WWP2,DLK2,LFNG,TSPAN15,MMP14,CHAC1,ZBTB7A,BEND6
NA	0	none	GOBP:1904263	Positive Regulation Of TORC1 Signaling (GO:1904263)	0.0839108	0.0106662	SEH1L,WDR59,PIH1D1,KLHL22,WDR24,GPR137C,RNF167,RRAGA,PIP4P1,RRAGB,SESN2,WAC,GPR137,TELO2
NA	0	none	GOBP:0006515	Protein Quality Control For Misfolded Or Incompletely Synthesized Proteins (GO:0006515)	0.0839108	0.0106662	ZYG11B,KLHL15,NGLY1,DERL1,FBXL17,PEX10,PEX12,RNF5,HDAC6,BAG6,UBE2W,UFD1,STUB1,UGGT2
NA	0	none	GOBP:0006301	Postreplication Repair (GO:0006301)	0.0844454	0.0107899	PCNA,UBE2B,MSH2,USP10,PCLAF,SPRTN,UBE2N,UBE2V2,UBE2A,FAAP20,RAD18,WDR33
NA	0	none	GOBP:0033143	Regulation Of Intracellular Steroid Hormone Receptor Signaling Pathway (GO:0033143)	0.0844454	0.0107899	UFL1,UFM1,KDM4C,KDM1A,PRMT2,RNF14,CARM1,EP300,RNF6,UFSP2,PKN1,HDAC6
NA	0	none	GOBP:0030947	Regulation Of Vascular Endothelial Growth Factor Receptor Signaling Pathway (GO:0030947)	0.0844454	0.0107899	PTPN1,VTN,CADM4,NIBAN2,HGS,TMEM204,IL1B,NEDD4,DAB2IP,EMILIN1,ITGA5,HIF1A
NA	0	none	GOBP:0007010	Cytoskeleton Organization (GO:0007010)	0.0844454	0.0107998	CNTNAP1,MAST4,THY1,LIMD1,NCKIPSD,STRIP1,FGD4,STRIP2,CAPZB,ZMYM3,MDK,DPYSL2,ZMYM6,PACSIN3,SH3BGRL3,RAC1,SH3D19,ZRANB1,SEMA6A,DMTN,DST,TPM1,MICAL3,RHOG,ARAP3,PRPF40A,CDC42BPB,LARP4,ANK1,KLHL20,FMNL3,DIAPH1,DIAPH3,FMNL2,PALLD,KRT16,RANBP10,PHIP,WDPCP,RHOU,TNIK,LRCH3,BRWD3,SIPA1
NA	0	none	GOBP:1904377	Positive Regulation Of Protein Localization To Cell Periphery (GO:1904377)	0.0848289	0.0108983	ITGB1,GPSM2,LRP1,PRKCE,RHOG,ATP2B4,STAC3,AKAP5,PIK3R1,EFCAB7,CLIP3,LGALS3,DLG1,CNPY4,PTPN9,STX4,STX3,EPHB2,SQSTM1,SPTBN1,PLS1,ARF6,EPHA2
NA	0	none	GOBP:1903078	Positive Regulation Of Protein Localization To Plasma Membrane (GO:1903078)	0.0848289	0.0108983	ITGB1,LRP1,PRKCE,RHOG,ATP2B4,STAC3,AKAP5,PIK3R1,ATP2C1,CLIP3,LGALS3,DLG1,CNST,CNPY4,PTPN9,STX4,STX3,EPHB2,SQSTM1,SPTBN1,PLS1,ARF6,EPHA2
NA	0	none	GOBP:0032872	Regulation Of Stress-Activated MAPK Cascade (GO:0032872)	0.0848289	0.0108983	IGBP1,MAP2K1,TGFB2,PHLPP1,GSTP1,SEMA4C,DAB2IP,FOXM1,FOXO1,IGF1R,GREM1,PER1,MDFIC,TAOK3,PDCD10,MYC,NBR1,ARL6IP5,F2RL1,FAS,IGFBP6,KLHDC10,MAPK3
NA	0	none	GOBP:0043122	Regulation Of I-kappaB kinase/NF-kappaB Signaling (GO:0043122)	0.0851611	0.0109576	GPR89A,TRAF3IP2,SLC44A2,ZFAND6,OTUD7B,ARRB2,LITAF,EDA2R,PYCARD,TMEM101,UFL1,GJA1,LGALS1,TRIM5,NUP62,DHX15,PIM2,MAP3K7,TMED4,TRIM62,PARP1,CHUK,RIPK2,SPHK2,TNFRSF19,SHISA5,ZDHHC13,MUL1,TRAF2,IRAK4,TRAF1,RHOC,JMJD8,LIME1,SIRT1,MID2,TNFRSF1A,PPM1A,PPM1B,EEF1D,IL1B,TRIM13,PELI1,ROR1,TRIM59,CACTIN,ZMYND11,SQSTM1,BIRC2,NLRX1,CANT1,USP10,GSTP1,LPAR1,DDX21,NOD1,BCL10,ATP2C1,IRAK1,TSPAN6,DHX36,TIFA,S100A13…
NA	0	none	GOBP:0045787	Positive Regulation Of Cell Cycle (GO:0045787)	0.0864822	0.0111444	PSMD10,CITED2,PKD2,PKD1,TTL,AURKA,CCNB1,CCND1,CHEK1,HSF1,EIF4EBP1,NUDT16,MARK4,NKX3-1,SRPK2,TGFB2,USP22,RAD23A,MEIS2,CDC25B,HCFC1,PSRC1,C6ORF89,RARA,MAPRE3,PKN2,NUPR1,ZPR1
NA	0	none	GOBP:0010595	Positive Regulation Of Endothelial Cell Migration (GO:0010595)	0.0872341	0.0112582	SCARB1,GRN,BMPR2,PIK3CD,EMC10,HMGB1,PIK3CB,ETS1,FGF2,HIF1A,THBS1,ATP5F1B,RRAS,TMSB4X,ATOH8,ABL1,PTK2B,RAC1,PLCG1,GFUS,STAT5A,BCAS3,TGFB1,ANGPT1,ZNF580,ANXA3,MAPK14,SIRT1,FOXP1,RHOB,VEGFA,BMP4,ADAM17,BCAR1,FGFR1
NA	0	none	GOBP:0072359	Circulatory System Development (GO:0072359)	0.087391	0.0113124	ACVRL1,CDKN1A,CITED2,TCF25,ECE1,PKD2,PKD1,GJA1,SH3PXD2B,KDM6A,MEF2C,CXADR,NCOA6,SLC2A10,HEG1,SLC2A12,TSC2,CACYBP,OXSR1,ZDHHC16,HSPG2,TGFBR2,KAT2A,MTHFD1,PKP2,PHIP,ZFPM2,POPDC3,FOXC1,NOTCH1,CACNA1C,SRI,PDLIM1,PDLIM3,PDLIM2,DVL1,POLR2D,DVL2,SMYD4,PDLIM4,PDLIM7,TGFB2,TGFB1,FOXF1,NTRK3,FN1,PTPN11,POU6F1,ID2,TAB2,FBN1
NA	0	none	GOBP:0120036	Plasma Membrane Bounded Cell Projection Organization (GO:0120036)	0.087391	0.0113124	RB1,CYFIP1,DOCK7,RASGRF1,STMN3,HMGB1,FRY,PKD2,PQBP1,OPHN1,STMN1,RAC1,KIFAP3,PRMT1,TPM1,VPS13B,GPRIN2,FAM161A,CTTN,RAB35,RAPGEF2,WDPCP,FAM161B,TBC1D23,HDGFL3,NLGN1,AGER,BLOC1S4,SLC9A3R1,BLOC1S6,BLOC1S2,BLOC1S3,MICALL1,NCDN,STX3,MARK4,RAB6A,RAB6B,CEP78,LYN,CARMIL1,DTNBP1,L1CAM,EHD1,IL6,CDK5,GDNF,VAPA,NEDD4,RAB13,CDK16
NA	0	none	GOBP:0032968	Positive Regulation Of Transcription Elongation By RNA Polymerase II (GO:0032968)	0.0884706	0.0114694	TCERG1,MED1,CCNT1,NCBP1,ZMYND8,MED8,MED9,MED16,MED4,ELL2,MED26,MED29,MED11,MED22,MED14,MED30,MED10,MED31,CDK12,EAPP
NA	0	none	GOBP:0072332	Intrinsic Apoptotic Signaling Pathway By P53 Class Mediator (GO:0072332)	0.0888627	0.0115375	RPS27L,HIPK1,USP28,SIRT1,HIPK2,BAG6,PYCARD,HINT1,IFI16,MYBBP1A,TP53BP2,EP300,PMAIP1,CDIP1,TP53,PDK2,PHLDA3
NA	0	none	GOBP:0031397	Negative Regulation Of Protein Ubiquitination (GO:0031397)	0.0893439	0.0116347	UBXN1,CAMLG,CAV1,BUB1B,ARRB2,HDAC8,GTPBP4,CDC20,DNAJA1,PER2,UFL1,SH3RF2,GNL3L,U2AF2,CRY1,CHP1,SPOPL,FBXO5,BUB3,SQSTM1,VPS28,HSPA1B,MAD2L1,TAF1
NA	0	none	GOBP:0006334	Nucleosome Assembly (GO:0006334)	0.0893439	0.0116347	H2AX,NAA60,DAXX,SUPT16H,HMGB2,NAP1L1,BAZ1A,SSRP1,MACROH2A1,CABIN1,NAP1L4,HIRA,CHAF1B,CHAF1A,SART3,CHRAC1,RBBP4,NASP,GRWD1,HAT1,POLE3,DNAJC9,H3-3A,ASF1B
NA	0	none	GOBP:1902904	Negative Regulation Of Supramolecular Fiber Organization (GO:1902904)	0.0924788	0.0120609	KANK1,PLEKHH2,KATNB1,ATXN7,STMN1,BMERB1,EMILIN1,CLASP2,ARFGEF1,HSPA8,VBP1,MID1IP1,PRKCD,CKAP2,HIP1R,TBCD,CYRIB,EML2,SSH1,CLIP3,TPX2,NAV3,MYADM,MAPRE1,FGF13,CRYAB,HDGFL3,PFDN6,PFN2,SHANK1
NA	0	none	GOBP:0009968	Negative Regulation Of Signal Transduction (GO:0009968)	0.0928096	0.0121958	RB1,OTUD4,CCNC,PIK3CB,FGF2,HERC4,CREB3L1,SMPD1,EMILIN1,CHAC1,PIP4K2C,BTRC,APPL1,NKX3-1,PHACTR4,ACVR1,EGFL7,SEMA6A,CSNK2A1,SLC2A10,NFKBIL1,IGFBP3,CSNK2A2,METTL3,PRKCD,CTNNBIP1,SORD,TSC2,KCTD6,DKK3,SFRP4,SFRP1,MMP14,HGS,IL1B,TMBIM1,TYRO3,ULK3,CRY1,TMBIM6,CACTIN,RAB7B,VGLL4,KANK2,LRRC14,LRPAP1,KANK1,NDRG4,LEPROT,LRP1,RGS14,MGRN1,TWIST1,ADAMTS12,THBS1,FSTL3,GLIS2,SLC9A3R1,HMGXB4,KCTD21,INPP5D,TSPAN6,…
NA	0	none	GOBP:0006474	N-terminal Protein Amino Acid Acetylation (GO:0006474)	0.0928096	0.0122856	NAA50,NAA60,NAA30,NAA20,NAA25,EP300,NAA35,NAA16,NAA15
NA	0	none	GOBP:0007076	Mitotic Chromosome Condensation (GO:0007076)	0.0928096	0.0122856	CDCA5,NCAPH2,PLK1,NCAPG,NCAPD2,NCAPD3,SMC4,NCAPH,SMC2
NA	0	none	GOBP:0032205	Negative Regulation Of Telomere Maintenance (GO:0032205)	0.0928096	0.0122856	RTEL1,RAD50,SLX4,PARP1,TNKS,ERCC1,NBN,TERF2,SMG6
NA	0	none	GOBP:0060339	Negative Regulation Of Type I Interferon-Mediated Signaling Pathway (GO:0060339)	0.0928096	0.0122856	YTHDF2,CNOT7,OAS3,METTL3,NLRC5,MUL1,TTLL12,SAMHD1,PTPN2
NA	0	none	GOBP:0070198	Protein Localization To Chromosome, Telomeric Region (GO:0070198)	0.0928096	0.0122856	ZNF827,TNKS,XRCC5,NABP2,POT1,TPP1,BRCA2,TERF2,ATR
NA	0	none	GOBP:1905508	Protein Localization To Microtubule Organizing Center (GO:1905508)	0.0928096	0.0122856	STIL,C2CD3,SPAG5,CCDC14,CEP131,KIAA0753,CEP250,CEP83,CEP192
NA	0	none	GOBP:0035020	Regulation Of Rac Protein Signal Transduction (GO:0035020)	0.0928096	0.0122856	CADM4,AUTS2,SH3BP1,RASGRF1,STMN3,ARHGAP17,PIK3CB,KBTBD7,ARF6
NA	0	none	GOBP:1904505	Regulation Of Telomere Maintenance In Response To DNA Damage (GO:1904505)	0.0928096	0.0122856	INO80C,YY1,RTEL1,ACTR5,MCRS1,RUVBL2,RUVBL1,NFRKB,UCHL5
NA	0	none	GOBP:0002097	tRNA Wobble Base Modification (GO:0002097)	0.0928096	0.0122856	ALKBH1,ELP1,ELP2,ELP4,ELP5,ELP6,MTO1,ALKBH8,GTPBP3
NA	0	none	GOBP:0030099	Myeloid Cell Differentiation (GO:0030099)	0.0928096	0.0123205	CEBPB,PRKX,SLC1A5,ATP5IF1,PRDX3,UFL1,RPS19,IFI16,RACGAP1,CASP3,FLVCR1,LYN,NCOA6,TET2,CFLAR,INHBA,HIPK2,MFHAS1,SNRK,MAF,KAT6A,HCLS1,CDIN1,SLC25A5,PTPN2
NA	0	none	GOBP:0010608	Post-Transcriptional Regulation Of Gene Expression (GO:0010608)	0.0928096	0.0123205	CYFIP1,MTPN,CELF1,NOLC1,GIGYF2,ZC3H7A,TCOF1,GCNT2,METTL16,ZNF385A,PCIF1,ELP1,ELP2,TDRD7,ELP4,ELP5,LARP4,MEX3D,ELP6,PUM2,NUDT21,PER1,GEMIN5,MAPKAPK5,DUS3L
NA	0	none	GOBP:0016925	Protein Sumoylation (GO:0016925)	0.0935095	0.0124679	HDAC4,PIAS4,ZNF451,PIAS3,SLF1,SLF2,NSMCE3,NSMCE1,SMC5,SMC6,RANGAP1,SENP1,NSMCE4A,TRIM28,KIAA1586,ZMIZ1,SUMO3,SUMO2,UBA2,SAE1,TRPM4
NA	0	none	GOBP:0042058	Regulation Of Epidermal Growth Factor Receptor Signaling Pathway (GO:0042058)	0.0935095	0.0124679	BCAR3,RHBDF1,DGKD,MVP,ITGA1,RHBDF2,DAB2IP,HIP1R,CBL,WDR54,ZFYVE28,NEU3,FER,RNF126,APEX1,MVB12B,NUP62,CDH13,CNOT9,PTPN2,PTPN3
NA	0	none	GOBP:0007034	Vacuolar Transport (GO:0007034)	0.0935095	0.0124679	HGSNAT,GRN,LRP1,VPS13C,VPS13D,PIK3R4,M6PR,VPS37C,VPS37B,NPC1,CHMP1B,NEDD4,PSAP,VPS52,VPS41,CHMP2A,CHMP3,VIPAS39,CHMP7,ARSB,VTI1B
NA	0	none	GOBP:0070849	Response To Epidermal Growth Factor (GO:0070849)	0.0941615	0.0125732	MED1,STAT5B,FOXC1,PTPN11,KNSTRN,DUSP22,EEF1A1,ERBB2,TPR,INPP5K,SNAI2,PLCG1,PDE8A,MAPK3,ZPR1
NA	0	none	GOBP:0048584	Positive Regulation Of Response To Stimulus (GO:0048584)	0.0960198	0.01284	H2AX,INO80C,PCNA,DHX9,RNF8,ILK,BRCA1,NPAS2,BABAM1,YY1,SMCHD1,TRIM28,RUVBL2,RUVBL1,UIMC1,IER5,NFRKB,TGFB2,TIGAR,ACTR5,MCRS1,ACTL6A,EYA4,CCDC117,SIRT1,UCHL5,RNF168,SELENON,MAVS,CNKSR3,UBE2N,WRAP53
NA	0	none	GOBP:0032480	Negative Regulation Of Type I Interferon Production (GO:0032480)	0.0964069	0.0129105	ILRUN,MORC3,DDX56,KLHL22,PTPN11,ATG12,PYCARD,YY1,CYLD,ITCH,PPM1B,NPLOC4,REL,SIRPA,UFD1,BANF1,CACTIN,ATG5
NA	0	none	GOBP:1901987	Regulation Of Cell Cycle Phase Transition (GO:1901987)	0.0993368	0.0133221	CDKN1A,PLK1,ATP2B4,XPC,DBF4B,MLF1,DDB1,DBF4,ERCC3,NEK10,TP53,NEK11,TAF1
NA	0	none	GOBP:0022008	Neurogenesis (GO:0022008)	0.0997595	0.0133982	TGFB2,ROGDI,METTL3,LPAR1,RITA1,SIX1,LRP4,THOC2,WDR62,TRAK1,TRAK2,SIX4,BTBD3,APEX1,BTBD2,ERBB2,NDUFS2,SPOCK1,CHAC1,FAT4,DAGLB,CDK5RAP2
NA	0	none	GOBP:0010762	Regulation Of Fibroblast Migration (GO:0010762)	0.0997601	0.0134371	ITGB1,DMTN,MACIR,TGFB1,PRKCE,RAC1,FGF2,THBS1,PTK2,APPL1,DDR2
NA	0	none	GOBP:0060544	Regulation Of Necroptotic Process (GO:0060544)	0.0997601	0.0134371	CYLD,ITCH,PARP1,RIPK3,AIFM1,IGF2BP1,PELI1,SPATA2,CFLAR,YBX3,BIRC2
NA	0	none	GOBP:2000060	Positive Regulation Of Ubiquitin-Dependent Protein Catabolic Process (GO:2000060)	0.100029	0.0134927	PSMD10,L3MBTL3,RNF14,RNF19B,PRICKLE1,RCHY1,SH3RF1,DNAJB2,COP1,HECTD1,RNF19A,SUMO2,DVL1,RNF217,ARIH2,ELOB,PABIR1,ZYG11B,ANKIB1,CSNK1A1,PLK1,RAD23A,SIRT2,PTK2,SH3RF3,RNF144B,SH3RF2,DAB2,STUB1,CCDC22,TRIB2,NOP53,HSPA1B,TAF1
NA	0	none	GOBP:0051100	Negative Regulation Of Binding (GO:0051100)	0.101978	0.0137755	ILRUN,LRPAP1,CDKN1A,SP100,KDM1A,AURKB,AURKA,GOLGA2,DNAJB2,MAPK8,BTAF1,IFI16,SUMO3,DVL1,E2F1,JUN,PEX19,DDX11,CAV1,CTNNBIP1,PRKCD,HMGA2,GTPBP4,WAPL,TLE5,PPP1CA,DAB2,GNL3L,SMO,BAX,PIN1,TMBIM6,CAMK1,NES,PSME3IP1
NA	0	none	GOBP:0000302	Response To Reactive Oxygen Species (GO:0000302)	0.104119	0.0140849	GSTP1,PTPRK,PKD2,HIF1A,CAMKK2,PRDX3,MAPK8,PRDX5,HMOX1,ROMO1,MPV17,COA8,PDK2,MAPK3,PLK3,JUN,CHUK,TXNRD2,TPM1,PEX10,GLRX2,PEX12,SIRT1,PEX13,FER,STK24,C12ORF29,SQSTM1
NA	0	none	GOBP:1902373	Negative Regulation Of mRNA Catabolic Process (GO:1902373)	0.104764	0.0141925	RBM38,NBAS,TAF15,DHX9,FUS,FMR1,IREB2,CIRBP,HNRNPU,TENT5A,ELAVL1,HNRNPAB,SYNCRIP,GDNF,DHX34,NOCT,E2F1,IGF2BP1,HNRNPD
NA	0	none	GOBP:0002040	Sprouting Angiogenesis (GO:0002040)	0.105114	0.0142603	CCBE1,TGFB1,NAXE,ANGPT1,VEGFB,VEGFC,MIA3,PARVA,FGF2,THBS1,ROBO1,JMJD6,VEGFA,GREM1,BMP4,BMPER,ADGRA2,OTULIN,CDH13,PTK2B,RECK,E2F7,ENG
NA	0	none	GOBP:0006891	intra-Golgi Vesicle-Mediated Transport (GO:0006891)	0.105305	0.0143681	NAPA,GABARAPL2,TRAPPC3,COPA,COG5,COPB1,GOSR2,TRAPPC10,GOSR1,COPZ2,NAPG,RAB33B,GOLGA5,RAB6A,RAB6B,VTI1B
NA	0	none	GOBP:0045806	Negative Regulation Of Endocytosis (GO:0045806)	0.105305	0.0143681	RUBCN,CAV1,NR1H2,DYSF,NR1H3,SNX33,SCAMP5,SNX3,LGALS3,PLSCR1,PACSIN3,SIRPA,UNC119,RAC1,ARF6,PICALM
NA	0	none	GOBP:1903670	Regulation Of Sprouting Angiogenesis (GO:1903670)	0.105305	0.0143681	SEMA6A,PIK3CB,FGF2,THBS1,JMJD8,EPN1,KLF2,VEGFA,TJP1,GARS1,BMPER,CREB3L1,RHOJ,ITGA5,GLUL,JAK1
NA	0	none	GOBP:0043162	Ubiquitin-Dependent Protein Catabolic Process Via The Multivesicular Body Sorting Pathway (GO:0043162)	0.105305	0.0143681	VPS4A,VPS37C,VPS37B,TOM1L1,RNF126,HGS,CHMP1B,NEDD4,MVB12B,CHMP2A,CHMP3,PLAA,UBAP1,CHMP7,STAM2,VPS28
NA	0	none	GOBP:0010634	Positive Regulation Of Epithelial Cell Migration (GO:0010634)	0.105876	0.0144666	SCARB1,GRN,BMPR2,PIK3CD,EMC10,PIK3CB,ETS1,FGF2,HIF1A,THBS1,HDAC6,RTN4,EPB41L4B,FGF7,RRAS,GLIPR2,ATOH8,ENPP2,ABL1,PTK2B,RAC1,PLCG1,GFUS,CLASP2,BCAS3,TGFB2,ANGPT1,ZNF580,ANXA3,PRKCE,PTK2,FOXP1,RHOB,VEGFA,BMP4,MAPRE2,BCAR1,ARF6
NA	0	none	GOBP:0000266	Mitochondrial Fission (GO:0000266)	0.108855	0.0149794	FIS1,OPA1,MUL1,MTFR1,MTFR1L,MFF,GDAP1,SLC25A46
NA	0	none	GOBP:0031453	Positive Regulation Of Heterochromatin Formation (GO:0031453)	0.108855	0.0149794	SETDB1,TRIM28,SIN3A,CDK2,TPR,ZNF304,PPHLN1,RESF1
NA	0	none	GOBP:0018126	Protein Hydroxylation (GO:0018126)	0.108855	0.0149794	OGFOD1,P3H2,P3H1,PLOD3,P3H4,VIPAS39,P3H3,PLOD1
NA	0	none	GOBP:1903894	Regulation Of IRE1-mediated Unfolded Protein Response (GO:1903894)	0.108855	0.0149794	PTPN1,UFL1,TMEM33,DAB2IP,BAX,DNAJB9,BFAR,BAK1
NA	0	none	GOBP:0010453	Regulation Of Cell Fate Commitment (GO:0010453)	0.108855	0.0149794	MBD3,HDAC2,RBBP4,HDAC1,CHD3,RBBP7,MTA2,GATAD2A
NA	0	none	GOBP:0007162	Negative Regulation Of Cell Adhesion (GO:0007162)	0.109095	0.0150337	ACVRL1,NOTCH1,PLXND1,MIA3,MUC1,MDK,GCNT2,LPXN,PLXNA1,SPOCK1,EPHB2,JAM3,EPHA4,SEMA6A,DMTN,TGFB1,ANGPT1,FZD4,FZD7,TBCD,ADAM10,CORO2B,GTPBP4,PTK2,RASA1,CDH13,PLXNB2,SNAI2,TGFBI,SIPA1
NA	0	none	GOBP:0051492	Regulation Of Stress Fiber Assembly (GO:0051492)	0.111928	0.0154459	FHOD1,TESK1,ASAP3,LPAR1,ARHGEF10L,PIK3R1,STMN1,RHPN1,INPP5K,RAC1,RHPN2,PAK2,WASF2,CGNL1,CLASP2,S100A10,CARMIL1,TGFB3,TPM1,ARHGEF18,ARAP1,RHOC,SORBS3,TJP1,SFRP1,ALMS1,EVL,PHLDB2,RAPGEF3,FERMT2,PFN2
NA	0	none	GOBP:0030203	Glycosaminoglycan Metabolic Process (GO:0030203)	0.113351	0.0157084	GALNT5,HS3ST3A1,IDUA,B3GAT3,HEXB,HEXA,XYLT1,CLN6,SGSH,EXT2,UGDH,GCNT2,IDS,B4GALT7
NA	0	none	GOBP:0043516	Regulation Of DNA Damage Response, Signal Transduction By P53 Class Mediator (GO:0043516)	0.113351	0.0157084	PSMD10,KDM1A,YJU2,TWIST1,PTTG1IP,SIRT1,COPS3,SNAI1,PMAIP1,SNAI2,EEF1E1,PLA2R1,CD44,ATR
NA	0	none	GOBP:0098901	Regulation Of Cardiac Muscle Cell Action Potential (GO:0098901)	0.113351	0.0157084	DSP,HCN3,CAMK2D,CXADR,CAV1,ANK2,CACNA1C,TBX18,DLG1,PKP2,CALM1,FGF13,HCN2,TRPM4
NA	0	none	GOBP:0061912	Selective Autophagy (GO:0061912)	0.113751	0.0157859	CALCOCO2,TEX264,SNX33,PHB2,UFL1,MAP1LC3B,RB1CC1,UBQLN1,VHL,SNX7,ATG5,TGFB1,RIMOC1,SNX18,UFM1,WDR81,STING1,SPATA33,UFC1,ULK3,ULK2,PIK3C3,WDFY3,SQSTM1,ATG2B
NA	0	none	GOBP:0051603	Proteolysis Involved In Protein Catabolic Process (GO:0051603)	0.113834	0.0158195	HM13,CTSZ,NGLY1,VPS4A,OTUD7B,PRPF19,FBXO44,HDAC6,BAG6,UBB,CTSL,CTSK,PMAIP1,CTSF,MARCHF6,ADAMTS7,CTSB,ZYG11B,ATE1,ZRANB1,PDCD6IP,RHBDD1,FBXL17,PEX10,NR1D1,PEX12,USP28,RNF41,DDB1,RNF123,UBE2W,STUB1
NA	0	none	GOBP:0033120	Positive Regulation Of RNA Splicing (GO:0033120)	0.114919	0.0160373	SF3B4,DAZAP1,NCBP1,CIRBP,PIK3R1,PRDX6,WDR77,RBMXL1,POLR2A,U2AF2,TRA2B,CLNS1A,NCL,NUP98,RBMX,RBM22,ZPR1
NA	0	none	GOBP:0045639	Positive Regulation Of Myeloid Cell Differentiation (GO:0045639)	0.114919	0.0160373	MED1,STAT5B,PRKDC,PRMT1,FAXDC2,STAT3,HMGB2,ARNT,INHBA,MAPK14,ETS1,HIF1A,FAM210B,SCIN,FES,RAB7B,HSPA1B
NA	0	none	GOBP:0034446	Substrate Adhesion-Dependent Cell Spreading (GO:0034446)	0.114919	0.0160373	LAMA5,ITGA4,KIF14,FN1,ILK,PARVA,LAMC1,PIK3R1,PARVB,FER,PEAK1,TYRO3,LPXN,ITGAV,RAC1,FERMT2,VAMP3
NA	0	none	GOBP:0030334	Regulation Of Cell Migration (GO:0030334)	0.115085	0.0160828	RIPOR1,PLXND1,ZMYND8,CLDN1,FGF2,CCAR1,AMOT,IGF1R,DOCK10,FGF7,PLAU,DPYSL3,ENPP2,EPHB2,ARID2,TMSB10,SEMA6B,ACVR1,SEMA6C,EPHA4,TBCCD1,WNT5B,HGF,MAGI2,TPM1,ADAM10,GTPBP4,RNF41,SAP30,TIAM1,FRMD5,SFRP1,ADAM17,BRMS1,SMO,MYADM,EPHA2,BEX4,MACF1,CEMIP,CD151,NOTCH1,TWIST2,STC1,TWIST1,THY1,PDCD10,ZNF703,PLXNA1,ZNF304,SRGAP1,ARSB,SCAI,CARMIL1,TCAF1,ACE,HACE1,TGFB1,FZD4,RCC2,CAV1,OSGIN1,FUZ,CYRIB,PTK2,DAB2,FER…
NA	0	none	GOBP:0006897	Endocytosis (GO:0006897)	0.115086	0.0161054	SCARB2,ITGB1,ZFYVE9,LDLRAD3,AP2A1,VLDLR,CLINT1,EEA1,DPYSL2,TOM1,CSNK1G3,RALBP1,ANXA3,ANXA11,TSC2,TBC1D2B,C1ORF43,HSPG2,EPN1,JMJD6,DNM2,CTTN,HEATR5A,RAB34,RHOJ,TYRO3,PIK3C3,RHOU,GAS6,STEAP2,TLR4,RHOQ,CSNK1G1,RAB1A,LRP1,SNX33,LRP8,RHOBTB1,NCKIPSD,AP3M1,NEURL1B,MYO6,MICALL1,PIP5K1A,CD14,PIP5K1C,WASF1,SNX5,ATP9A,PDLIM7,MAPK3,REPS1,CAV1,M6PR,HIP1R,ARHGAP27,SYT7,EHD1,EHD2,DAB2,EHD3,NECAP2,SNX18,EHD4,AX…
NA	0	none	GOBP:0032088	Negative Regulation Of NF-kappaB Transcription Factor Activity (GO:0032088)	0.115293	0.0161567	LRRC14,PSMD10,FAF1,SETD6,NLRC5,ARRB2,PYCARD,UFL1,IRAK1,IRAK2,TMSB4X,CHP1,MAP2K5,CMKLR1,CHUK,PRMT2,CDKN2A,ANXA4,NFKBIL1,DAB2IP,COMMD1,SIRT1,CYLD,DAP,ITCH,BRMS1,DDIT3,OTULIN,TRIM37,CCDC22,CACTIN,ZNF675,CD200
NA	0	none	GOBP:0010507	Negative Regulation Of Autophagy (GO:0010507)	0.117082	0.0164541	USP36,FOXK2,MTMR9,RASIP1,GOLGA2,LEPR,TLK2,QSOX1,VHL,MCL1,CTSA,RUBCN,HGF,STAT3,KLHL22,SIRT2,RRAGA,DAP,RRAGC,RRAGB,BCL2,TAB3,SMCR8,TAB2,NUPR1,EIF4G3
NA	0	none	GOBP:2001243	Negative Regulation Of Intrinsic Apoptotic Signaling Pathway (GO:2001243)	0.117082	0.0164541	DDX3X,RTKN2,TXNDC12,ENO1,PTTG1IP,YBX3,CCAR2,MAPK7,OPA1,CREB3L1,CDKN2D,PTPN1,DDIAS,SYVN1,SIRT1,DNAJA1,CREB3,ARMC10,PPIF,BCL2,SNAI1,SNAI2,TMBIM6,BCL2L2,TPT1,NFE2L2
NA	0	none	GOBP:0032008	Positive Regulation Of TOR Signaling (GO:0032008)	0.117082	0.0164757	HDAC3,SEH1L,WDR59,PIH1D1,KLHL22,WDR24,GPR137C,RNF167,GOLPH3,RRAGA,PIP4P1,RRAGB,SESN2,WAC,GPR137,SMCR8,FNIP1,GAS6,LAMTOR4,LAMTOR3,TELO2
NA	0	none	GOBP:0048026	Positive Regulation Of mRNA Splicing, Via Spliceosome (GO:0048026)	0.117598	0.0166713	SF3B4,DAZAP1,RBMXL1,NCBP1,CLNS1A,NCL,TRA2B,CIRBP,NUP98,PRDX6,RBMX,WDR77
NA	0	none	GOBP:0043525	Positive Regulation Of Neuron Apoptotic Process (GO:0043525)	0.117598	0.0166713	SRPK2,TFAP2A,BACE1,PRNP,TFAP2B,GRN,TGFB2,CDK5,DDIT3,BAX,NUPR1,MCL1
NA	0	none	GOBP:0010830	Regulation Of Myotube Differentiation (GO:0010830)	0.117598	0.0166713	HDAC4,MMP14,HDAC3,DMPK,BDNF,HDAC1,MAML1,BHLHE41,TMEM119,PIEZO1,CCN3,MAPK14
NA	0	none	GOBP:0034143	Regulation Of Toll-Like Receptor 4 Signaling Pathway (GO:0034143)	0.117598	0.0166713	LYN,MFHAS1,EHHADH,DAB2IP,FLOT1,WDFY1,NR1H3,F2RL1,NR1D1,CD14,RAB7B,APPL1
NA	0	none	GOBP:0051457	Maintenance Of Protein Location In Nucleus (GO:0051457)	0.117598	0.016754	BARD1,MORC3,SP100,TAF8,HNRNPU,RANGAP1,TAF3,BBS4,SYNE1,SKP1
NA	0	none	GOBP:0006337	Nucleosome Disassembly (GO:0006337)	0.117598	0.016754	SMARCD1,SMARCC1,SUPT16H,SET,SMARCB1,SMARCD3,GRWD1,SSRP1,ARID2,SMARCA4
NA	0	none	GOBP:1903055	Positive Regulation Of Extracellular Matrix Organization (GO:1903055)	0.117598	0.016754	RB1,EFEMP2,IL6,TGFB1,FSCN1,EMILIN1,IER3IP1,COLGALT1,CLASP2,DDR2
NA	0	none	GOBP:0050688	Regulation Of Defense Response To Virus (GO:0050688)	0.117598	0.016754	ILRUN,HERC5,ITCH,PPM1B,DHX9,ELMOD2,RNF26,C1QBP,ZMPSTE24,ATG5
NA	0	none	GOBP:0031056	Regulation Of Histone Modification (GO:0031056)	0.117598	0.016754	KAT2A,TADA2A,NFYA,YEATS2,NFYB,NFYC,UBE2N,WDR5,MTHFR,KAT14
NA	0	none	GOBP:0033135	Regulation Of Peptidyl-Serine Phosphorylation (GO:0033135)	0.120433	0.0171814	BCAR3,SPTBN4,HSP90AB1,DOCK7,ARAF,CREBL2,TXN,STK4,HDAC6,PDCD10,TNKS1BP1,INPP5K,AMH,FNIP1,FNIP2,HSP90AA1,DMTN,TGFB1,RIPK2,BDNF,CAV1,NTRK3,ATP2B4,BRAF,NGF,VEGFA,MAD2L2,IL6,HAX1,CNKSR3,CAPRIN2,HCLS1,GPD1L,GAS6,CNOT9,CD44,PFN2
NA	0	none	GOBP:0043648	Dicarboxylic Acid Metabolic Process (GO:0043648)	0.122189	0.0174793	ACOT8,PHYH,GOT1,MDH2,GPT2,SHMT1,IDH1,GOT2,DLST,SDHA,ASS1,DHFR,MTHFD2,SDHAF3,MTHFD2L,DGLUCY,ME1,D2HGDH,ME2,L2HGDH,NIT2,SLC19A1
NA	0	none	GOBP:0032648	Regulation Of Interferon-Beta Production (GO:0032648)	0.122189	0.0174793	HSP90AA1,MORC3,DDX3X,RIPK2,DHX9,PTPN11,PYCARD,YY1,RNF135,PPM1B,MAVS,POLR3A,STING1,POLR3C,OAS3,FLOT1,POLR3F,REL,SIRPA,POLR3G,CACTIN,TLR4
NA	0	none	GOBP:0008089	Anterograde Axonal Transport (GO:0008089)	0.12253	0.0175758	DTNBP1,TRAK1,TRAK2,BLOC1S4,RAB21,AP3M1,BLOC1S6,SPAST,KIF5C,BLOC1S2,APEX1,KIF4A,BLOC1S3,MAP1A,TRIM46,AP3S1,MGARP,ARL8B
NA	0	none	GOBP:0032781	Positive Regulation Of ATP-dependent Activity (GO:0032781)	0.12253	0.0175758	GABARAPL2,DHX9,UHRF1,TPM1,HNRNPU,DNAJC24,ATP1B3,TOR1AIP1,DNAJB2,MSH6,DNAJB1,PLSCR1,MSH2,DNAJB11,DNAJC10,POT1,DNAJC9,PFN2
NA	0	none	GOBP:0035987	Endodermal Cell Differentiation (GO:0035987)	0.123203	0.0179195	SETD2,ITGB5,ITGA4,MMP2,COL12A1,CTR9,LAMA3,FN1,HMGA2,INHBA,VTN,MMP14,MMP15,ITGAV,ITGA5
NA	0	none	GOBP:2001238	Positive Regulation Of Extrinsic Apoptotic Signaling Pathway (GO:2001238)	0.123203	0.0179195	CAV1,TNFSF12,TRAF2,BCL10,INHBA,THBS1,PYCARD,CYLD,SFRP1,PPP2R1B,PMAIP1,LTBR,BID,PAK2,TLR4
NA	0	none	GOBP:0031952	Regulation Of Protein Autophosphorylation (GO:0031952)	0.123203	0.0179195	DDX3X,MRE11,MVP,TESK1,VEGFA,TOM1L1,IMPACT,RAD50,GPNMB,NEK10,CHP1,TNKS1BP1,NBN,CALM1,ENG
NA	0	none	GOBP:0032990	Cell Part Morphogenesis (GO:0032990)	0.123203	0.0181272	SUPV3L1,FIS1,PNPT1,NUBPL,MFF,WASF1,MTM1
NA	0	none	GOBP:0033540	Fatty Acid Beta-Oxidation Using acyl-CoA Oxidase (GO:0033540)	0.123203	0.0181272	ACOT8,ACOX2,SCP2,ACOX1,EHHADH,DECR2,CRAT
NA	0	none	GOBP:0016237	Lysosomal Microautophagy (GO:0016237)	0.123203	0.0181272	RB1CC1,ULK3,ULK2,SNX33,SNX7,ATG7,ATG2B
NA	0	none	GOBP:0035437	Maintenance Of Protein Localization In Endoplasmic Reticulum (GO:0035437)	0.123203	0.0181272	OS9,RER1,GPAA1,INSIG2,KDELR1,KDELR2,KDELR3
NA	0	none	GOBP:0110156	Methylguanosine-Cap Decapping (GO:0110156)	0.123203	0.0181272	EDC4,DCP1A,DCPS,DCP2,PATL1,DCP1B,EDC3
NA	0	none	GOBP:1900152	Negative Regulation Of Nuclear-Transcribed mRNA Catabolic Process, Deadenylation-Dependent Decay (GO:1900152)	0.123203	0.0181272	SYNCRIP,DHX9,HNRNPD,IGF2BP1,HNRNPU,TENT4B,TOB1
NA	0	none	GOBP:0006098	Pentose-Phosphate Shunt (GO:0006098)	0.123203	0.0181272	RPIA,G6PD,H6PD,TALDO1,PGLS,PGD,DERA
NA	0	none	GOBP:0090267	Positive Regulation Of Mitotic Cell Cycle Spindle Assembly Checkpoint (GO:0090267)	0.123203	0.0181272	GEN1,INCENP,TPR,BIRC5,CDCA8,NDC80,MAD2L1
NA	0	none	GOBP:0090232	Positive Regulation Of Spindle Checkpoint (GO:0090232)	0.123203	0.0181272	GEN1,INCENP,TPR,BIRC5,CDCA8,NDC80,MAD2L1
NA	0	none	GOBP:0097300	Programmed Necrotic Cell Death (GO:0097300)	0.123203	0.0181272	CYLD,RIPK3,IPMK,ITPK1,PPIF,PGAM5,TRPM7
NA	0	none	GOBP:0009167	Purine Ribonucleoside Monophosphate Metabolic Process (GO:0009167)	0.123203	0.0181272	GMPR2,GMPS,AK4,AMPD3,HPRT1,GART,PFAS
NA	0	none	GOBP:0046831	Regulation Of RNA Export From Nucleus (GO:0046831)	0.123203	0.0181272	KHDRBS1,SETD2,CPSF6,DHX9,TPR,NUP153,IWS1
NA	0	none	GOBP:0043550	Regulation Of Lipid Kinase Activity (GO:0043550)	0.123203	0.0181272	RB1,RBL2,RBL1,WDR81,EEF1A2,PPP2R5A,PIK3R1
NA	0	none	GOBP:0070302	Regulation Of Stress-Activated Protein Kinase Signaling Cascade (GO:0070302)	0.123203	0.0181272	GREM1,LYN,MAP2K1,RNF13,GSTP1,NBR1,MAPK3
NA	0	none	GOBP:0031126	sno(s)RNA 3'-End Processing (GO:0031126)	0.123203	0.0181272	FBL,EXOSC5,EXOSC10,EXOSC4,EXOSC3,EXOSC2,TENT4B
NA	0	none	GOBP:0046653	Tetrahydrofolate Metabolic Process (GO:0046653)	0.123203	0.0181272	MTHFD1,MTHFD1L,MTHFD2,SHMT1,MTHFD2L,MTHFR,TYMS
NA	0	none	GOBP:0051851	Modulation By Host Of Symbiont Process (GO:0051851)	0.128855	0.0189838	JUN,CTDP1,SMARCB1,CCNT1,HDAC1,TAF11,HMGA2,NUCKS1,RRP1B,CHD1,SAP30,SMARCA4,EEA1,ZNF639,RAB29,NAPEPLD,EP300,INPP5K,TARDBP
NA	0	none	GOBP:0051495	Positive Regulation Of Cytoskeleton Organization (GO:0051495)	0.131021	0.0193284	GPSM2,SYNPO2,LMOD1,PYCARD,SCIN,CFL2,NUP62,PTK2B,SYNPO,PLK4,VASP,BCAS3,CARMIL1,STIL,GSN,SPAG5,PRKCE,BAIAP2,SORBS3,FER,CTTN,CDK5,CDC42EP5,FES,CENPJ,CDC42EP3,SASS6,F2RL1,EVL,NES,ARF6,PFN2
NA	0	none	GOBP:0048284	Organelle Fusion (GO:0048284)	0.132591	0.0196632	FIS1,MIGA2,MIGA1,PLD6,MFF,GDAP1,EEA1,OPA1,MFN1,VPS11,STX4,STX3,MCL1
NA	0	none	GOBP:0045648	Positive Regulation Of Erythrocyte Differentiation (GO:0045648)	0.132591	0.0196632	MED1,STAT5B,PRKDC,PRMT1,STAT3,HMGB2,ARNT,INHBA,MAPK14,ETS1,HIF1A,FAM210B,HSPA1B
NA	0	none	GOBP:0031112	Positive Regulation Of Microtubule Polymerization Or Depolymerization (GO:0031112)	0.132591	0.0196632	DCTN1,ARL2,KATNB1,CLIP1,OCLN,PSRC1,NAV3,FES,DRG1,TOGARAM1,RAC1,MAPRE1,CDK5RAP2
NA	0	none	GOBP:0006622	Protein Targeting To Lysosome (GO:0006622)	0.132591	0.0196632	SCARB2,HSPA8,VPS4A,NCOA4,PIK3R4,M6PR,NAGPA,GNPTG,GNPTAB,SNX16,HGS,NEDD4,PIK3C3
NA	0	none	GOBP:1902532	Negative Regulation Of Intracellular Signal Transduction (GO:1902532)	0.13376	0.0198625	DGKD,DDX3X,WWC1,RTKN2,WWC2,OTUD7B,ARRB2,PIK3CB,LIMD1,DUSP16,IGF1R,PYCARD,DEPTOR,PPP2R1A,TMSB4X,RPS6KA1,TNFAIP8L1,CCN3,CGNL1,PHLDA3,DUSP4,DUSP5,SLC2A10,MAGI2,SORD,MUL1,TSC2,DUSP8,SIRT1,CD2AP,PPM1A,PPM1B,DDIT3,AKT1S1,TBC1D7,MYADM,PPIF,MAPKAPK5,TRIM59,CACTIN,ZMYND11,VGLL4,EPHA2,PSMD10,NLRX1,PHLPP1,RNF34,LRP1,MGRN1,USP10,GSTP1,PRDM15,TWIST1,UBR2,THBS1,PPP2CA,SLC9A3R1,NUAK2,SH3BP1,TMEM127,TSPAN6,INPP5…
NA	0	none	GOBP:0009057	Macromolecule Catabolic Process (GO:0009057)	0.133788	0.019927	RNASEH2C,RNASEH2B,PIK3R4,RNF5,CLN6,CASP7,EXOSC5,EXOSC10,EXOSC4,CASP3,EXOSC9,SNX25,EXOSC8,MTREX,EXOSC3,EXOSC2,PNPT1,TGFB1,NCBP1,DIS3,PABPC4,RNASET2,DAB2IP,REXO4,SUPV3L1,APEX1,NEDD4,XRN2,HNRNPD,PPT1,TPP1,SQSTM1,DNASE1L1,SIDT2
NA	0	none	GOBP:0045667	Regulation Of Osteoblast Differentiation (GO:0045667)	0.133788	0.019927	YAP1,BMPR2,NOTCH1,LRP5,TWIST2,TWIST1,LIMD1,ATRAID,PPP3CA,NOCT,FBXO5,MEN1,TRPM4,MEF2C,ZHX3,HGF,CTNNBIP1,CRIM1,TENT5A,ACVR2B,RUNX2,BMP6,PTK2,CCNA2,GREM1,BMP4,IL6,BAMBI,NBR1,TMEM119,SNAI2,IL6ST,FERMT2,DDR2
NA	0	none	GOBP:0046785	Microtubule Polymerization (GO:0046785)	0.133788	0.0199447	NDE1,TUBG1,CKAP5,HAUS2,GOLGA2,NEDD1,TPX2,MAP7D3,CENPJ,ZNF207,PIN1,TUBGCP3,TUBGCP4,FGF13,HDGFL3,CLASP2
NA	0	none	GOBP:0006626	Protein Targeting To Mitochondrion (GO:0006626)	0.133854	0.0199805	TOMM40,TIMM13,MFF,TOMM22,HSPD1,CHCHD4,AIFM1,GRPEL1,PITRM1,TIMM17B,TSPO,PMPCA,ROMO1,TIMM8B,FIS1,TIMM8A,HSP90AA1,TOMM34,TIMM23,TIMM22,TIMM21,GDAP1,TIMM10B,TOMM7,MGARP
NA	0	none	GOBP:2001233	Regulation Of Apoptotic Signaling Pathway (GO:2001233)	0.135408	0.0202652	RB1,SGMS1,CSNK2A1,BDNF,CSNK2A2,DAB2IP,TRAF1,TPD52L1,BCL2L12,PYCARD,CYLD,TRAF7,DEPTOR,CTSL,CTSK,TMBIM1,BCL2,FAS,TMBIM6,NKX3-1
NA	0	none	GOBP:0031399	Regulation Of Protein Modification Process (GO:0031399)	0.135408	0.0202652	LYN,CADM4,ASPSCR1,ATG10,FN1,CCAR2,PTK2,PPP2CA,FER,RB1CC1,SESN2,NDUFS4,PIN1,PLXNB2,PHIP,FNIP1,PPIB,ATG7,FNIP2,NOP53
NA	0	none	GOBP:0006023	Aminoglycan Biosynthetic Process (GO:0006023)	0.137433	0.0209086	EXT2,UGDH,GALNT5,HS3ST3A1,B4GAT1,B3GAT3,HEXA,GCNT2,XYLT1,B4GALT7,B3GNTL1
NA	0	none	GOBP:0031145	Anaphase-Promoting Complex-Dependent Catabolic Process (GO:0031145)	0.137433	0.0209086	CDC20,ANAPC13,FZR1,ANAPC15,CDC23,ANAPC7,UBE2C,UBE2S,CDC16,ANAPC5,FBXO31
NA	0	none	GOBP:2000042	Negative Regulation Of Double-Strand Break Repair Via Homologous Recombination (GO:2000042)	0.137433	0.0209086	MAD2L2,POLQ,RMI2,SMCHD1,PARPBP,KLHL15,CGAS,FANCB,TP53BP1,SENP3,UBQLN4
NA	0	none	GOBP:0006164	Purine Nucleotide Biosynthetic Process (GO:0006164)	0.137433	0.0209086	PRPS2,SLC4A7,ADSL,PRPSAP2,MTHFD1,NMNAT1,PPAT,NMNAT2,HPRT1,PFAS,GART
NA	0	none	GOBP:0031063	Regulation Of Histone Deacetylation (GO:0031063)	0.137433	0.0209086	CAMK2D,DR1,ING2,KAT2A,TADA2A,YEATS2,SUV39H1,WDR5,BAZ2A,SIRT1,KAT14
NA	0	none	GOBP:0016073	snRNA Metabolic Process (GO:0016073)	0.137433	0.0209086	INTS14,USPL1,SNAPC3,INTS2,MEPCE,INTS4,INTS7,MTREX,INTS6,INTS9,INTS8
NA	0	none	GOBP:1901699	Cellular Response To Nitrogen Compound (GO:1901699)	0.137433	0.0209155	BLM,DAXX,PDE12,DDX11,NSMCE3,HSF1,TIMELESS,EPG5,SPIDR
NA	0	none	GOBP:0006516	Glycoprotein Catabolic Process (GO:0006516)	0.137433	0.0209155	MANBA,CTSL,EDEM1,EDEM2,FBXO17,NGLY1,FBXO6,STT3B,FBXO44
NA	0	none	GOBP:2000811	Negative Regulation Of Anoikis (GO:2000811)	0.137433	0.0209155	ITGB1,NOTCH1,CAV1,PTRH2,SNAI2,ZNF304,ITGA5,PTK2,MCL1
NA	0	none	GOBP:0007097	Nuclear Migration (GO:0007097)	0.137433	0.0209155	SLC9A3R1,TMEM201,DCTN1,DOCK7,LMNA,LMNB2,SYNE2,LMNB1,PAFAH1B1
NA	0	none	GOBP:0035269	Protein O-linked Mannosylation (GO:0035269)	0.137433	0.0209155	DPM1,DPM2,FKRP,POMT1,TMTC2,TMTC1,POMGNT2,LARGE1,TMTC4
NA	0	none	GOBP:1903358	Regulation Of Golgi Organization (GO:1903358)	0.137433	0.0209155	USP6NL,MAP2K1,EHD3,PDCD10,STX18,PDE4DIP,STX5,RAB33B,MAPK3
NA	0	none	GOBP:0060759	Regulation Of Response To Cytokine Stimulus (GO:0060759)	0.137433	0.0209155	MAVS,MAPK7,IRAK1,DHX9,IRAK2,CD24,SH2B3,MAP2K5,TLE5
NA	0	none	GOBP:0006470	Protein Dephosphorylation (GO:0006470)	0.138273	0.0210702	PPP1R15B,CTDP1,PPM1M,PPP2R2A,PTPRK,PPM1D,DUSP16,PTPRF,MTM1,PTPRG,PPM1G,PPP2CA,PPP1CC,PPP3CA,PPP6C,PPP4R1,DUSP10,PPP3CC,PPP2R1B,PPP2R1A,PPP2R5E,DUSP5,PTPN1,PTPN18,PPTC7,PPP2R5B,PPP2R5A,PPP2R5D,PTPN11,PPP2R5C,PTPN13,SSH1,CTTNBP2NL,PPP1CA,DUSP22,PDP1,PPM1A,PPM1B,PDP2,UBLCP1,PTPRA,CTDSP1,CTDSP2,PTPN9,PGAM5,PTPN2,PTPN3
NA	0	none	GOBP:0051056	Regulation Of Small GTPase Mediated Signal Transduction (GO:0051056)	0.138417	0.021119	ARHGAP11A,TRIO,FAM13B,ARHGEF25,ARHGEF28,FAM13A,RASGRF1,ARHGAP19,ARHGAP1,ARHGAP18,ARHGAP39,ARHGEF10L,FOXM1,ARHGAP35,ARHGAP22,GNA13,PREX1,FGD4,RACGAP1,SH3BP1,NUP62,CHN1,ITGAV,ECT2,CGNL1,ARHGEF11,RALBP1,STARD13,SWAP70,ARHGAP29,ARHGAP27,ARAP1,CYRIB,ARHGAP45,CD2AP,ARHGAP23,VAV2,TIAM2,TIAM1,ARHGAP31,ARHGEF9,OBSCN,ARHGEF3,RHOU,SQSTM1
NA	0	none	GOBP:0009967	Positive Regulation Of Signal Transduction (GO:0009967)	0.13846	0.0211525	PHB1,SMARCB1,CITED2,LOXL3,ILK,LAMC1,PKD2,TXNDC15,ROBO1,RIMS1,CDH3,ZMIZ1,CTSL,CTSK,NPTN,CCN3,VPS35,ITGAV,NEPRO,NKX3-1,CCBE1,CSNK2A1,PIH1D1,ATP6AP2,ARMC9,ARNT,EMP2,SIRT1,SLC39A14,UCHL5,TRAF7,SFRP1,EVC,IL1B,RAB34,ULK3,PHIP,ITGA5,GAS6,IL6ST,ATP6V0C,JCAD,SHANK1,YAP1,MACF1,CD63,KANK1,TEDC1,NLGN1,LAMA2,TUBD1,PIK3R1,TM2D3,NID1,HIF1A,VTN,RXRA,PDCD10,MGAT5,TSPAN5,PTK2B,BAK1,ZBTB7B,SNX5,ZRANB1,MBD5,TGFB2,DM…
NA	0	none	GOBP:0071478	Cellular Response To Radiation (GO:0071478)	0.138472	0.0214256	BARD1,BLM,CDKN1A,GADD45A,NSMCE3,BRCA1,BRCA2,MAPK14,SIRT1,SPIDR,RHOB,RAD51AP1,RAD51,IFI16,EEF1D,FIGNL1,TNKS1BP1,INTS7,ECT2,TP53,RHNO1
NA	0	none	GOBP:0070373	Negative Regulation Of ERK1 And ERK2 Cascade (GO:0070373)	0.138472	0.0214256	DUSP4,LYN,EPHA4,PTPN1,PHB1,SEMA6A,RGS14,GSTP1,DAB2IP,SLC9A3R1,DLG1,DUSP10,TNIP1,CNKSR3,SIRPA,TIMP3,PIN1,EMILIN1,EPHB2,TLR4,PTPN2
NA	0	none	GOBP:0042772	DNA Damage Response, Signal Transduction Resulting In Transcription (GO:0042772)	0.138472	0.0216387	MAD2L2,MUC1,SP100,RPS27L,TP53,HIPK2
NA	0	none	GOBP:0048313	Golgi Inheritance (GO:0048313)	0.138472	0.0216387	GOLGA2,PLK3,PDCD10,STX5,VRK1,YWHAZ
NA	0	none	GOBP:0006040	Amino Sugar Metabolic Process (GO:0006040)	0.138472	0.0216387	EXTL2,ST6GAL1,SLC35A3,GFPT1,ST3GAL1,GNE
NA	0	none	GOBP:0000963	Mitochondrial RNA Processing (GO:0000963)	0.138472	0.0216387	SUPV3L1,PNPT1,TRMT10C,FASTKD3,FASTKD5,TBRG4
NA	0	none	GOBP:0101024	Mitotic Nuclear Membrane Organization (GO:0101024)	0.138472	0.0216387	SPAST,REEP4,VPS4A,RCC1,BANF1,SIRT2
NA	0	none	GOBP:0007084	Mitotic Nuclear Membrane Reassembly (GO:0007084)	0.138472	0.0216387	SPAST,REEP4,VPS4A,RCC1,BANF1,SIRT2
NA	0	none	GOBP:0031953	Negative Regulation Of Protein Autophosphorylation (GO:0031953)	0.138472	0.0216387	IMPACT,CAV1,MVP,TESK1,CHP1,ENG
NA	0	none	GOBP:2000009	Negative Regulation Of Protein Localization To Cell Surface (GO:2000009)	0.138472	0.0216387	LEPROT,NEDD4L,GOPC,COMMD1,SNX33,PICALM
NA	0	none	GOBP:0042532	Negative Regulation Of Tyrosine Phosphorylation Of STAT Protein (GO:0042532)	0.138472	0.0216387	PPP2CA,SOCS3,PPP2R1A,OCRL,SH2B3,PTPN2
NA	0	none	GOBP:0071028	Nuclear mRNA Surveillance (GO:0071028)	0.138472	0.0216387	ZCCHC7,EXOSC5,EXOSC10,EXOSC4,EXOSC9,EXOSC8
NA	0	none	GOBP:0006907	Pinocytosis (GO:0006907)	0.138472	0.0216387	PYCARD,CARMIL1,RAB34,PPT1,SNX33,SNX5
NA	0	none	GOBP:0033235	Positive Regulation Of Protein Sumoylation (GO:0033235)	0.138472	0.0216387	HDAC4,PIAS4,PIAS3,MUL1,UBA2,SAE1
NA	0	none	GOBP:0031125	rRNA 3'-End Processing (GO:0031125)	0.138472	0.0216387	EXOSC10,EXOSC9,EXOSC8,EXOSC3,EXOSC2,RPS21
NA	0	none	GOBP:1904779	Regulation Of Protein Localization To Centrosome (GO:1904779)	0.138472	0.0216387	NSFL1C,UBXN2B,NUP62,CEP250,CEP72,MARK4
NA	0	none	GOBP:0072710	Response To Hydroxyurea (GO:0072710)	0.138472	0.0216387	BLM,DDX11,NSMCE3,TIMELESS,KAT7,SPIDR
NA	0	none	GOBP:0090657	Telomeric Loop Disassembly (GO:0090657)	0.138472	0.0216387	RECQL4,RTEL1,WRN,SLX4,POT1,TERF2
NA	0	none	GOBP:0032438	Melanosome Organization (GO:0032438)	0.139228	0.0217839	HPS1,AP1B1,DTNBP1,HPS3,AP3B1,HPS5,LYST,BLOC1S4,RAB32,AP3M1,BACE2,BLOC1S6,BLOC1S2,BLOC1S3,KIF13A,RAB29,AP3S1
NA	0	none	GOBP:0140467	Integrated Stress Response Signaling (GO:0140467)	0.142542	0.0223857	CEBPB,JUN,CEBPD,EIF2AK4,FOSL1,CREB3,IMPACT,MAF,MAFB,DDIT3,MAP3K20,NFE2L3,QRICH1,NFE2L2
NA	0	none	GOBP:0043392	Negative Regulation Of DNA Binding (GO:0043392)	0.142542	0.0223857	ILRUN,SP100,JUN,KDM1A,TNKS,HMGA2,MAD2L2,PER2,IFI16,SMO,SIN3A,SUMO3,E2F1,ZNF675
NA	0	none	GOBP:0120033	Negative Regulation Of Plasma Membrane Bounded Cell Projection Assembly (GO:0120033)	0.142542	0.0223857	YAP1,KANK1,PRKCD,TESK1,CCP110,KIF24,TCHP,MPHOSPH9,CAPZB,TBC1D7,EVL,EVI5L,CEP97,PFN2
NA	0	none	GOBP:0008589	Regulation Of Smoothened Signaling Pathway (GO:0008589)	0.142914	0.0224718	TEDC1,MGRN1,PTCH2,ARMC9,FBXL17,TUBD1,FUZ,TXNDC15,KCTD6,UCHL5,GLIS2,HERC4,SFRP1,EVC,KCTD21,RAB34,ULK3,PDCL,GAS1,PHIP,BTRC,MEGF8
NA	0	none	GOBP:0007029	Endoplasmic Reticulum Organization (GO:0007029)	0.14836	0.0234109	TRAM1,CAMLG,ATL3,CAV2,CCDC47,ATL2,STX18,MIA3,TRAM2,TMEM170A,RTN4,SHTN1,SMPD4,REEP5,VAPA,TMEM33,DOP1B,REEP4,VAPB,RAB18,REEP6,LNPK,SEC31A
NA	0	none	GOBP:0043535	Regulation Of Blood Vessel Endothelial Cell Migration (GO:0043535)	0.14836	0.0234109	STAT5A,MEF2C,TGFB1,ANGPT1,GADD45A,ATP2B4,PRCP,HMGB1,MAPK14,ETS1,FGF2,SIRT1,HIF1A,THBS1,VEGFA,MECP2,ADAM17,ATP5F1B,SH3BP1,TMSB4X,PLCG1,EPHA2,FGFR1
NA	0	none	GOBP:0042060	Wound Healing (GO:0042060)	0.14836	0.0234265	SCARB1,MACF1,VPS4A,MIA3,PRCP,CLDN1,FGF2,PPL,EPB41L4B,PPP3CA,CHMP1B,SMPD1,ERBB2,ANXA6,HMOX1,DSP,TGFB2,DST,FZD7,MYOF,TPM1,CFLAR,SYTL4,SYT7,DCBLD2,C6ORF89,CHMP2A,CHMP3,HPSE,CHMP7,ARL8B,PLEC
NA	0	none	GOBP:0062012	Regulation Of Small Molecule Metabolic Process (GO:0062012)	0.14836	0.0234434	ACADVL,PANK2,ARL2,FOXK2,PRKAG2,HIF1A,SLC2A6,JMJD8,SIRT1,TTC39B,NCOR2,ARV1,EIF6,EP300,PDK3,ZBTB7A,PDK2,PDK1
NA	0	none	GOBP:0010605	Negative Regulation Of Macromolecule Metabolic Process (GO:0010605)	0.149932	0.023721	RB1,ACVRL1,HSP90AB1,CELF1,CITED2,FGF2,CRKL,ROBO1,YY1,MECP2,CREB3L1,FLOT2,ITGB8,DIP2A,EMILIN1,AMH,NKX3-1,DAXX,MEF2C,SLC2A10,SORD,ADAM10,DICER1,SIRT1,TERF2,FOXP1,TLE5,RBL2,SFRP1,RBL1,SMO,PTRH2,MYADM,SMCR8,ENG,RBMS3,YAP1,DNMT1,NOTCH1,LRP1,HDAC1,HIF1A,AURKA,PDCD10,STC2,NOCT,ATOH8,TCEAL1,ZNF503,VHL,TGFB2,NDFIP1,TGFB1,SETDB1,STAT3,ATP2B4,WWP2,HINFP,VEGFA,BMP4,OCLN,CNOT7,ID2,REL,TARDBP,PICALM,TAF1
NA	0	none	GOBP:0062197	Cellular Response To Chemical Stress (GO:0062197)	0.152464	0.0241513	DDX3X,SRXN1,PYROXD1,NUDT2,ZFAND1,PKD2,FOXO1,PRDX3,CHCHD2,MAPK8,PRDX5,ALDH3B1,SESN2,ABL1,STX4,STX2,ATG7,SLC25A24,NQO1,G6PD,PNPT1,PARP1,CAV1,GPX8,GPX7,SLC4A11,FANCC,PYCR2,SIRT2,SERPINB6,CCS,FAS,CPEB2,HSPA1B,NFE2L2
NA	0	none	GOBP:0000165	MAPK Cascade (GO:0000165)	0.153254	0.024555	YWHAE,KARS1,CAMKK2,PPP1CC,MAPK8,NRAS,MYC,HSF1,MAP3K20,ITGAV,RCE1,MAP2K7,MAP3K7,MAP2K5,MEN1,MAP2K6,MAPK3,BRAP,MAP2K4,DUSP5,MAP2K1,MEF2C,TGFB1,IL31RA,BRAF,MAPK14,MAPK13,TAOK3,IL1B,CDK1,RAPGEF2,TNIK,FGF13,MAP3K13,FGFR3,MAP3K11,FGFR1,PTPN3
NA	0	none	GOBP:1903846	Positive Regulation Of Cellular Response To Transforming Growth Factor Beta Stimulus (GO:1903846)	0.153254	0.0246683	DAB2,ING2,ZEB2,HSP90AB1,CITED2,SLC2A10,TGFB1I1,EP300,THBS1,RNF111,HIPK2,MEN1
NA	0	none	GOBP:0030511	Positive Regulation Of Transforming Growth Factor Beta Receptor Signaling Pathway (GO:0030511)	0.153254	0.0246683	DAB2,ING2,ZEB2,HSP90AB1,CITED2,SLC2A10,TGFB1I1,EP300,THBS1,RNF111,HIPK2,MEN1
NA	0	none	GOBP:2000765	Regulation Of Cytoplasmic Translation (GO:2000765)	0.153254	0.0246683	SYNCRIP,UNK,DHX9,FMR1,DHX36,HNRNPD,IGF2BP1,HNRNPU,NMNAT2,YBX3,CPEB2,ZNF385A
NA	0	none	GOBP:0061157	mRNA Destabilization (GO:0061157)	0.153254	0.0249328	FTO,UPF1,YTHDF1,TUT7,YTHDF2,CELF1,METTL3,MEX3D,GIGYF2,FXR1,FXR2,CNOT1,PDE12,KHSRP,DHX36,AGO2,METTL16,TARDBP,DCPS
NA	0	none	GOBP:0006188	IMP Biosynthetic Process (GO:0006188)	0.153254	0.0251403	AMPD3,HPRT1,GART,PAICS,PFAS
NA	0	none	GOBP:0034475	U4 snRNA 3'-End Processing (GO:0034475)	0.153254	0.0251403	EXOSC5,EXOSC4,EXOSC9,EXOSC8,EXOSC3
NA	0	none	GOBP:0000290	Deadenylation-Dependent Decapping Of Nuclear-Transcribed mRNA (GO:0000290)	0.153254	0.0251403	DCP1A,DCPS,DCP2,PATL1,DCP1B
NA	0	none	GOBP:0042754	Negative Regulation Of Circadian Rhythm (GO:0042754)	0.153254	0.0251403	PER2,SFPQ,SIN3A,CRY2,CRY1
NA	0	none	GOBP:0034983	Peptidyl-Lysine Deacetylation (GO:0034983)	0.153254	0.0251403	HDAC4,SIRT1,HDAC6,SIRT2,SIRT3
NA	0	none	GOBP:0017185	Peptidyl-Lysine Hydroxylation (GO:0017185)	0.153254	0.0251403	PLOD3,P3H4,VIPAS39,P3H3,PLOD1
NA	0	none	GOBP:0062043	Positive Regulation Of Cardiac Epithelial To Mesenchymal Transition (GO:0062043)	0.153254	0.0251403	TGFB2,NOTCH1,EMP2,ENG,TGFBR2
NA	0	none	GOBP:1905278	Positive Regulation Of Epithelial Tube Formation (GO:1905278)	0.153254	0.0251403	GDNF,SIX4,PIK3CD,SIX1,FGF2
NA	0	none	GOBP:0045722	Positive Regulation Of Gluconeogenesis (GO:0045722)	0.153254	0.0251403	DDB1,NNMT,SIRT1,FOXO1,PTPN2
NA	0	none	GOBP:1902107	Positive Regulation Of Leukocyte Differentiation (GO:1902107)	0.153254	0.0251403	LGALS3,XRCC6,LGALS1,PRKDC,HMGB1
[truncated: 7,604 more rows]
